# Supplementary material for: Quantitative mapping of pseudouridines in bacterial RNA
Source: Nat Commun. 2026 Feb 26;17:3242. doi: 10.1038/s41467-026-70073-3 (PMC13062092; doi:10.1038/s41467-026-70073-3)
Supplement: Supplementary file 3 — Supplementary Data 1-6 [file 41467_2026_70073_MOESM3_ESM.xlsx]

## Sheet: Data S1
Supplementary Data 1: Pseudouridine profiles in WT and ΨΔrRNA E. coli strains under different growth conditions
Ψ position	No of samples identified	depth (BS-treated)	count (BS-treated)	deletion ratio (BS-treated - untreated)	depth (untreated)	sample	Begin	End	Orientation	Name	Symbol	Gene.Type	Protein.accession	Protein.length	Locus.tag
1002525	2	153	10	0.07	54	37_ΨΔrRNA_T2	1001947	1003056	minus	6-N-hydroxylaminopurine resistance protein YcbX	ycbX	protein-coding	WP_000212426.1	369	BW25113_RS04910
1002525	2	219	11	0.05	203	Amp_WT_T2	1001947	1003056	minus	6-N-hydroxylaminopurine resistance protein YcbX	ycbX	protein-coding	WP_000212426.1	369	BW25113_RS04910
1003320	2	413	22	0.05	303	Gent_ΨΔrRNA_T1	1003300	1005408	plus	bifunctional 23S rRNA (guanine(2069)-N(7))-methyltransferase RlmK/23S rRNA (guanine(2445)-N(2))-methyltransferase RlmL	rlmKL	protein-coding	WP_001086539.1	702	BW25113_RS04915
1003320	2	227	12	0.05	125	Amp_ΨΔrRNA_T2	1003300	1005408	plus	bifunctional 23S rRNA (guanine(2069)-N(7))-methyltransferase RlmK/23S rRNA (guanine(2445)-N(2))-methyltransferase RlmL	rlmKL	protein-coding	WP_001086539.1	702	BW25113_RS04915
1003427	3	198	5	0.06	321	28_WT_T1	1003300	1005408	plus	bifunctional 23S rRNA (guanine(2069)-N(7))-methyltransferase RlmK/23S rRNA (guanine(2445)-N(2))-methyltransferase RlmL	rlmKL	protein-coding	WP_001086539.1	702	BW25113_RS04915
1003427	3	187	14	0.07	47	37_ΨΔrRNA_T2	1003300	1005408	plus	bifunctional 23S rRNA (guanine(2069)-N(7))-methyltransferase RlmK/23S rRNA (guanine(2445)-N(2))-methyltransferase RlmL	rlmKL	protein-coding	WP_001086539.1	702	BW25113_RS04915
1003427	3	454	22	0.05	589	NaCl_ΨΔrRNA_T1	1003300	1005408	plus	bifunctional 23S rRNA (guanine(2069)-N(7))-methyltransferase RlmK/23S rRNA (guanine(2445)-N(2))-methyltransferase RlmL	rlmKL	protein-coding	WP_001086539.1	702	BW25113_RS04915
1003959	3	184	10	0.05	210	NaCl_WT_T2	1003300	1005408	plus	bifunctional 23S rRNA (guanine(2069)-N(7))-methyltransferase RlmK/23S rRNA (guanine(2445)-N(2))-methyltransferase RlmL	rlmKL	protein-coding	WP_001086539.1	702	BW25113_RS04915
1003959	3	182	10	0.05	89	Amp_WT_T1	1003300	1005408	plus	bifunctional 23S rRNA (guanine(2069)-N(7))-methyltransferase RlmK/23S rRNA (guanine(2445)-N(2))-methyltransferase RlmL	rlmKL	protein-coding	WP_001086539.1	702	BW25113_RS04915
1003959	3	292	16	0.05	155	37_ΨΔrRNA_T2	1003300	1005408	plus	bifunctional 23S rRNA (guanine(2069)-N(7))-methyltransferase RlmK/23S rRNA (guanine(2445)-N(2))-methyltransferase RlmL	rlmKL	protein-coding	WP_001086539.1	702	BW25113_RS04915
1005889	2	229	6	0.05	103	37_WT_T2	1005420	1007327	plus	ABC transporter ATP-binding protein	uup	protein-coding	WP_000053099.1	635	BW25113_RS04920
1005889	2	286	17	0.09	153	37_ΨΔrRNA_T2	1005420	1007327	plus	ABC transporter ATP-binding protein	uup	protein-coding	WP_000053099.1	635	BW25113_RS04920
1009763	13	139	29	0.21	54	Amp_ΨΔrRNA_T2	1008715	1010355	plus	intermembrane transport protein PqiB	pqiB	protein-coding	WP_000445533.1	546	BW25113_RS04930
1009763	13	276	34	0.12	256	Gent_ΨΔrRNA_T1	1008715	1010355	plus	intermembrane transport protein PqiB	pqiB	protein-coding	WP_000445533.1	546	BW25113_RS04930
1009763	13	392	30	0.08	292	Gent_WT_T1	1008715	1010355	plus	intermembrane transport protein PqiB	pqiB	protein-coding	WP_000445533.1	546	BW25113_RS04930
1009763	13	185	26	0.14	42	37_WT_T2	1008715	1010355	plus	intermembrane transport protein PqiB	pqiB	protein-coding	WP_000445533.1	546	BW25113_RS04930
1009763	13	363	85	0.23	327	NaCl_ΨΔrRNA_T1	1008715	1010355	plus	intermembrane transport protein PqiB	pqiB	protein-coding	WP_000445533.1	546	BW25113_RS04930
1009763	13	139	19	0.14	69	Amp_WT_T2	1008715	1010355	plus	intermembrane transport protein PqiB	pqiB	protein-coding	WP_000445533.1	546	BW25113_RS04930
1009763	13	227	12	0.05	40	28_ΨΔrRNA_T2	1008715	1010355	plus	intermembrane transport protein PqiB	pqiB	protein-coding	WP_000445533.1	546	BW25113_RS04930
1009763	13	98	20	0.2	72	Gent_WT_T2	1008715	1010355	plus	intermembrane transport protein PqiB	pqiB	protein-coding	WP_000445533.1	546	BW25113_RS04930
1009763	13	303	22	0.07	217	NaCl_WT_T1	1008715	1010355	plus	intermembrane transport protein PqiB	pqiB	protein-coding	WP_000445533.1	546	BW25113_RS04930
1009763	13	166	27	0.16	227	28_ΨΔrRNA_T1	1008715	1010355	plus	intermembrane transport protein PqiB	pqiB	protein-coding	WP_000445533.1	546	BW25113_RS04930
1009763	13	269	57	0.21	166	28_WT_T1	1008715	1010355	plus	intermembrane transport protein PqiB	pqiB	protein-coding	WP_000445533.1	546	BW25113_RS04930
1009763	13	277	55	0.2	339	37_WT_T1	1008715	1010355	plus	intermembrane transport protein PqiB	pqiB	protein-coding	WP_000445533.1	546	BW25113_RS04930
1009763	13	345	31	0.09	495	Amp_ΨΔrRNA_T1	1008715	1010355	plus	intermembrane transport protein PqiB	pqiB	protein-coding	WP_000445533.1	546	BW25113_RS04930
100992	3	1383	121	0.09	297	Gent_WT_T2	100469	101731	plus	cell division protein FtsA	ftsA	protein-coding	WP_000588474.1	420	BW25113_RS00470
100992	3	2616	208	0.08	1680	Gent_WT_T1	100469	101731	plus	cell division protein FtsA	ftsA	protein-coding	WP_000588474.1	420	BW25113_RS00470
100992	3	1156	71	0.06	351	NaCl_WT_T2	100469	101731	plus	cell division protein FtsA	ftsA	protein-coding	WP_000588474.1	420	BW25113_RS00470
1010494	2	386	28	0.07	974	Amp_ΨΔrRNA_T1	1010352	1010915	plus	membrane integrity-associated transporter subunit PqiC	pqiC	protein-coding	WP_000759120.1	187	BW25113_RS04935
1010494	2	1400	68	0.05	368	Gent_WT_T1	1010352	1010915	plus	membrane integrity-associated transporter subunit PqiC	pqiC	protein-coding	WP_000759120.1	187	BW25113_RS04935
1010698	2	413	24	0.06	67	28_ΨΔrRNA_T2	1010352	1010915	plus	membrane integrity-associated transporter subunit PqiC	pqiC	protein-coding	WP_000759120.1	187	BW25113_RS04935
1010698	2	395	32	0.08	166	Gent_WT_T2	1010352	1010915	plus	membrane integrity-associated transporter subunit PqiC	pqiC	protein-coding	WP_000759120.1	187	BW25113_RS04935
1013720	2	125	9	0.07	89	28_WT_T1	1011995	1013755	minus	Lon protease family protein	ycbZ	protein-coding	WP_000156518.1	586	BW25113_RS04950
1013720	2	184	10	0.05	106	NaCl_WT_T1	1011995	1013755	minus	Lon protease family protein	ycbZ	protein-coding	WP_000156518.1	586	BW25113_RS04950
1016956	2	1123	192	0.17	439	Gent_WT_T1	1016594	1017223	plus	CRP-S regulon transcriptional coactivator Sxy	sxy	protein-coding	WP_000839153.1	209	BW25113_RS04975
1016956	2	209	26	0.12	313	Gent_WT_T2	1016594	1017223	plus	CRP-S regulon transcriptional coactivator Sxy	sxy	protein-coding	WP_000839153.1	209	BW25113_RS04975
1018171	2	214	12	0.06	318	28_ΨΔrRNA_T1	1017186	1019348	minus	YccS family putative transporter	yccS	protein-coding	WP_000875061.1	720	BW25113_RS04980
1018171	2	317	22	0.07	194	Gent_WT_T2	1017186	1019348	minus	YccS family putative transporter	yccS	protein-coding	WP_000875061.1	720	BW25113_RS04980
1021047	3	148	28	0.19	45	37_ΨΔrRNA_T2	1019927	1021981	plus	DNA helicase IV	helD	protein-coding	WP_001295354.1	684	BW25113_RS04990
1021047	3	657	48	0.07	935	NaCl_ΨΔrRNA_T1	1019927	1021981	plus	DNA helicase IV	helD	protein-coding	WP_001295354.1	684	BW25113_RS04990
102163	7	1780	178	0.1	867	37_WT_T2	101792	102943	plus	cell division protein FtsZ	ftsZ	protein-coding	WP_000462776.1	383	BW25113_RS00475
102163	7	2306	246	0.11	1167	NaCl_WT_T2	101792	102943	plus	cell division protein FtsZ	ftsZ	protein-coding	WP_000462776.1	383	BW25113_RS00475
102163	7	1963	213	0.11	1007	Amp_ΨΔrRNA_T2	101792	102943	plus	cell division protein FtsZ	ftsZ	protein-coding	WP_000462776.1	383	BW25113_RS00475
102163	7	2292	250	0.11	666	28_ΨΔrRNA_T2	101792	102943	plus	cell division protein FtsZ	ftsZ	protein-coding	WP_000462776.1	383	BW25113_RS00475
102163	7	2595	209	0.08	7987	Amp_ΨΔrRNA_T1	101792	102943	plus	cell division protein FtsZ	ftsZ	protein-coding	WP_000462776.1	383	BW25113_RS00475
102163	7	2371	280	0.12	285	Gent_ΨΔrRNA_T2	101792	102943	plus	cell division protein FtsZ	ftsZ	protein-coding	WP_000462776.1	383	BW25113_RS00475
102163	7	2434	242	0.1	1160	Gent_WT_T2	101792	102943	plus	cell division protein FtsZ	ftsZ	protein-coding	WP_000462776.1	383	BW25113_RS00475
1023582	3	1245	92	0.07	1359	37_WT_T2	1023402	1023815	plus	CoA-binding protein	yccU	protein-coding	WP_001301418.1	137	BW25113_RS05010
1023582	3	1096	53	0.05	6441	Amp_ΨΔrRNA_T1	1023402	1023815	plus	CoA-binding protein	yccU	protein-coding	WP_001301418.1	137	BW25113_RS05010
1023582	3	904	55	0.06	1014	Gent_ΨΔrRNA_T1	1023402	1023815	plus	CoA-binding protein	yccU	protein-coding	WP_001301418.1	137	BW25113_RS05010
1023993	4	964	60	0.06	550	Amp_ΨΔrRNA_T2	1023860	1024177	minus	heat shock protein HspQ	hspQ	protein-coding	WP_001295356.1	105	BW25113_RS05015
1023993	4	7209	574	0.08	5632	Gent_WT_T2	1023860	1024177	minus	heat shock protein HspQ	hspQ	protein-coding	WP_001295356.1	105	BW25113_RS05015
1023993	4	2120	99	0.05	1785	Amp_WT_T2	1023860	1024177	minus	heat shock protein HspQ	hspQ	protein-coding	WP_001295356.1	105	BW25113_RS05015
1023993	4	2877	151	0.05	1702	NaCl_WT_T1	1023860	1024177	minus	heat shock protein HspQ	hspQ	protein-coding	WP_001295356.1	105	BW25113_RS05015
1025574	3	176	8	0.05	2689	Amp_ΨΔrRNA_T1	1025520	1025798	plus	acylphosphatase	yccX	protein-coding	WP_000048252.1	92	BW25113_RS05025
1025574	3	273	17	0.06	189	Gent_ΨΔrRNA_T1	1025520	1025798	plus	acylphosphatase	yccX	protein-coding	WP_000048252.1	92	BW25113_RS05025
1025574	3	90	9	0.1	55	37_ΨΔrRNA_T2	1025520	1025798	plus	acylphosphatase	yccX	protein-coding	WP_000048252.1	92	BW25113_RS05025
1027102	13	154	34	0.22	132	28_ΨΔrRNA_T1	1027081	1027168	minus	tRNA-Ser		tRNA		NA	BW25113_RS05040
1027102	13	355	43	0.12	119	Gent_WT_T2	1027081	1027168	minus	tRNA-Ser		tRNA		NA	BW25113_RS05040
1027102	13	409	225	0.55	559	NaCl_ΨΔrRNA_T1	1027081	1027168	minus	tRNA-Ser		tRNA		NA	BW25113_RS05040
1027102	13	403	26	0.06	51	NaCl_WT_T2	1027081	1027168	minus	tRNA-Ser		tRNA		NA	BW25113_RS05040
1027102	13	389	108	0.28	77	Gent_ΨΔrRNA_T2	1027081	1027168	minus	tRNA-Ser		tRNA		NA	BW25113_RS05040
1027102	13	570	56	0.1	147	Amp_ΨΔrRNA_T2	1027081	1027168	minus	tRNA-Ser		tRNA		NA	BW25113_RS05040
1027102	13	116	33	0.28	64	37_ΨΔrRNA_T2	1027081	1027168	minus	tRNA-Ser		tRNA		NA	BW25113_RS05040
1027102	13	140	42	0.3	234	37_WT_T1	1027081	1027168	minus	tRNA-Ser		tRNA		NA	BW25113_RS05040
1027102	13	82	9	0.11	31	37_WT_T2	1027081	1027168	minus	tRNA-Ser		tRNA		NA	BW25113_RS05040
1027102	13	28	11	0.39	215	NaCl_ΨΔrRNA_T2	1027081	1027168	minus	tRNA-Ser		tRNA		NA	BW25113_RS05040
1027102	13	170	39	0.23	117	Gent_ΨΔrRNA_T1	1027081	1027168	minus	tRNA-Ser		tRNA		NA	BW25113_RS05040
1027102	13	247	78	0.32	128	28_ΨΔrRNA_T2	1027081	1027168	minus	tRNA-Ser		tRNA		NA	BW25113_RS05040
1027102	13	241	53	0.22	37	Amp_ΨΔrRNA_T1	1027081	1027168	minus	tRNA-Ser		tRNA		NA	BW25113_RS05040
1027134	5	72	6	0.08	167	28_WT_T1	1027081	1027168	minus	tRNA-Ser		tRNA		NA	BW25113_RS05040
1027134	5	113	6	0.05	63	37_ΨΔrRNA_T2	1027081	1027168	minus	tRNA-Ser		tRNA		NA	BW25113_RS05040
1027134	5	133	9	0.07	95	Gent_ΨΔrRNA_T1	1027081	1027168	minus	tRNA-Ser		tRNA		NA	BW25113_RS05040
1027134	5	140	10	0.07	121	28_ΨΔrRNA_T1	1027081	1027168	minus	tRNA-Ser		tRNA		NA	BW25113_RS05040
1027134	5	257	12	0.05	124	28_ΨΔrRNA_T2	1027081	1027168	minus	tRNA-Ser		tRNA		NA	BW25113_RS05040
1029376	2	1414	58	0.05	494	37_ΨΔrRNA_T2	1028710	1030503	plus	Ni/Fe-hydrogenase large subunit	hyaB	protein-coding	WP_000107384.1	597	BW25113_RS05050
1029376	2	168	9	0.05	131	NaCl_ΨΔrRNA_T1	1028710	1030503	plus	Ni/Fe-hydrogenase large subunit	hyaB	protein-coding	WP_000107384.1	597	BW25113_RS05050
1029966	2	851	51	0.06	366	37_ΨΔrRNA_T2	1028710	1030503	plus	Ni/Fe-hydrogenase large subunit	hyaB	protein-coding	WP_000107384.1	597	BW25113_RS05050
1029966	2	122	7	0.06	135	NaCl_ΨΔrRNA_T1	1028710	1030503	plus	Ni/Fe-hydrogenase large subunit	hyaB	protein-coding	WP_000107384.1	597	BW25113_RS05050
1030041	2	126	10	0.08	61	28_ΨΔrRNA_T2	1028710	1030503	plus	Ni/Fe-hydrogenase large subunit	hyaB	protein-coding	WP_000107384.1	597	BW25113_RS05050
1030041	2	3369	155	0.05	716	28_ΨΔrRNA_T1	1028710	1030503	plus	Ni/Fe-hydrogenase large subunit	hyaB	protein-coding	WP_000107384.1	597	BW25113_RS05050
1030212	2	1433	110	0.08	525	37_ΨΔrRNA_T2	1028710	1030503	plus	Ni/Fe-hydrogenase large subunit	hyaB	protein-coding	WP_000107384.1	597	BW25113_RS05050
1030212	2	202	10	0.05	148	NaCl_ΨΔrRNA_T1	1028710	1030503	plus	Ni/Fe-hydrogenase large subunit	hyaB	protein-coding	WP_000107384.1	597	BW25113_RS05050
1030693	4	2060	186	0.09	1172	Amp_ΨΔrRNA_T2	1030522	1031229	plus	Ni/Fe-hydrogenase b-type cytochrome subunit	hyaC	protein-coding	WP_001186424.1	235	BW25113_RS05055
1030693	4	3726	324	0.09	2498	Amp_WT_T1	1030522	1031229	plus	Ni/Fe-hydrogenase b-type cytochrome subunit	hyaC	protein-coding	WP_001186424.1	235	BW25113_RS05055
1030693	4	2716	208	0.08	595	28_ΨΔrRNA_T1	1030522	1031229	plus	Ni/Fe-hydrogenase b-type cytochrome subunit	hyaC	protein-coding	WP_001186424.1	235	BW25113_RS05055
1031385	2	1578	73	0.05	342	NaCl_WT_T2	1031226	1031813	plus	hydrogenase 1 maturation protease	hyaD	protein-coding	WP_000003671.1	195	BW25113_RS05060
1031385	2	2925	134	0.05	1827	Amp_ΨΔrRNA_T2	1031226	1031813	plus	hydrogenase 1 maturation protease	hyaD	protein-coding	WP_000003671.1	195	BW25113_RS05060
1031476	7	3327	155	0.05	7988	Amp_ΨΔrRNA_T1	1031226	1031813	plus	hydrogenase 1 maturation protease	hyaD	protein-coding	WP_000003671.1	195	BW25113_RS05060
1031476	7	1136	104	0.09	406	37_ΨΔrRNA_T2	1031226	1031813	plus	hydrogenase 1 maturation protease	hyaD	protein-coding	WP_000003671.1	195	BW25113_RS05060
1031476	7	2405	123	0.05	728	28_ΨΔrRNA_T1	1031226	1031813	plus	hydrogenase 1 maturation protease	hyaD	protein-coding	WP_000003671.1	195	BW25113_RS05060
1031476	7	159	10	0.06	310	NaCl_ΨΔrRNA_T1	1031226	1031813	plus	hydrogenase 1 maturation protease	hyaD	protein-coding	WP_000003671.1	195	BW25113_RS05060
1031476	7	1762	82	0.05	644	Gent_WT_T2	1031226	1031813	plus	hydrogenase 1 maturation protease	hyaD	protein-coding	WP_000003671.1	195	BW25113_RS05060
1031476	7	2395	116	0.05	2427	Gent_ΨΔrRNA_T1	1031226	1031813	plus	hydrogenase 1 maturation protease	hyaD	protein-coding	WP_000003671.1	195	BW25113_RS05060
1033028	5	2916	151	0.05	919	Amp_WT_T1	1032205	1033062	plus	hydrogenase expression/formation protein	hyaF	protein-coding	WP_000004899.1	285	BW25113_RS05070
1033028	5	1105	53	0.05	924	Gent_ΨΔrRNA_T1	1032205	1033062	plus	hydrogenase expression/formation protein	hyaF	protein-coding	WP_000004899.1	285	BW25113_RS05070
1033028	5	124	11	0.09	124	NaCl_ΨΔrRNA_T1	1032205	1033062	plus	hydrogenase expression/formation protein	hyaF	protein-coding	WP_000004899.1	285	BW25113_RS05070
1033028	5	488	39	0.08	137	NaCl_WT_T2	1032205	1033062	plus	hydrogenase expression/formation protein	hyaF	protein-coding	WP_000004899.1	285	BW25113_RS05070
1033028	5	2606	174	0.07	1464	37_WT_T2	1032205	1033062	plus	hydrogenase expression/formation protein	hyaF	protein-coding	WP_000004899.1	285	BW25113_RS05070
1034147	8	7080	363	0.06	2681	Amp_WT_T2	1033196	1034740	plus	cytochrome bd-II oxidase subunit 1	appC	protein-coding	WP_000263582.1	514	BW25113_RS05075
1034147	8	5919	338	0.06	933	28_WT_T1	1033196	1034740	plus	cytochrome bd-II oxidase subunit 1	appC	protein-coding	WP_000263582.1	514	BW25113_RS05075
1034147	8	3296	170	0.05	394	28_ΨΔrRNA_T1	1033196	1034740	plus	cytochrome bd-II oxidase subunit 1	appC	protein-coding	WP_000263582.1	514	BW25113_RS05075
1034147	8	5475	278	0.05	1249	Amp_ΨΔrRNA_T2	1033196	1034740	plus	cytochrome bd-II oxidase subunit 1	appC	protein-coding	WP_000263582.1	514	BW25113_RS05075
1034147	8	2338	130	0.06	448	37_ΨΔrRNA_T2	1033196	1034740	plus	cytochrome bd-II oxidase subunit 1	appC	protein-coding	WP_000263582.1	514	BW25113_RS05075
1034147	8	6268	404	0.06	2053	37_WT_T2	1033196	1034740	plus	cytochrome bd-II oxidase subunit 1	appC	protein-coding	WP_000263582.1	514	BW25113_RS05075
1035557	4	557	67	0.12	356	Gent_WT_T2	1034752	1035888	plus	cytochrome d ubiquinol oxidase subunit II	appB	protein-coding	WP_000460803.1	378	BW25113_RS05080
1035557	4	3105	646	0.21	2006	Amp_WT_T2	1034752	1035888	plus	cytochrome d ubiquinol oxidase subunit II	appB	protein-coding	WP_000460803.1	378	BW25113_RS05080
1035557	4	5170	1486	0.29	4387	37_WT_T1	1034752	1035888	plus	cytochrome d ubiquinol oxidase subunit II	appB	protein-coding	WP_000460803.1	378	BW25113_RS05080
1038019	4	150	69	0.46	81	NaCl_ΨΔrRNA_T1	1037486	1039666	minus	tyrosine-protein kinase	etk	protein-coding	WP_000208650.1	726	BW25113_RS05095
1038019	4	51	8	0.16	35	28_ΨΔrRNA_T1	1037486	1039666	minus	tyrosine-protein kinase	etk	protein-coding	WP_000208650.1	726	BW25113_RS05095
1038019	4	110	24	0.22	39	Gent_ΨΔrRNA_T1	1037486	1039666	minus	tyrosine-protein kinase	etk	protein-coding	WP_000208650.1	726	BW25113_RS05095
1038019	4	116	14	0.12	108	37_WT_T1	1037486	1039666	minus	tyrosine-protein kinase	etk	protein-coding	WP_000208650.1	726	BW25113_RS05095
1053046	2	168	12	0.07	515	37_WT_T1	1052718	1053410	minus	two-component system response regulator TorR	torR	protein-coding	WP_001120125.1	230	BW25113_RS05175
1053046	2	289	16	0.06	351	NaCl_ΨΔrRNA_T1	1052718	1053410	minus	two-component system response regulator TorR	torR	protein-coding	WP_001120125.1	230	BW25113_RS05175
1058029	2	629	29	0.05	136	37_ΨΔrRNA_T2	1058006	1058311	minus	chaperone modulator CbpM	cbpM	protein-coding	WP_000024560.1	101	BW25113_RS05195
1058029	2	853	24	0.05	932	NaCl_ΨΔrRNA_T1	1058006	1058311	minus	chaperone modulator CbpM	cbpM	protein-coding	WP_000024560.1	101	BW25113_RS05195
1058120	2	373	18	0.05	7806	NaCl_ΨΔrRNA_T2	1058006	1058311	minus	chaperone modulator CbpM	cbpM	protein-coding	WP_000024560.1	101	BW25113_RS05195
1058120	2	1753	85	0.05	1162	NaCl_ΨΔrRNA_T1	1058006	1058311	minus	chaperone modulator CbpM	cbpM	protein-coding	WP_000024560.1	101	BW25113_RS05195
1061845	2	91	8	0.09	57	37_ΨΔrRNA_T2	1061041	1062282	plus	bifunctional glucose-1-phosphatase/inositol phosphatase	agp	protein-coding	WP_001044279.1	413	BW25113_RS05210
1061845	2	407	25	0.06	1967	37_WT_T1	1061041	1062282	plus	bifunctional glucose-1-phosphatase/inositol phosphatase	agp	protein-coding	WP_001044279.1	413	BW25113_RS05210
106717	2	453	21	0.05	236	37_ΨΔrRNA_T2	104766	107471	plus	preprotein translocase subunit SecA	secA	protein-coding	WP_000905789.1	901	BW25113_RS00490
106717	2	1738	92	0.05	1574	NaCl_ΨΔrRNA_T1	104766	107471	plus	preprotein translocase subunit SecA	secA	protein-coding	WP_000905789.1	901	BW25113_RS00490
1069733	2	281	22	0.08	252	NaCl_ΨΔrRNA_T1	1069698	1070336	plus	HTH-type transcriptional regulator RutR	rutR	protein-coding	WP_000191701.1	212	BW25113_RS05270
1069733	2	119	8	0.07	36	28_ΨΔrRNA_T2	1069698	1070336	plus	HTH-type transcriptional regulator RutR	rutR	protein-coding	WP_000191701.1	212	BW25113_RS05270
1075082	2	699	70	0.1	74	NaCl_WT_T1	1074761	1076269	plus	sodium/proline symporter PutP	putP	protein-coding	WP_001018479.1	502	BW25113_RS05285
1075082	2	294	16	0.05	199	Gent_ΨΔrRNA_T1	1074761	1076269	plus	sodium/proline symporter PutP	putP	protein-coding	WP_001018479.1	502	BW25113_RS05285
1076141	2	77	6	0.08	43	37_ΨΔrRNA_T2	1074761	1076269	plus	sodium/proline symporter PutP	putP	protein-coding	WP_001018479.1	502	BW25113_RS05285
1076141	2	151	10	0.07	120	Amp_ΨΔrRNA_T2	1074761	1076269	plus	sodium/proline symporter PutP	putP	protein-coding	WP_001018479.1	502	BW25113_RS05285
108583	11	308	31	0.1	125	37_ΨΔrRNA_T2	108343	109086	minus	cell division protein ZapD	zapD	protein-coding	WP_001194734.1	247	BW25113_RS00510
108583	11	1741	82	0.05	1090	28_ΨΔrRNA_T1	108343	109086	minus	cell division protein ZapD	zapD	protein-coding	WP_001194734.1	247	BW25113_RS00510
108583	11	962	48	0.05	884	NaCl_ΨΔrRNA_T1	108343	109086	minus	cell division protein ZapD	zapD	protein-coding	WP_001194734.1	247	BW25113_RS00510
108583	11	1491	69	0.05	1203	37_WT_T1	108343	109086	minus	cell division protein ZapD	zapD	protein-coding	WP_001194734.1	247	BW25113_RS00510
108583	11	1082	79	0.07	128	Gent_ΨΔrRNA_T2	108343	109086	minus	cell division protein ZapD	zapD	protein-coding	WP_001194734.1	247	BW25113_RS00510
108583	11	1006	52	0.05	429	Amp_ΨΔrRNA_T2	108343	109086	minus	cell division protein ZapD	zapD	protein-coding	WP_001194734.1	247	BW25113_RS00510
108583	11	1323	63	0.05	348	28_ΨΔrRNA_T2	108343	109086	minus	cell division protein ZapD	zapD	protein-coding	WP_001194734.1	247	BW25113_RS00510
108583	11	321	19	0.06	224	37_WT_T2	108343	109086	minus	cell division protein ZapD	zapD	protein-coding	WP_001194734.1	247	BW25113_RS00510
108583	11	1122	51	0.05	431	NaCl_WT_T2	108343	109086	minus	cell division protein ZapD	zapD	protein-coding	WP_001194734.1	247	BW25113_RS00510
108583	11	1374	80	0.06	433	Gent_WT_T2	108343	109086	minus	cell division protein ZapD	zapD	protein-coding	WP_001194734.1	247	BW25113_RS00510
108777	9	1065	58	0.05	983	28_ΨΔrRNA_T1	108343	109086	minus	cell division protein ZapD	zapD	protein-coding	WP_001194734.1	247	BW25113_RS00510
108777	9	770	49	0.06	285	Amp_ΨΔrRNA_T2	108343	109086	minus	cell division protein ZapD	zapD	protein-coding	WP_001194734.1	247	BW25113_RS00510
108777	9	811	44	0.05	806	Amp_ΨΔrRNA_T1	108343	109086	minus	cell division protein ZapD	zapD	protein-coding	WP_001194734.1	247	BW25113_RS00510
108777	9	245	20	0.08	102	37_ΨΔrRNA_T2	108343	109086	minus	cell division protein ZapD	zapD	protein-coding	WP_001194734.1	247	BW25113_RS00510
108777	9	299	24	0.08	165	37_WT_T2	108343	109086	minus	cell division protein ZapD	zapD	protein-coding	WP_001194734.1	247	BW25113_RS00510
108777	9	872	50	0.06	57	Gent_ΨΔrRNA_T2	108343	109086	minus	cell division protein ZapD	zapD	protein-coding	WP_001194734.1	247	BW25113_RS00510
108777	9	1036	74	0.07	1112	Gent_ΨΔrRNA_T1	108343	109086	minus	cell division protein ZapD	zapD	protein-coding	WP_001194734.1	247	BW25113_RS00510
108777	9	1124	63	0.06	1142	37_WT_T1	108343	109086	minus	cell division protein ZapD	zapD	protein-coding	WP_001194734.1	247	BW25113_RS00510
1093042	10	316	81	0.26	78	Gent_WT_T2	1093021	1093108	minus	tRNA-Ser		tRNA		NA	BW25113_RS05370
1093042	10	238	82	0.34	259	NaCl_ΨΔrRNA_T1	1093021	1093108	minus	tRNA-Ser		tRNA		NA	BW25113_RS05370
1093042	10	315	99	0.31	74	28_ΨΔrRNA_T2	1093021	1093108	minus	tRNA-Ser		tRNA		NA	BW25113_RS05370
1093042	10	374	46	0.12	183	NaCl_WT_T2	1093021	1093108	minus	tRNA-Ser		tRNA		NA	BW25113_RS05370
1093042	10	432	80	0.19	33	Amp_ΨΔrRNA_T2	1093021	1093108	minus	tRNA-Ser		tRNA		NA	BW25113_RS05370
1093042	10	261	87	0.33	145	37_WT_T1	1093021	1093108	minus	tRNA-Ser		tRNA		NA	BW25113_RS05370
1093042	10	219	26	0.12	20	Amp_WT_T2	1093021	1093108	minus	tRNA-Ser		tRNA		NA	BW25113_RS05370
1093042	10	453	205	0.45	66	Gent_ΨΔrRNA_T2	1093021	1093108	minus	tRNA-Ser		tRNA		NA	BW25113_RS05370
1093042	10	104	36	0.35	29	37_ΨΔrRNA_T2	1093021	1093108	minus	tRNA-Ser		tRNA		NA	BW25113_RS05370
1093042	10	205	45	0.22	121	Gent_ΨΔrRNA_T1	1093021	1093108	minus	tRNA-Ser		tRNA		NA	BW25113_RS05370
1093068	11	252	29	0.12	234	NaCl_ΨΔrRNA_T1	1093021	1093108	minus	tRNA-Ser		tRNA		NA	BW25113_RS05370
1093068	11	375	47	0.13	84	Gent_WT_T2	1093021	1093108	minus	tRNA-Ser		tRNA		NA	BW25113_RS05370
1093068	11	307	88	0.29	163	37_WT_T1	1093021	1093108	minus	tRNA-Ser		tRNA		NA	BW25113_RS05370
1093068	11	321	60	0.19	200	28_ΨΔrRNA_T1	1093021	1093108	minus	tRNA-Ser		tRNA		NA	BW25113_RS05370
1093068	11	230	18	0.08	20	Amp_WT_T2	1093021	1093108	minus	tRNA-Ser		tRNA		NA	BW25113_RS05370
1093068	11	541	49	0.09	45	Amp_ΨΔrRNA_T2	1093021	1093108	minus	tRNA-Ser		tRNA		NA	BW25113_RS05370
1093068	11	579	142	0.25	70	Gent_ΨΔrRNA_T2	1093021	1093108	minus	tRNA-Ser		tRNA		NA	BW25113_RS05370
1093068	11	417	73	0.18	87	28_ΨΔrRNA_T2	1093021	1093108	minus	tRNA-Ser		tRNA		NA	BW25113_RS05370
1093068	11	130	18	0.14	33	37_ΨΔrRNA_T2	1093021	1093108	minus	tRNA-Ser		tRNA		NA	BW25113_RS05370
1093068	11	218	21	0.1	126	Gent_ΨΔrRNA_T1	1093021	1093108	minus	tRNA-Ser		tRNA		NA	BW25113_RS05370
1093068	11	401	22	0.05	195	NaCl_WT_T2	1093021	1093108	minus	tRNA-Ser		tRNA		NA	BW25113_RS05370
1093793	3	643	29	0.05	1338	37_WT_T1	1093342	1094280	plus	glyoxylate/hydroxypyruvate reductase GhrA	ghrA	protein-coding	WP_000351317.1	312	BW25113_RS05375
1093793	3	138	7	0.05	37	37_ΨΔrRNA_T2	1093342	1094280	plus	glyoxylate/hydroxypyruvate reductase GhrA	ghrA	protein-coding	WP_000351317.1	312	BW25113_RS05375
1093793	3	998	50	0.05	585	28_WT_T1	1093342	1094280	plus	glyoxylate/hydroxypyruvate reductase GhrA	ghrA	protein-coding	WP_000351317.1	312	BW25113_RS05375
109483	2	182	12	0.07	185	37_ΨΔrRNA_T2	109086	109706	minus	dephospho-CoA kinase	coaE	protein-coding	WP_001269520.1	206	BW25113_RS00515
109483	2	628	34	0.05	790	NaCl_ΨΔrRNA_T1	109086	109706	minus	dephospho-CoA kinase	coaE	protein-coding	WP_001269520.1	206	BW25113_RS00515
109498	3	168	19	0.11	162	37_ΨΔrRNA_T2	109086	109706	minus	dephospho-CoA kinase	coaE	protein-coding	WP_001269520.1	206	BW25113_RS00515
109498	3	518	26	0.05	539	Amp_ΨΔrRNA_T1	109086	109706	minus	dephospho-CoA kinase	coaE	protein-coding	WP_001269520.1	206	BW25113_RS00515
109498	3	606	43	0.07	717	NaCl_ΨΔrRNA_T1	109086	109706	minus	dephospho-CoA kinase	coaE	protein-coding	WP_001269520.1	206	BW25113_RS00515
1095439	2	411	21	0.05	287	NaCl_ΨΔrRNA_T2	1095096	1095650	plus	molecular chaperone YcdY	ycdY	protein-coding	WP_001001921.1	184	BW25113_RS05385
1095439	2	373	19	0.05	147	Amp_WT_T2	1095096	1095650	plus	molecular chaperone YcdY	ycdY	protein-coding	WP_001001921.1	184	BW25113_RS05385
109653	2	179	9	0.05	42	37_ΨΔrRNA_T2	109086	109706	minus	dephospho-CoA kinase	coaE	protein-coding	WP_001269520.1	206	BW25113_RS00515
109653	2	585	31	0.05	308	NaCl_ΨΔrRNA_T1	109086	109706	minus	dephospho-CoA kinase	coaE	protein-coding	WP_001269520.1	206	BW25113_RS00515
1101913	2	473	25	0.05	1453	Amp_ΨΔrRNA_T1	1101751	1103232	plus	cardiolipin synthase ClsC	clsC	protein-coding	WP_001307714.1	493	BW25113_RS05445
1101913	2	569	41	0.07	288	Amp_WT_T1	1101751	1103232	plus	cardiolipin synthase ClsC	clsC	protein-coding	WP_001307714.1	493	BW25113_RS05445
1106621	2	577	29	0.05	136	37_ΨΔrRNA_T2	1106319	1108862	plus	glucans biosynthesis glucosyltransferase MdoH	mdoH	protein-coding	WP_001295445.1	847	BW25113_RS05470
1106621	2	1338	69	0.05	1175	NaCl_ΨΔrRNA_T1	1106319	1108862	plus	glucans biosynthesis glucosyltransferase MdoH	mdoH	protein-coding	WP_001295445.1	847	BW25113_RS05470
1107258	12	1482	109	0.08	1423	28_ΨΔrRNA_T1	1106319	1108862	plus	glucans biosynthesis glucosyltransferase MdoH	mdoH	protein-coding	WP_001295445.1	847	BW25113_RS05470
1107258	12	1252	117	0.09	1134	37_WT_T1	1106319	1108862	plus	glucans biosynthesis glucosyltransferase MdoH	mdoH	protein-coding	WP_001295445.1	847	BW25113_RS05470
1107258	12	893	47	0.05	135	28_ΨΔrRNA_T2	1106319	1108862	plus	glucans biosynthesis glucosyltransferase MdoH	mdoH	protein-coding	WP_001295445.1	847	BW25113_RS05470
1107258	12	556	42	0.08	110	37_ΨΔrRNA_T2	1106319	1108862	plus	glucans biosynthesis glucosyltransferase MdoH	mdoH	protein-coding	WP_001295445.1	847	BW25113_RS05470
1107258	12	1201	75	0.06	350	Gent_WT_T2	1106319	1108862	plus	glucans biosynthesis glucosyltransferase MdoH	mdoH	protein-coding	WP_001295445.1	847	BW25113_RS05470
1107258	12	1560	146	0.09	149	Gent_ΨΔrRNA_T2	1106319	1108862	plus	glucans biosynthesis glucosyltransferase MdoH	mdoH	protein-coding	WP_001295445.1	847	BW25113_RS05470
1107258	12	555	58	0.1	337	Amp_WT_T2	1106319	1108862	plus	glucans biosynthesis glucosyltransferase MdoH	mdoH	protein-coding	WP_001295445.1	847	BW25113_RS05470
1107258	12	1191	63	0.05	423	Amp_ΨΔrRNA_T2	1106319	1108862	plus	glucans biosynthesis glucosyltransferase MdoH	mdoH	protein-coding	WP_001295445.1	847	BW25113_RS05470
1107258	12	1125	79	0.07	605	28_WT_T1	1106319	1108862	plus	glucans biosynthesis glucosyltransferase MdoH	mdoH	protein-coding	WP_001295445.1	847	BW25113_RS05470
1107258	12	1546	95	0.06	1541	Amp_ΨΔrRNA_T1	1106319	1108862	plus	glucans biosynthesis glucosyltransferase MdoH	mdoH	protein-coding	WP_001295445.1	847	BW25113_RS05470
1107258	12	1647	136	0.08	1631	Gent_ΨΔrRNA_T1	1106319	1108862	plus	glucans biosynthesis glucosyltransferase MdoH	mdoH	protein-coding	WP_001295445.1	847	BW25113_RS05470
1107258	12	1243	107	0.09	1127	NaCl_ΨΔrRNA_T1	1106319	1108862	plus	glucans biosynthesis glucosyltransferase MdoH	mdoH	protein-coding	WP_001295445.1	847	BW25113_RS05470
1107890	2	1126	57	0.05	330	Gent_WT_T2	1106319	1108862	plus	glucans biosynthesis glucosyltransferase MdoH	mdoH	protein-coding	WP_001295445.1	847	BW25113_RS05470
1107890	2	543	28	0.05	409	NaCl_WT_T2	1106319	1108862	plus	glucans biosynthesis glucosyltransferase MdoH	mdoH	protein-coding	WP_001295445.1	847	BW25113_RS05470
1108321	7	747	40	0.05	310	NaCl_WT_T2	1106319	1108862	plus	glucans biosynthesis glucosyltransferase MdoH	mdoH	protein-coding	WP_001295445.1	847	BW25113_RS05470
1108321	7	1475	83	0.06	90	Gent_ΨΔrRNA_T2	1106319	1108862	plus	glucans biosynthesis glucosyltransferase MdoH	mdoH	protein-coding	WP_001295445.1	847	BW25113_RS05470
1108321	7	1695	83	0.05	1391	28_ΨΔrRNA_T1	1106319	1108862	plus	glucans biosynthesis glucosyltransferase MdoH	mdoH	protein-coding	WP_001295445.1	847	BW25113_RS05470
1108321	7	1158	62	0.05	264	Gent_WT_T2	1106319	1108862	plus	glucans biosynthesis glucosyltransferase MdoH	mdoH	protein-coding	WP_001295445.1	847	BW25113_RS05470
1108321	7	1977	112	0.06	1906	Gent_ΨΔrRNA_T1	1106319	1108862	plus	glucans biosynthesis glucosyltransferase MdoH	mdoH	protein-coding	WP_001295445.1	847	BW25113_RS05470
1108321	7	1424	126	0.09	1717	NaCl_ΨΔrRNA_T1	1106319	1108862	plus	glucans biosynthesis glucosyltransferase MdoH	mdoH	protein-coding	WP_001295445.1	847	BW25113_RS05470
1108321	7	439	20	0.05	85	37_ΨΔrRNA_T2	1106319	1108862	plus	glucans biosynthesis glucosyltransferase MdoH	mdoH	protein-coding	WP_001295445.1	847	BW25113_RS05470
1108542	3	1369	142	0.1	515	28_WT_T1	1106319	1108862	plus	glucans biosynthesis glucosyltransferase MdoH	mdoH	protein-coding	WP_001295445.1	847	BW25113_RS05470
1108542	3	1724	96	0.06	124	Gent_ΨΔrRNA_T2	1106319	1108862	plus	glucans biosynthesis glucosyltransferase MdoH	mdoH	protein-coding	WP_001295445.1	847	BW25113_RS05470
1108542	3	822	56	0.07	412	Amp_WT_T1	1106319	1108862	plus	glucans biosynthesis glucosyltransferase MdoH	mdoH	protein-coding	WP_001295445.1	847	BW25113_RS05470
1110679	17	235	34	0.14	258	37_WT_T2	1109720	1110946	minus	multidrug efflux MFS transporter MdtG	mdtG	protein-coding	WP_000074172.1	408	BW25113_RS05490
1110679	17	217	39	0.18	391	Amp_WT_T2	1109720	1110946	minus	multidrug efflux MFS transporter MdtG	mdtG	protein-coding	WP_000074172.1	408	BW25113_RS05490
1110679	17	407	73	0.18	1049	37_WT_T1	1109720	1110946	minus	multidrug efflux MFS transporter MdtG	mdtG	protein-coding	WP_000074172.1	408	BW25113_RS05490
1110679	17	276	41	0.15	366	Amp_ΨΔrRNA_T1	1109720	1110946	minus	multidrug efflux MFS transporter MdtG	mdtG	protein-coding	WP_000074172.1	408	BW25113_RS05490
1110679	17	388	20	0.05	248	Amp_WT_T1	1109720	1110946	minus	multidrug efflux MFS transporter MdtG	mdtG	protein-coding	WP_000074172.1	408	BW25113_RS05490
1110679	17	79	6	0.08	66	37_ΨΔrRNA_T2	1109720	1110946	minus	multidrug efflux MFS transporter MdtG	mdtG	protein-coding	WP_000074172.1	408	BW25113_RS05490
1110679	17	458	60	0.13	832	NaCl_ΨΔrRNA_T1	1109720	1110946	minus	multidrug efflux MFS transporter MdtG	mdtG	protein-coding	WP_000074172.1	408	BW25113_RS05490
1110679	17	205	38	0.19	173	Amp_ΨΔrRNA_T2	1109720	1110946	minus	multidrug efflux MFS transporter MdtG	mdtG	protein-coding	WP_000074172.1	408	BW25113_RS05490
1110679	17	86	12	0.14	74	28_ΨΔrRNA_T2	1109720	1110946	minus	multidrug efflux MFS transporter MdtG	mdtG	protein-coding	WP_000074172.1	408	BW25113_RS05490
1110679	17	277	45	0.16	320	Gent_ΨΔrRNA_T1	1109720	1110946	minus	multidrug efflux MFS transporter MdtG	mdtG	protein-coding	WP_000074172.1	408	BW25113_RS05490
1110679	17	304	45	0.15	335	Gent_WT_T2	1109720	1110946	minus	multidrug efflux MFS transporter MdtG	mdtG	protein-coding	WP_000074172.1	408	BW25113_RS05490
1110679	17	232	58	0.25	246	28_ΨΔrRNA_T1	1109720	1110946	minus	multidrug efflux MFS transporter MdtG	mdtG	protein-coding	WP_000074172.1	408	BW25113_RS05490
1110679	17	288	28	0.1	40	Gent_ΨΔrRNA_T2	1109720	1110946	minus	multidrug efflux MFS transporter MdtG	mdtG	protein-coding	WP_000074172.1	408	BW25113_RS05490
1110679	17	523	34	0.07	419	Gent_WT_T1	1109720	1110946	minus	multidrug efflux MFS transporter MdtG	mdtG	protein-coding	WP_000074172.1	408	BW25113_RS05490
1110679	17	347	60	0.17	291	NaCl_WT_T2	1109720	1110946	minus	multidrug efflux MFS transporter MdtG	mdtG	protein-coding	WP_000074172.1	408	BW25113_RS05490
1110679	17	554	55	0.1	479	NaCl_ΨΔrRNA_T2	1109720	1110946	minus	multidrug efflux MFS transporter MdtG	mdtG	protein-coding	WP_000074172.1	408	BW25113_RS05490
1110748	2	219	10	0.05	252	Gent_ΨΔrRNA_T1	1109720	1110946	minus	multidrug efflux MFS transporter MdtG	mdtG	protein-coding	WP_000074172.1	408	BW25113_RS05490
1110748	2	375	17	0.07	633	NaCl_ΨΔrRNA_T1	1109720	1110946	minus	multidrug efflux MFS transporter MdtG	mdtG	protein-coding	WP_000074172.1	408	BW25113_RS05490
1111592	2	727	45	0.06	872	NaCl_ΨΔrRNA_T2	1111118	1112038	minus	kdo(2)-lipid IV(A) lauroyltransferase	lpxL	protein-coding	WP_000183364.1	306	BW25113_RS05495
1111592	2	1051	50	0.05	472	Gent_WT_T2	1111118	1112038	minus	kdo(2)-lipid IV(A) lauroyltransferase	lpxL	protein-coding	WP_000183364.1	306	BW25113_RS05495
1115784	6	482	40	0.08	290	Amp_ΨΔrRNA_T2	1114924	1116042	minus	N-methyl-L-tryptophan oxidase	solA	protein-coding	WP_000872833.1	372	BW25113_RS05520
1115784	6	391	24	0.06	703	NaCl_ΨΔrRNA_T1	1114924	1116042	minus	N-methyl-L-tryptophan oxidase	solA	protein-coding	WP_000872833.1	372	BW25113_RS05520
1115784	6	1019	51	0.05	654	28_WT_T1	1114924	1116042	minus	N-methyl-L-tryptophan oxidase	solA	protein-coding	WP_000872833.1	372	BW25113_RS05520
1115784	6	352	21	0.06	332	Amp_WT_T2	1114924	1116042	minus	N-methyl-L-tryptophan oxidase	solA	protein-coding	WP_000872833.1	372	BW25113_RS05520
1115784	6	437	25	0.06	180	28_ΨΔrRNA_T2	1114924	1116042	minus	N-methyl-L-tryptophan oxidase	solA	protein-coding	WP_000872833.1	372	BW25113_RS05520
1115784	6	468	24	0.05	625	Gent_WT_T1	1114924	1116042	minus	N-methyl-L-tryptophan oxidase	solA	protein-coding	WP_000872833.1	372	BW25113_RS05520
1119006	7	1287	37	0.05	691	37_WT_T2	1118863	1119510	minus	glutaredoxin 2	grxB	protein-coding	WP_000780912.1	215	BW25113_RS05545
1119006	7	695	35	0.06	4332	Amp_ΨΔrRNA_T1	1118863	1119510	minus	glutaredoxin 2	grxB	protein-coding	WP_000780912.1	215	BW25113_RS05545
1119006	7	1020	32	0.05	1120	Amp_WT_T2	1118863	1119510	minus	glutaredoxin 2	grxB	protein-coding	WP_000780912.1	215	BW25113_RS05545
1119006	7	859	30	0.06	670	Gent_ΨΔrRNA_T1	1118863	1119510	minus	glutaredoxin 2	grxB	protein-coding	WP_000780912.1	215	BW25113_RS05545
1119006	7	923	38	0.06	134	Gent_ΨΔrRNA_T2	1118863	1119510	minus	glutaredoxin 2	grxB	protein-coding	WP_000780912.1	215	BW25113_RS05545
111966	3	39	5	0.13	28	Amp_ΨΔrRNA_T1	111009	112211	minus	protein transport protein HofC	hofC	protein-coding	WP_000157266.1	400	BW25113_RS00525
111966	3	51	6	0.12	92	37_WT_T1	111009	112211	minus	protein transport protein HofC	hofC	protein-coding	WP_000157266.1	400	BW25113_RS00525
111966	3	40	8	0.2	51	NaCl_ΨΔrRNA_T1	111009	112211	minus	protein transport protein HofC	hofC	protein-coding	WP_000157266.1	400	BW25113_RS00525
1121109	17	527	79	0.15	375	37_WT_T2	1121018	1121602	plus	ribosomal protein S5-alanine N-acetyltransferase	rimJ	protein-coding	WP_000468186.1	194	BW25113_RS05555
1121109	17	925	77	0.08	984	Gent_WT_T1	1121018	1121602	plus	ribosomal protein S5-alanine N-acetyltransferase	rimJ	protein-coding	WP_000468186.1	194	BW25113_RS05555
1121109	17	1132	199	0.18	1185	37_WT_T1	1121018	1121602	plus	ribosomal protein S5-alanine N-acetyltransferase	rimJ	protein-coding	WP_000468186.1	194	BW25113_RS05555
1121109	17	540	87	0.17	660	28_ΨΔrRNA_T1	1121018	1121602	plus	ribosomal protein S5-alanine N-acetyltransferase	rimJ	protein-coding	WP_000468186.1	194	BW25113_RS05555
1121109	17	512	57	0.11	3111	Amp_ΨΔrRNA_T1	1121018	1121602	plus	ribosomal protein S5-alanine N-acetyltransferase	rimJ	protein-coding	WP_000468186.1	194	BW25113_RS05555
1121109	17	726	81	0.11	392	Gent_WT_T2	1121018	1121602	plus	ribosomal protein S5-alanine N-acetyltransferase	rimJ	protein-coding	WP_000468186.1	194	BW25113_RS05555
1121109	17	937	120	0.13	697	Gent_ΨΔrRNA_T1	1121018	1121602	plus	ribosomal protein S5-alanine N-acetyltransferase	rimJ	protein-coding	WP_000468186.1	194	BW25113_RS05555
1121109	17	589	51	0.09	389	NaCl_WT_T1	1121018	1121602	plus	ribosomal protein S5-alanine N-acetyltransferase	rimJ	protein-coding	WP_000468186.1	194	BW25113_RS05555
1121109	17	599	67	0.11	238	NaCl_WT_T2	1121018	1121602	plus	ribosomal protein S5-alanine N-acetyltransferase	rimJ	protein-coding	WP_000468186.1	194	BW25113_RS05555
1121109	17	160	20	0.12	82	37_ΨΔrRNA_T2	1121018	1121602	plus	ribosomal protein S5-alanine N-acetyltransferase	rimJ	protein-coding	WP_000468186.1	194	BW25113_RS05555
1121109	17	688	109	0.16	482	NaCl_ΨΔrRNA_T1	1121018	1121602	plus	ribosomal protein S5-alanine N-acetyltransferase	rimJ	protein-coding	WP_000468186.1	194	BW25113_RS05555
1121109	17	1386	206	0.15	599	28_WT_T1	1121018	1121602	plus	ribosomal protein S5-alanine N-acetyltransferase	rimJ	protein-coding	WP_000468186.1	194	BW25113_RS05555
1121109	17	452	70	0.15	279	Amp_ΨΔrRNA_T2	1121018	1121602	plus	ribosomal protein S5-alanine N-acetyltransferase	rimJ	protein-coding	WP_000468186.1	194	BW25113_RS05555
1121109	17	671	74	0.11	156	28_ΨΔrRNA_T2	1121018	1121602	plus	ribosomal protein S5-alanine N-acetyltransferase	rimJ	protein-coding	WP_000468186.1	194	BW25113_RS05555
1121109	17	708	50	0.07	610	Amp_WT_T1	1121018	1121602	plus	ribosomal protein S5-alanine N-acetyltransferase	rimJ	protein-coding	WP_000468186.1	194	BW25113_RS05555
1121109	17	598	99	0.17	94	Gent_ΨΔrRNA_T2	1121018	1121602	plus	ribosomal protein S5-alanine N-acetyltransferase	rimJ	protein-coding	WP_000468186.1	194	BW25113_RS05555
1121911	4	621	36	0.06	97	Gent_ΨΔrRNA_T2	1121613	1122260	plus	YceH family protein	yceH	protein-coding	WP_000877107.1	215	BW25113_RS05560
1121911	4	373	26	0.07	326	37_WT_T2	1121613	1122260	plus	YceH family protein	yceH	protein-coding	WP_000877107.1	215	BW25113_RS05560
1121911	4	544	47	0.09	516	NaCl_ΨΔrRNA_T1	1121613	1122260	plus	YceH family protein	yceH	protein-coding	WP_000877107.1	215	BW25113_RS05560
1121911	4	121	8	0.07	78	37_ΨΔrRNA_T2	1121613	1122260	plus	YceH family protein	yceH	protein-coding	WP_000877107.1	215	BW25113_RS05560
1123388	2	105	14	0.13	21	37_ΨΔrRNA_T2	1123295	1124830	plus	murein biosynthesis integral membrane protein MurJ	murJ	protein-coding	WP_001050683.1	511	BW25113_RS05570
1123453	2	160	8	0.05	171	28_WT_T1	1123295	1124830	plus	murein biosynthesis integral membrane protein MurJ	murJ	protein-coding	WP_001050683.1	511	BW25113_RS05570
1123453	2	91	14	0.15	52	NaCl_WT_T2	1123295	1124830	plus	murein biosynthesis integral membrane protein MurJ	murJ	protein-coding	WP_001050683.1	511	BW25113_RS05570
1123703	2	281	34	0.12	227	37_WT_T1	1123295	1124830	plus	murein biosynthesis integral membrane protein MurJ	murJ	protein-coding	WP_001050683.1	511	BW25113_RS05570
1123703	2	386	40	0.1	61	28_ΨΔrRNA_T2	1123295	1124830	plus	murein biosynthesis integral membrane protein MurJ	murJ	protein-coding	WP_001050683.1	511	BW25113_RS05570
1139210	4	694	62	0.09	187	37_ΨΔrRNA_T2	1136638	1139823	minus	ribonuclease E	rne	protein-coding	WP_000827360.1	1061	BW25113_RS05645
1139210	4	2491	136	0.05	1338	28_WT_T1	1136638	1139823	minus	ribonuclease E	rne	protein-coding	WP_000827360.1	1061	BW25113_RS05645
1139210	4	1717	112	0.07	2693	NaCl_ΨΔrRNA_T1	1136638	1139823	minus	ribonuclease E	rne	protein-coding	WP_000827360.1	1061	BW25113_RS05645
1139210	4	1525	72	0.05	180	Gent_ΨΔrRNA_T2	1136638	1139823	minus	ribonuclease E	rne	protein-coding	WP_000827360.1	1061	BW25113_RS05645
1141672	4	603	29	0.05	850	37_WT_T1	1141467	1142051	minus	7-methyl-GTP pyrophosphatase	yceF	protein-coding	WP_001125202.1	194	BW25113_RS05660
1141672	4	865	69	0.08	467	NaCl_ΨΔrRNA_T1	1141467	1142051	minus	7-methyl-GTP pyrophosphatase	yceF	protein-coding	WP_001125202.1	194	BW25113_RS05660
1141672	4	198	14	0.07	63	37_ΨΔrRNA_T2	1141467	1142051	minus	7-methyl-GTP pyrophosphatase	yceF	protein-coding	WP_001125202.1	194	BW25113_RS05660
1141672	4	275	14	0.05	224	Amp_WT_T2	1141467	1142051	minus	7-methyl-GTP pyrophosphatase	yceF	protein-coding	WP_001125202.1	194	BW25113_RS05660
114273	2	296	16	0.05	64	Amp_WT_T1	114239	115132	minus	carboxylating nicotinate-nucleotide diphosphorylase	nadC	protein-coding	WP_001135174.1	297	BW25113_RS00545
114273	2	267	22	0.08	89	28_ΨΔrRNA_T2	114239	115132	minus	carboxylating nicotinate-nucleotide diphosphorylase	nadC	protein-coding	WP_001135174.1	297	BW25113_RS00545
1144020	3	4407	352	0.08	3928	NaCl_ΨΔrRNA_T1	1143077	1144147	plus	phosphate acyltransferase PlsX	plsX	protein-coding	WP_000197597.1	356	BW25113_RS05675
1144020	3	1248	92	0.07	570	37_ΨΔrRNA_T2	1143077	1144147	plus	phosphate acyltransferase PlsX	plsX	protein-coding	WP_000197597.1	356	BW25113_RS05675
1145316	16	3811	736	0.19	6526	Amp_ΨΔrRNA_T1	1145184	1146113	plus	ACP S-malonyltransferase	fabD	protein-coding	WP_000191372.1	309	BW25113_RS05685
1145316	16	2961	234	0.08	1467	Amp_WT_T1	1145184	1146113	plus	ACP S-malonyltransferase	fabD	protein-coding	WP_000191372.1	309	BW25113_RS05685
1145316	16	4977	943	0.19	424	Gent_ΨΔrRNA_T2	1145184	1146113	plus	ACP S-malonyltransferase	fabD	protein-coding	WP_000191372.1	309	BW25113_RS05685
1145316	16	4007	648	0.16	985	28_ΨΔrRNA_T2	1145184	1146113	plus	ACP S-malonyltransferase	fabD	protein-coding	WP_000191372.1	309	BW25113_RS05685
1145316	16	3983	1002	0.25	4991	37_WT_T1	1145184	1146113	plus	ACP S-malonyltransferase	fabD	protein-coding	WP_000191372.1	309	BW25113_RS05685
1145316	16	2904	599	0.21	1245	Amp_ΨΔrRNA_T2	1145184	1146113	plus	ACP S-malonyltransferase	fabD	protein-coding	WP_000191372.1	309	BW25113_RS05685
1145316	16	4577	881	0.19	536	NaCl_WT_T2	1145184	1146113	plus	ACP S-malonyltransferase	fabD	protein-coding	WP_000191372.1	309	BW25113_RS05685
1145316	16	1554	276	0.18	783	37_WT_T2	1145184	1146113	plus	ACP S-malonyltransferase	fabD	protein-coding	WP_000191372.1	309	BW25113_RS05685
1145316	16	814	44	0.05	3012	NaCl_WT_T1	1145184	1146113	plus	ACP S-malonyltransferase	fabD	protein-coding	WP_000191372.1	309	BW25113_RS05685
1145316	16	3730	957	0.26	4473	Gent_ΨΔrRNA_T1	1145184	1146113	plus	ACP S-malonyltransferase	fabD	protein-coding	WP_000191372.1	309	BW25113_RS05685
1145316	16	1399	286	0.2	425	37_ΨΔrRNA_T2	1145184	1146113	plus	ACP S-malonyltransferase	fabD	protein-coding	WP_000191372.1	309	BW25113_RS05685
1145316	16	5100	1367	0.27	5286	NaCl_ΨΔrRNA_T1	1145184	1146113	plus	ACP S-malonyltransferase	fabD	protein-coding	WP_000191372.1	309	BW25113_RS05685
1145316	16	7322	834	0.11	4206	NaCl_ΨΔrRNA_T2	1145184	1146113	plus	ACP S-malonyltransferase	fabD	protein-coding	WP_000191372.1	309	BW25113_RS05685
1145316	16	5183	1085	0.21	1737	Gent_WT_T2	1145184	1146113	plus	ACP S-malonyltransferase	fabD	protein-coding	WP_000191372.1	309	BW25113_RS05685
1145316	16	1608	296	0.18	1166	Amp_WT_T2	1145184	1146113	plus	ACP S-malonyltransferase	fabD	protein-coding	WP_000191372.1	309	BW25113_RS05685
1145763	2	1579	77	0.05	568	37_ΨΔrRNA_T2	1145184	1146113	plus	ACP S-malonyltransferase	fabD	protein-coding	WP_000191372.1	309	BW25113_RS05685
1145763	2	6786	309	0.05	6493	NaCl_ΨΔrRNA_T1	1145184	1146113	plus	ACP S-malonyltransferase	fabD	protein-coding	WP_000191372.1	309	BW25113_RS05685
1148167	2	1625	84	0.05	1178	37_WT_T2	1147395	1148636	plus	beta-ketoacyl-ACP synthase II	fabF	protein-coding	WP_000044679.1	413	BW25113_RS05700
1148167	2	3652	173	0.05	4185	28_ΨΔrRNA_T1	1147395	1148636	plus	beta-ketoacyl-ACP synthase II	fabF	protein-coding	WP_000044679.1	413	BW25113_RS05700
1148414	2	5369	277	0.05	7230	NaCl_ΨΔrRNA_T1	1147395	1148636	plus	beta-ketoacyl-ACP synthase II	fabF	protein-coding	WP_000044679.1	413	BW25113_RS05700
1150387	2	283	22	0.08	252	NaCl_WT_T2	1149568	1150590	plus	cell division protein YceG	yceG	protein-coding	WP_000756827.1	340	BW25113_RS05710
1150387	2	167	18	0.11	370	Gent_WT_T1	1149568	1150590	plus	cell division protein YceG	yceG	protein-coding	WP_000756827.1	340	BW25113_RS05710
1150503	2	106	6	0.06	27	37_ΨΔrRNA_T2	1149568	1150590	plus	cell division protein YceG	yceG	protein-coding	WP_000756827.1	340	BW25113_RS05710
1150503	2	164	8	0.05	121	NaCl_WT_T2	1149568	1150590	plus	cell division protein YceG	yceG	protein-coding	WP_000756827.1	340	BW25113_RS05710
1150672	3	482	35	0.07	602	28_ΨΔrRNA_T1	1150580	1151221	plus	dTMP kinase	tmk	protein-coding	WP_001257000.1	213	BW25113_RS05715
1150672	3	492	36	0.07	585	Amp_ΨΔrRNA_T1	1150580	1151221	plus	dTMP kinase	tmk	protein-coding	WP_001257000.1	213	BW25113_RS05715
1150672	3	258	18	0.07	156	Amp_WT_T2	1150580	1151221	plus	dTMP kinase	tmk	protein-coding	WP_001257000.1	213	BW25113_RS05715
1150846	17	831	73	0.09	729	Gent_ΨΔrRNA_T1	1150580	1151221	plus	dTMP kinase	tmk	protein-coding	WP_001257000.1	213	BW25113_RS05715
1150846	17	289	25	0.09	222	37_WT_T2	1150580	1151221	plus	dTMP kinase	tmk	protein-coding	WP_001257000.1	213	BW25113_RS05715
1150846	17	978	85	0.09	1120	NaCl_ΨΔrRNA_T1	1150580	1151221	plus	dTMP kinase	tmk	protein-coding	WP_001257000.1	213	BW25113_RS05715
1150846	17	266	15	0.06	694	Gent_WT_T1	1150580	1151221	plus	dTMP kinase	tmk	protein-coding	WP_001257000.1	213	BW25113_RS05715
1150846	17	467	29	0.06	420	Amp_ΨΔrRNA_T2	1150580	1151221	plus	dTMP kinase	tmk	protein-coding	WP_001257000.1	213	BW25113_RS05715
1150846	17	534	50	0.09	196	Gent_ΨΔrRNA_T2	1150580	1151221	plus	dTMP kinase	tmk	protein-coding	WP_001257000.1	213	BW25113_RS05715
1150846	17	437	24	0.05	131	28_ΨΔrRNA_T2	1150580	1151221	plus	dTMP kinase	tmk	protein-coding	WP_001257000.1	213	BW25113_RS05715
1150846	17	635	59	0.09	508	Gent_WT_T2	1150580	1151221	plus	dTMP kinase	tmk	protein-coding	WP_001257000.1	213	BW25113_RS05715
1150846	17	741	76	0.1	1171	37_WT_T1	1150580	1151221	plus	dTMP kinase	tmk	protein-coding	WP_001257000.1	213	BW25113_RS05715
1150846	17	688	41	0.06	430	Amp_ΨΔrRNA_T1	1150580	1151221	plus	dTMP kinase	tmk	protein-coding	WP_001257000.1	213	BW25113_RS05715
1150846	17	210	13	0.06	145	37_ΨΔrRNA_T2	1150580	1151221	plus	dTMP kinase	tmk	protein-coding	WP_001257000.1	213	BW25113_RS05715
1150846	17	510	36	0.07	253	NaCl_ΨΔrRNA_T2	1150580	1151221	plus	dTMP kinase	tmk	protein-coding	WP_001257000.1	213	BW25113_RS05715
1150846	17	392	18	0.05	625	NaCl_WT_T1	1150580	1151221	plus	dTMP kinase	tmk	protein-coding	WP_001257000.1	213	BW25113_RS05715
1150846	17	449	33	0.07	448	NaCl_WT_T2	1150580	1151221	plus	dTMP kinase	tmk	protein-coding	WP_001257000.1	213	BW25113_RS05715
1150846	17	579	48	0.08	650	28_ΨΔrRNA_T1	1150580	1151221	plus	dTMP kinase	tmk	protein-coding	WP_001257000.1	213	BW25113_RS05715
1150846	17	343	31	0.09	495	Amp_WT_T2	1150580	1151221	plus	dTMP kinase	tmk	protein-coding	WP_001257000.1	213	BW25113_RS05715
1151805	2	303	20	0.07	155	Amp_WT_T2	1151218	1152222	plus	DNA polymerase III subunit delta'	holB	protein-coding	WP_001267956.1	334	BW25113_RS05720
1151805	2	476	22	0.05	150	Amp_ΨΔrRNA_T2	1151218	1152222	plus	DNA polymerase III subunit delta'	holB	protein-coding	WP_001267956.1	334	BW25113_RS05720
115346	2	330	21	0.06	98	37_ΨΔrRNA_T2	115220	115771	plus	1,6-anhydro-N-acetylmuramyl-L-alanine amidase AmpD	ampD	protein-coding	WP_000923721.1	183	BW25113_RS00550
115346	2	903	32	0.05	1003	NaCl_ΨΔrRNA_T1	115220	115771	plus	1,6-anhydro-N-acetylmuramyl-L-alanine amidase AmpD	ampD	protein-coding	WP_000923721.1	183	BW25113_RS00550
1153975	11	2231	176	0.1	3722	NaCl_ΨΔrRNA_T1	1153325	1154758	plus	PTS glucose transporter subunit IIBC	ptsG	protein-coding	WP_000475719.1	477	BW25113_RS05730
1153975	11	3958	146	0.05	7967	28_ΨΔrRNA_T1	1153325	1154758	plus	PTS glucose transporter subunit IIBC	ptsG	protein-coding	WP_000475719.1	477	BW25113_RS05730
1153975	11	836	45	0.07	538	Amp_WT_T2	1153325	1154758	plus	PTS glucose transporter subunit IIBC	ptsG	protein-coding	WP_000475719.1	477	BW25113_RS05730
1153975	11	5191	243	0.08	6165	Gent_ΨΔrRNA_T1	1153325	1154758	plus	PTS glucose transporter subunit IIBC	ptsG	protein-coding	WP_000475719.1	477	BW25113_RS05730
1153975	11	3100	149	0.06	263	Gent_ΨΔrRNA_T2	1153325	1154758	plus	PTS glucose transporter subunit IIBC	ptsG	protein-coding	WP_000475719.1	477	BW25113_RS05730
1153975	11	1721	69	0.05	635	Amp_ΨΔrRNA_T2	1153325	1154758	plus	PTS glucose transporter subunit IIBC	ptsG	protein-coding	WP_000475719.1	477	BW25113_RS05730
1153975	11	743	61	0.1	197	37_ΨΔrRNA_T2	1153325	1154758	plus	PTS glucose transporter subunit IIBC	ptsG	protein-coding	WP_000475719.1	477	BW25113_RS05730
1153975	11	1052	37	0.05	291	37_WT_T2	1153325	1154758	plus	PTS glucose transporter subunit IIBC	ptsG	protein-coding	WP_000475719.1	477	BW25113_RS05730
1153975	11	2771	133	0.07	3014	28_WT_T1	1153325	1154758	plus	PTS glucose transporter subunit IIBC	ptsG	protein-coding	WP_000475719.1	477	BW25113_RS05730
1158722	3	469	31	0.14	251	37_ΨΔrRNA_T2	1158094	1158735	plus	penicillin-binding protein activator LpoB	lpoB	protein-coding	WP_000164439.1	213	BW25113_RS05750
1158722	3	1627	41	0.06	1455	Gent_ΨΔrRNA_T1	1158094	1158735	plus	penicillin-binding protein activator LpoB	lpoB	protein-coding	WP_000164439.1	213	BW25113_RS05750
1158722	3	469	31	0.14	251	37_ΨΔrRNA_T2	1158716	1159540	plus	thiamine kinase	thiK	protein-coding	WP_001116592.1	274	BW25113_RS05755
1158722	3	1627	41	0.06	1455	Gent_ΨΔrRNA_T1	1158716	1159540	plus	thiamine kinase	thiK	protein-coding	WP_001116592.1	274	BW25113_RS05755
1161097	2	4212	190	0.05	1405	Gent_WT_T1	1160599	1161141	plus	alpha/beta hydrolase YcfP	ycfP	protein-coding	WP_000587933.1	180	BW25113_RS05765
1161097	2	4087	258	0.06	3014	37_WT_T1	1160599	1161141	plus	alpha/beta hydrolase YcfP	ycfP	protein-coding	WP_000587933.1	180	BW25113_RS05765
1161134	3	1346	69	0.05	144	28_ΨΔrRNA_T2	1160599	1161141	plus	alpha/beta hydrolase YcfP	ycfP	protein-coding	WP_000587933.1	180	BW25113_RS05765
1161134	3	1684	102	0.06	1894	NaCl_ΨΔrRNA_T1	1160599	1161141	plus	alpha/beta hydrolase YcfP	ycfP	protein-coding	WP_000587933.1	180	BW25113_RS05765
1161134	3	1157	76	0.07	110	Gent_ΨΔrRNA_T2	1160599	1161141	plus	alpha/beta hydrolase YcfP	ycfP	protein-coding	WP_000587933.1	180	BW25113_RS05765
1163194	2	562	31	0.06	252	Gent_WT_T2	1163055	1163594	plus	glycine zipper 2TM domain-containing protein	ycfJ	protein-coding	WP_001043459.1	179	BW25113_RS05775
1163194	2	115	8	0.07	824	Amp_ΨΔrRNA_T1	1163055	1163594	plus	glycine zipper 2TM domain-containing protein	ycfJ	protein-coding	WP_001043459.1	179	BW25113_RS05775
1163910	2	458	31	0.07	233	28_WT_T1	1163656	1164288	minus	TetR family copper-responsive transcriptional repressor ComR	comR	protein-coding	WP_001336528.1	210	BW25113_RS05780
1163910	2	167	14	0.08	133	Amp_WT_T2	1163656	1164288	minus	TetR family copper-responsive transcriptional repressor ComR	comR	protein-coding	WP_001336528.1	210	BW25113_RS05780
1164049	2	327	34	0.1	177	NaCl_WT_T1	1163656	1164288	minus	TetR family copper-responsive transcriptional repressor ComR	comR	protein-coding	WP_001336528.1	210	BW25113_RS05780
1164049	2	255	22	0.09	565	Gent_WT_T2	1163656	1164288	minus	TetR family copper-responsive transcriptional repressor ComR	comR	protein-coding	WP_001336528.1	210	BW25113_RS05780
1164069	2	110	7	0.06	75	28_ΨΔrRNA_T2	1163656	1164288	minus	TetR family copper-responsive transcriptional repressor ComR	comR	protein-coding	WP_001336528.1	210	BW25113_RS05780
1164069	2	122	8	0.07	79	Amp_WT_T1	1163656	1164288	minus	TetR family copper-responsive transcriptional repressor ComR	comR	protein-coding	WP_001336528.1	210	BW25113_RS05780
1164758	5	105	9	0.09	114	Gent_ΨΔrRNA_T1	1164529	1164786	plus	multiple stress resistance protein BhsA	bhsA	protein-coding	WP_000800153.1	85	BW25113_RS05785
1164758	5	264	25	0.09	55	Amp_WT_T1	1164529	1164786	plus	multiple stress resistance protein BhsA	bhsA	protein-coding	WP_000800153.1	85	BW25113_RS05785
1164758	5	214	13	0.06	105	Amp_WT_T2	1164529	1164786	plus	multiple stress resistance protein BhsA	bhsA	protein-coding	WP_000800153.1	85	BW25113_RS05785
1164758	5	2443	238	0.1	624	Gent_WT_T2	1164529	1164786	plus	multiple stress resistance protein BhsA	bhsA	protein-coding	WP_000800153.1	85	BW25113_RS05785
1164758	5	533	41	0.08	257	NaCl_WT_T1	1164529	1164786	plus	multiple stress resistance protein BhsA	bhsA	protein-coding	WP_000800153.1	85	BW25113_RS05785
1172401	2	1294	33	0.05	1484	NaCl_ΨΔrRNA_T1	1172075	1172776	plus	lipoprotein-releasing ABC transporter ATP-binding protein LolD	lolD	protein-coding	WP_001033694.1	233	BW25113_RS05810
1172401	2	426	17	0.06	169	37_ΨΔrRNA_T2	1172075	1172776	plus	lipoprotein-releasing ABC transporter ATP-binding protein LolD	lolD	protein-coding	WP_001033694.1	233	BW25113_RS05810
1172590	3	523	24	0.05	458	Amp_WT_T2	1172075	1172776	plus	lipoprotein-releasing ABC transporter ATP-binding protein LolD	lolD	protein-coding	WP_001033694.1	233	BW25113_RS05810
1172590	3	812	52	0.06	418	NaCl_WT_T2	1172075	1172776	plus	lipoprotein-releasing ABC transporter ATP-binding protein LolD	lolD	protein-coding	WP_001033694.1	233	BW25113_RS05810
1172590	3	1416	82	0.06	526	Gent_WT_T2	1172075	1172776	plus	lipoprotein-releasing ABC transporter ATP-binding protein LolD	lolD	protein-coding	WP_001033694.1	233	BW25113_RS05810
1172654	2	1032	60	0.06	1376	NaCl_ΨΔrRNA_T1	1172075	1172776	plus	lipoprotein-releasing ABC transporter ATP-binding protein LolD	lolD	protein-coding	WP_001033694.1	233	BW25113_RS05810
1172654	2	359	22	0.06	181	37_ΨΔrRNA_T2	1172075	1172776	plus	lipoprotein-releasing ABC transporter ATP-binding protein LolD	lolD	protein-coding	WP_001033694.1	233	BW25113_RS05810
1174672	2	471	23	0.05	453	Amp_WT_T2	1174049	1174960	plus	N-acetylglucosamine kinase	nagK	protein-coding	WP_000291270.1	303	BW25113_RS05820
1174672	2	963	51	0.05	699	NaCl_ΨΔrRNA_T1	1174049	1174960	plus	N-acetylglucosamine kinase	nagK	protein-coding	WP_000291270.1	303	BW25113_RS05820
117756	2	78	6	0.08	174	NaCl_ΨΔrRNA_T2	116665	118038	minus	aromatic amino acid transporter AroP	aroP	protein-coding	WP_000969915.1	457	BW25113_RS00560
117756	2	169	10	0.06	201	NaCl_ΨΔrRNA_T1	116665	118038	minus	aromatic amino acid transporter AroP	aroP	protein-coding	WP_000969915.1	457	BW25113_RS00560
1177634	3	948	60	0.06	2225	37_WT_T1	1177239	1178285	minus	spermidine/putrescine ABC transporter substrate-binding protein PotD	potD	protein-coding	WP_000759317.1	348	BW25113_RS05840
1177634	3	1842	121	0.07	703	Gent_ΨΔrRNA_T2	1177239	1178285	minus	spermidine/putrescine ABC transporter substrate-binding protein PotD	potD	protein-coding	WP_000759317.1	348	BW25113_RS05840
1177634	3	1370	67	0.05	341	28_ΨΔrRNA_T2	1177239	1178285	minus	spermidine/putrescine ABC transporter substrate-binding protein PotD	potD	protein-coding	WP_000759317.1	348	BW25113_RS05840
1179028	2	250	16	0.06	128	37_WT_T1	1178282	1179076	minus	spermidine/putrescine ABC transporter permease PotC	potC	protein-coding	WP_000580316.1	264	BW25113_RS05845
1179028	2	365	35	0.1	200	Amp_ΨΔrRNA_T1	1178282	1179076	minus	spermidine/putrescine ABC transporter permease PotC	potC	protein-coding	WP_000580316.1	264	BW25113_RS05845
1181912	5	794	39	0.09	575	37_WT_T2	1181300	1182526	plus	peptidase T	pepT	protein-coding	WP_000359434.1	408	BW25113_RS05865
1181912	5	684	32	0.08	181	NaCl_WT_T2	1181300	1182526	plus	peptidase T	pepT	protein-coding	WP_000359434.1	408	BW25113_RS05865
1181912	5	963	66	0.11	963	Amp_WT_T2	1181300	1182526	plus	peptidase T	pepT	protein-coding	WP_000359434.1	408	BW25113_RS05865
1182068	5	2473	234	0.09	1995	Gent_WT_T2	1181300	1182526	plus	peptidase T	pepT	protein-coding	WP_000359434.1	408	BW25113_RS05865
1182068	5	2797	185	0.07	2876	37_WT_T1	1181300	1182526	plus	peptidase T	pepT	protein-coding	WP_000359434.1	408	BW25113_RS05865
1182068	5	3490	174	0.05	652	Gent_ΨΔrRNA_T2	1181300	1182526	plus	peptidase T	pepT	protein-coding	WP_000359434.1	408	BW25113_RS05865
1182068	5	1641	133	0.08	1508	Amp_ΨΔrRNA_T2	1181300	1182526	plus	peptidase T	pepT	protein-coding	WP_000359434.1	408	BW25113_RS05865
1183289	3	719	45	0.06	598	Amp_WT_T2	1182575	1183696	minus	[50S ribosomal protein L16]-arginine 3-hydroxylase	roxA	protein-coding	WP_000456506.1	373	BW25113_RS05870
1183289	3	2068	130	0.06	791	Gent_WT_T2	1182575	1183696	minus	[50S ribosomal protein L16]-arginine 3-hydroxylase	roxA	protein-coding	WP_000456506.1	373	BW25113_RS05870
1183289	3	1146	91	0.08	251	28_ΨΔrRNA_T2	1182575	1183696	minus	[50S ribosomal protein L16]-arginine 3-hydroxylase	roxA	protein-coding	WP_000456506.1	373	BW25113_RS05870
1185252	2	995	62	0.06	695	NaCl_ΨΔrRNA_T1	1185232	1185903	minus	two-component system response regulator PhoP	phoP	protein-coding	WP_001265471.1	223	BW25113_RS05880
1185252	2	1108	110	0.1	330	37_WT_T2	1185232	1185903	minus	two-component system response regulator PhoP	phoP	protein-coding	WP_001265471.1	223	BW25113_RS05880
1186382	2	1266	65	0.05	646	37_ΨΔrRNA_T2	1186072	1187442	minus	adenylosuccinate lyase	purB	protein-coding	WP_000423742.1	456	BW25113_RS05885
1186382	2	277	16	0.08	131	37_WT_T2	1186072	1187442	minus	adenylosuccinate lyase	purB	protein-coding	WP_000423742.1	456	BW25113_RS05885
1187363	2	1327	57	0.05	361	37_ΨΔrRNA_T2	1186072	1187442	minus	adenylosuccinate lyase	purB	protein-coding	WP_000423742.1	456	BW25113_RS05885
1188296	2	267	27	0.1	252	Amp_WT_T2	1188123	1189229	minus	tRNA 2-thiouridine(34) synthase MnmA	mnmA	protein-coding	WP_001297484.1	368	BW25113_RS05895
1188296	2	2289	118	0.05	211	Gent_ΨΔrRNA_T2	1188123	1189229	minus	tRNA 2-thiouridine(34) synthase MnmA	mnmA	protein-coding	WP_001297484.1	368	BW25113_RS05895
1189717	4	3020	172	0.06	2480	NaCl_ΨΔrRNA_T1	1189283	1189744	minus	phosphatase NudJ	nudJ	protein-coding	WP_000476093.1	153	BW25113_RS05900
1189717	4	536	29	0.05	1404	Amp_ΨΔrRNA_T2	1189283	1189744	minus	phosphatase NudJ	nudJ	protein-coding	WP_000476093.1	153	BW25113_RS05900
1189717	4	65	6	0.09	81	37_WT_T2	1189283	1189744	minus	phosphatase NudJ	nudJ	protein-coding	WP_000476093.1	153	BW25113_RS05900
1189717	4	367	29	0.08	390	37_ΨΔrRNA_T2	1189283	1189744	minus	phosphatase NudJ	nudJ	protein-coding	WP_000476093.1	153	BW25113_RS05900
1191010	2	5231	533	0.1	2423	NaCl_WT_T1	1190579	1191829	plus	NADP-dependent isocitrate dehydrogenase	icd	protein-coding	WP_000444484.1	416	BW25113_RS05910
1191010	2	2430	369	0.15	1065	Gent_WT_T2	1190579	1191829	plus	NADP-dependent isocitrate dehydrogenase	icd	protein-coding	WP_000444484.1	416	BW25113_RS05910
1191163	4	7761	431	0.06	2664	28_ΨΔrRNA_T2	1190579	1191829	plus	NADP-dependent isocitrate dehydrogenase	icd	protein-coding	WP_000444484.1	416	BW25113_RS05910
1191163	4	690	49	0.07	352	37_ΨΔrRNA_T2	1190579	1191829	plus	NADP-dependent isocitrate dehydrogenase	icd	protein-coding	WP_000444484.1	416	BW25113_RS05910
1191163	4	2318	113	0.05	500	Gent_ΨΔrRNA_T2	1190579	1191829	plus	NADP-dependent isocitrate dehydrogenase	icd	protein-coding	WP_000444484.1	416	BW25113_RS05910
1191163	4	2503	133	0.05	4183	37_WT_T1	1190579	1191829	plus	NADP-dependent isocitrate dehydrogenase	icd	protein-coding	WP_000444484.1	416	BW25113_RS05910
1196054	6	58	6	0.1	42	37_WT_T2	1195135	1196262	minus	site-specific integrase	intE	protein-coding	WP_000741310.1	375	BW25113_RS05930
1196054	6	119	9	0.08	93	Gent_ΨΔrRNA_T1	1195135	1196262	minus	site-specific integrase	intE	protein-coding	WP_000741310.1	375	BW25113_RS05930
1196054	6	75	8	0.11	82	NaCl_ΨΔrRNA_T1	1195135	1196262	minus	site-specific integrase	intE	protein-coding	WP_000741310.1	375	BW25113_RS05930
1196054	6	97	6	0.06	45	28_ΨΔrRNA_T1	1195135	1196262	minus	site-specific integrase	intE	protein-coding	WP_000741310.1	375	BW25113_RS05930
1196054	6	92	8	0.09	52	Amp_WT_T2	1195135	1196262	minus	site-specific integrase	intE	protein-coding	WP_000741310.1	375	BW25113_RS05930
1196054	6	162	12	0.07	138	37_WT_T1	1195135	1196262	minus	site-specific integrase	intE	protein-coding	WP_000741310.1	375	BW25113_RS05930
1223610	2	501	23	0.05	531	NaCl_ΨΔrRNA_T1	1223535	1224194	plus	fumarylacetoacetate hydrolase family protein	ycgM	protein-coding	WP_000284280.1	219	BW25113_RS06145
1223610	2	123	7	0.06	80	Amp_ΨΔrRNA_T2	1223535	1224194	plus	fumarylacetoacetate hydrolase family protein	ycgM	protein-coding	WP_000284280.1	219	BW25113_RS06145
1226897	3	129	15	0.12	82	Gent_ΨΔrRNA_T1	1226642	1227910	plus	DNA polymerase V catalytic protein	umuC	protein-coding	WP_000457616.1	422	BW25113_RS06165
1226897	3	77	6	0.08	87	28_WT_T1	1226642	1227910	plus	DNA polymerase V catalytic protein	umuC	protein-coding	WP_000457616.1	422	BW25113_RS06165
1226897	3	94	10	0.11	58	NaCl_WT_T1	1226642	1227910	plus	DNA polymerase V catalytic protein	umuC	protein-coding	WP_000457616.1	422	BW25113_RS06165
1227388	2	115	12	0.1	87	Gent_ΨΔrRNA_T1	1226642	1227910	plus	DNA polymerase V catalytic protein	umuC	protein-coding	WP_000457616.1	422	BW25113_RS06165
1227388	2	79	6	0.08	126	NaCl_ΨΔrRNA_T1	1226642	1227910	plus	DNA polymerase V catalytic protein	umuC	protein-coding	WP_000457616.1	422	BW25113_RS06165
1228398	2	233	12	0.05	559	NaCl_ΨΔrRNA_T2	1227956	1228486	minus	disulfide bond formation protein DsbB	dsbB	protein-coding	WP_000943459.1	176	BW25113_RS06170
1228398	2	237	13	0.05	46	37_ΨΔrRNA_T2	1227956	1228486	minus	disulfide bond formation protein DsbB	dsbB	protein-coding	WP_000943459.1	176	BW25113_RS06170
1237349	2	252	12	0.05	151	Amp_ΨΔrRNA_T2	1235791	1237527	minus	potassium/proton antiporter	cvrA	protein-coding	WP_000340194.1	578	BW25113_RS06200
1237349	2	126	7	0.06	36	28_ΨΔrRNA_T2	1235791	1237527	minus	potassium/proton antiporter	cvrA	protein-coding	WP_000340194.1	578	BW25113_RS06200
1241605	2	251	14	0.09	1178	Amp_ΨΔrRNA_T1	1241135	1242832	minus	alpha,alpha-trehalase	treA	protein-coding	WP_000841714.1	565	BW25113_RS06230
1241605	2	105	6	0.06	75	37_ΨΔrRNA_T2	1241135	1242832	minus	alpha,alpha-trehalase	treA	protein-coding	WP_000841714.1	565	BW25113_RS06230
1243195	2	1154	110	0.1	47	Gent_ΨΔrRNA_T2	1243152	1244570	minus	dihydroxyacetone kinase phosphoryl donor subunit DhaM	dhaM	protein-coding	WP_001301101.1	472	BW25113_RS06235
1243195	2	277	27	0.1	78	Amp_WT_T2	1243152	1244570	minus	dihydroxyacetone kinase phosphoryl donor subunit DhaM	dhaM	protein-coding	WP_001301101.1	472	BW25113_RS06235
1243879	2	2363	94	0.06	1954	NaCl_ΨΔrRNA_T1	1243152	1244570	minus	dihydroxyacetone kinase phosphoryl donor subunit DhaM	dhaM	protein-coding	WP_001301101.1	472	BW25113_RS06235
1243879	2	383	28	0.07	148	37_ΨΔrRNA_T2	1243152	1244570	minus	dihydroxyacetone kinase phosphoryl donor subunit DhaM	dhaM	protein-coding	WP_001301101.1	472	BW25113_RS06235
124617	3	1175	81	0.07	282	37_ΨΔrRNA_T2	124399	125823	plus	dihydrolipoyl dehydrogenase	lpdA	protein-coding	WP_000102485.1	474	BW25113_RS00580
124617	3	6084	297	0.05	4994	NaCl_ΨΔrRNA_T1	124399	125823	plus	dihydrolipoyl dehydrogenase	lpdA	protein-coding	WP_000102485.1	474	BW25113_RS00580
124617	3	2589	122	0.05	307	Gent_ΨΔrRNA_T2	124399	125823	plus	dihydrolipoyl dehydrogenase	lpdA	protein-coding	WP_000102485.1	474	BW25113_RS00580
1246879	3	109	6	0.06	212	37_WT_T1	1246522	1248441	plus	dihydroxyacetone kinase operon transcriptional regulator DhaR	dhaR	protein-coding	WP_001350505.1	639	BW25113_RS06250
1246879	3	151	9	0.06	106	Gent_WT_T2	1246522	1248441	plus	dihydroxyacetone kinase operon transcriptional regulator DhaR	dhaR	protein-coding	WP_001350505.1	639	BW25113_RS06250
1246879	3	74	10	0.14	125	Amp_ΨΔrRNA_T1	1246522	1248441	plus	dihydroxyacetone kinase operon transcriptional regulator DhaR	dhaR	protein-coding	WP_001350505.1	639	BW25113_RS06250
1247090	2	93	6	0.06	142	NaCl_ΨΔrRNA_T2	1246522	1248441	plus	dihydroxyacetone kinase operon transcriptional regulator DhaR	dhaR	protein-coding	WP_001350505.1	639	BW25113_RS06250
1247090	2	136	8	0.06	122	28_WT_T1	1246522	1248441	plus	dihydroxyacetone kinase operon transcriptional regulator DhaR	dhaR	protein-coding	WP_001350505.1	639	BW25113_RS06250
1247324	2	92	10	0.11	33	NaCl_WT_T2	1246522	1248441	plus	dihydroxyacetone kinase operon transcriptional regulator DhaR	dhaR	protein-coding	WP_001350505.1	639	BW25113_RS06250
1247324	2	118	8	0.07	147	Gent_WT_T2	1246522	1248441	plus	dihydroxyacetone kinase operon transcriptional regulator DhaR	dhaR	protein-coding	WP_001350505.1	639	BW25113_RS06250
1248592	2	43	6	0.14	37	Gent_WT_T2	1248541	1251408	minus	autotransporter outer membrane beta-barrel domain-containing protein	ycgV	protein-coding	WP_001334788.1	955	BW25113_RS06255
1248592	2	82	6	0.07	24	37_WT_T2	1248541	1251408	minus	autotransporter outer membrane beta-barrel domain-containing protein	ycgV	protein-coding	WP_001334788.1	955	BW25113_RS06255
124881	2	1217	72	0.06	681	37_ΨΔrRNA_T2	124399	125823	plus	dihydrolipoyl dehydrogenase	lpdA	protein-coding	WP_000102485.1	474	BW25113_RS00580
124881	2	3096	141	0.05	2458	37_WT_T2	124399	125823	plus	dihydrolipoyl dehydrogenase	lpdA	protein-coding	WP_000102485.1	474	BW25113_RS00580
1249560	8	268	17	0.06	489	Amp_ΨΔrRNA_T1	1248541	1251408	minus	autotransporter outer membrane beta-barrel domain-containing protein	ycgV	protein-coding	WP_001334788.1	955	BW25113_RS06255
1249560	8	198	24	0.12	285	NaCl_ΨΔrRNA_T1	1248541	1251408	minus	autotransporter outer membrane beta-barrel domain-containing protein	ycgV	protein-coding	WP_001334788.1	955	BW25113_RS06255
1249560	8	552	27	0.05	178	NaCl_WT_T1	1248541	1251408	minus	autotransporter outer membrane beta-barrel domain-containing protein	ycgV	protein-coding	WP_001334788.1	955	BW25113_RS06255
1249560	8	358	28	0.08	302	Gent_ΨΔrRNA_T1	1248541	1251408	minus	autotransporter outer membrane beta-barrel domain-containing protein	ycgV	protein-coding	WP_001334788.1	955	BW25113_RS06255
1249560	8	400	20	0.05	503	28_ΨΔrRNA_T1	1248541	1251408	minus	autotransporter outer membrane beta-barrel domain-containing protein	ycgV	protein-coding	WP_001334788.1	955	BW25113_RS06255
1249560	8	54	7	0.13	171	37_ΨΔrRNA_T2	1248541	1251408	minus	autotransporter outer membrane beta-barrel domain-containing protein	ycgV	protein-coding	WP_001334788.1	955	BW25113_RS06255
1249560	8	232	13	0.06	295	Gent_ΨΔrRNA_T2	1248541	1251408	minus	autotransporter outer membrane beta-barrel domain-containing protein	ycgV	protein-coding	WP_001334788.1	955	BW25113_RS06255
1249560	8	1142	59	0.05	572	28_WT_T1	1248541	1251408	minus	autotransporter outer membrane beta-barrel domain-containing protein	ycgV	protein-coding	WP_001334788.1	955	BW25113_RS06255
1252894	2	122	6	0.05	72	37_WT_T2	1252177	1253268	minus	redox-regulated ATPase YchF	ychF	protein-coding	WP_000505866.1	363	BW25113_RS06265
1252894	2	718	37	0.07	768	37_WT_T1	1252177	1253268	minus	redox-regulated ATPase YchF	ychF	protein-coding	WP_000505866.1	363	BW25113_RS06265
1255376	12	797	72	0.09	1266	37_WT_T1	1254580	1256259	minus	C4-dicarboxylic acid transporter DauA	dauA	protein-coding	WP_001033352.1	559	BW25113_RS06280
1255376	12	1292	70	0.05	751	Amp_ΨΔrRNA_T1	1254580	1256259	minus	C4-dicarboxylic acid transporter DauA	dauA	protein-coding	WP_001033352.1	559	BW25113_RS06280
1255376	12	1058	66	0.06	1414	Gent_ΨΔrRNA_T1	1254580	1256259	minus	C4-dicarboxylic acid transporter DauA	dauA	protein-coding	WP_001033352.1	559	BW25113_RS06280
1255376	12	1072	51	0.05	1142	Amp_ΨΔrRNA_T2	1254580	1256259	minus	C4-dicarboxylic acid transporter DauA	dauA	protein-coding	WP_001033352.1	559	BW25113_RS06280
1255376	12	625	34	0.05	489	NaCl_WT_T1	1254580	1256259	minus	C4-dicarboxylic acid transporter DauA	dauA	protein-coding	WP_001033352.1	559	BW25113_RS06280
1255376	12	403	29	0.07	158	28_ΨΔrRNA_T2	1254580	1256259	minus	C4-dicarboxylic acid transporter DauA	dauA	protein-coding	WP_001033352.1	559	BW25113_RS06280
1255376	12	353	16	0.05	487	Amp_WT_T2	1254580	1256259	minus	C4-dicarboxylic acid transporter DauA	dauA	protein-coding	WP_001033352.1	559	BW25113_RS06280
1255376	12	576	43	0.07	835	NaCl_ΨΔrRNA_T1	1254580	1256259	minus	C4-dicarboxylic acid transporter DauA	dauA	protein-coding	WP_001033352.1	559	BW25113_RS06280
1255376	12	1068	73	0.07	847	Gent_WT_T2	1254580	1256259	minus	C4-dicarboxylic acid transporter DauA	dauA	protein-coding	WP_001033352.1	559	BW25113_RS06280
1255376	12	766	47	0.06	353	28_WT_T1	1254580	1256259	minus	C4-dicarboxylic acid transporter DauA	dauA	protein-coding	WP_001033352.1	559	BW25113_RS06280
1255376	12	995	61	0.06	339	Gent_ΨΔrRNA_T2	1254580	1256259	minus	C4-dicarboxylic acid transporter DauA	dauA	protein-coding	WP_001033352.1	559	BW25113_RS06280
1255376	12	507	36	0.07	345	37_ΨΔrRNA_T2	1254580	1256259	minus	C4-dicarboxylic acid transporter DauA	dauA	protein-coding	WP_001033352.1	559	BW25113_RS06280
1260211	4	1572	102	0.06	1162	Gent_ΨΔrRNA_T1	1259170	1260426	plus	glutamyl-tRNA reductase	hemA	protein-coding	WP_001299679.1	418	BW25113_RS06300
1260211	4	2517	156	0.06	1985	NaCl_ΨΔrRNA_T1	1259170	1260426	plus	glutamyl-tRNA reductase	hemA	protein-coding	WP_001299679.1	418	BW25113_RS06300
1260211	4	1102	62	0.06	69	Gent_ΨΔrRNA_T2	1259170	1260426	plus	glutamyl-tRNA reductase	hemA	protein-coding	WP_001299679.1	418	BW25113_RS06300
1260211	4	1084	63	0.06	795	28_ΨΔrRNA_T1	1259170	1260426	plus	glutamyl-tRNA reductase	hemA	protein-coding	WP_001299679.1	418	BW25113_RS06300
1263376	14	125	6	0.05	73	Gent_WT_T1	1262776	1263585	plus	invasion regulator SirB1	sirB1	protein-coding	WP_001257044.1	269	BW25113_RS06320
1263376	14	1081	76	0.07	330	37_WT_T1	1262776	1263585	plus	invasion regulator SirB1	sirB1	protein-coding	WP_001257044.1	269	BW25113_RS06320
1263376	14	129	7	0.05	101	Amp_WT_T1	1262776	1263585	plus	invasion regulator SirB1	sirB1	protein-coding	WP_001257044.1	269	BW25113_RS06320
1263376	14	462	34	0.07	72	37_WT_T2	1262776	1263585	plus	invasion regulator SirB1	sirB1	protein-coding	WP_001257044.1	269	BW25113_RS06320
1263376	14	171	15	0.09	105	NaCl_WT_T1	1262776	1263585	plus	invasion regulator SirB1	sirB1	protein-coding	WP_001257044.1	269	BW25113_RS06320
1263376	14	1118	59	0.05	121	Gent_ΨΔrRNA_T1	1262776	1263585	plus	invasion regulator SirB1	sirB1	protein-coding	WP_001257044.1	269	BW25113_RS06320
1263376	14	82	7	0.09	165	Amp_WT_T2	1262776	1263585	plus	invasion regulator SirB1	sirB1	protein-coding	WP_001257044.1	269	BW25113_RS06320
1263376	14	916	81	0.09	43	Gent_ΨΔrRNA_T2	1262776	1263585	plus	invasion regulator SirB1	sirB1	protein-coding	WP_001257044.1	269	BW25113_RS06320
1263376	14	117	13	0.11	67	28_WT_T1	1262776	1263585	plus	invasion regulator SirB1	sirB1	protein-coding	WP_001257044.1	269	BW25113_RS06320
1263376	14	185	11	0.06	98	28_ΨΔrRNA_T1	1262776	1263585	plus	invasion regulator SirB1	sirB1	protein-coding	WP_001257044.1	269	BW25113_RS06320
1263376	14	894	47	0.05	355	Amp_ΨΔrRNA_T1	1262776	1263585	plus	invasion regulator SirB1	sirB1	protein-coding	WP_001257044.1	269	BW25113_RS06320
1263376	14	322	39	0.12	58	37_ΨΔrRNA_T2	1262776	1263585	plus	invasion regulator SirB1	sirB1	protein-coding	WP_001257044.1	269	BW25113_RS06320
1263376	14	96	5	0.05	164	Amp_ΨΔrRNA_T2	1262776	1263585	plus	invasion regulator SirB1	sirB1	protein-coding	WP_001257044.1	269	BW25113_RS06320
1263376	14	1030	123	0.12	125	NaCl_ΨΔrRNA_T1	1262776	1263585	plus	invasion regulator SirB1	sirB1	protein-coding	WP_001257044.1	269	BW25113_RS06320
1267778	2	483	48	0.1	151	NaCl_WT_T2	1267575	1267805	plus	putative cation transport regulator ChaB	chaB	protein-coding	WP_001146444.1	76	BW25113_RS06350
1267778	2	209	12	0.06	78	28_ΨΔrRNA_T2	1267575	1267805	plus	putative cation transport regulator ChaB	chaB	protein-coding	WP_001146444.1	76	BW25113_RS06350
1268287	4	1075	59	0.06	1317	NaCl_ΨΔrRNA_T1	1267963	1268658	plus	glutathione-specific gamma-glutamylcyclotransferase	chaC	protein-coding	WP_001336325.1	231	BW25113_RS06355
1268287	4	415	19	0.05	471	28_ΨΔrRNA_T1	1267963	1268658	plus	glutathione-specific gamma-glutamylcyclotransferase	chaC	protein-coding	WP_001336325.1	231	BW25113_RS06355
1268287	4	929	48	0.05	923	37_WT_T1	1267963	1268658	plus	glutathione-specific gamma-glutamylcyclotransferase	chaC	protein-coding	WP_001336325.1	231	BW25113_RS06355
1268287	4	449	30	0.07	449	Gent_ΨΔrRNA_T1	1267963	1268658	plus	glutathione-specific gamma-glutamylcyclotransferase	chaC	protein-coding	WP_001336325.1	231	BW25113_RS06355
1274043	4	5938	387	0.07	2150	28_ΨΔrRNA_T2	1273413	1274804	plus	nitrate transporter NarK	narK	protein-coding	WP_000019827.1	463	BW25113_RS06385
1274043	4	707	32	0.05	176	37_ΨΔrRNA_T2	1273413	1274804	plus	nitrate transporter NarK	narK	protein-coding	WP_000019827.1	463	BW25113_RS06385
1274043	4	1738	82	0.05	869	Amp_WT_T2	1273413	1274804	plus	nitrate transporter NarK	narK	protein-coding	WP_000019827.1	463	BW25113_RS06385
1274043	4	2201	106	0.05	571	Gent_WT_T2	1273413	1274804	plus	nitrate transporter NarK	narK	protein-coding	WP_000019827.1	463	BW25113_RS06385
1277102	7	2243	147	0.07	1551	Gent_ΨΔrRNA_T1	1275320	1279063	plus	nitrate reductase subunit alpha	narG	protein-coding	WP_000032939.1	1247	BW25113_RS06390
1277102	7	6818	485	0.07	2333	28_WT_T1	1275320	1279063	plus	nitrate reductase subunit alpha	narG	protein-coding	WP_000032939.1	1247	BW25113_RS06390
1277102	7	741	34	0.05	5892	Amp_ΨΔrRNA_T1	1275320	1279063	plus	nitrate reductase subunit alpha	narG	protein-coding	WP_000032939.1	1247	BW25113_RS06390
1277102	7	313	38	0.12	111	37_ΨΔrRNA_T2	1275320	1279063	plus	nitrate reductase subunit alpha	narG	protein-coding	WP_000032939.1	1247	BW25113_RS06390
1277102	7	2075	204	0.1	2071	NaCl_ΨΔrRNA_T1	1275320	1279063	plus	nitrate reductase subunit alpha	narG	protein-coding	WP_000032939.1	1247	BW25113_RS06390
1277102	7	3123	145	0.05	1761	37_WT_T2	1275320	1279063	plus	nitrate reductase subunit alpha	narG	protein-coding	WP_000032939.1	1247	BW25113_RS06390
1279213	2	6130	216	0.05	2177	28_WT_T1	1279060	1280598	plus	nitrate reductase subunit beta	narH	protein-coding	WP_000702650.1	512	BW25113_RS06395
1279213	2	274	21	0.08	243	37_ΨΔrRNA_T2	1279060	1280598	plus	nitrate reductase subunit beta	narH	protein-coding	WP_000702650.1	512	BW25113_RS06395
1281098	6	2152	171	0.09	84	NaCl_WT_T2	1280595	1281305	plus	nitrate reductase molybdenum cofactor assembly chaperone	narJ	protein-coding	WP_000571681.1	236	BW25113_RS06400
1281098	6	2735	188	0.07	1301	37_WT_T2	1280595	1281305	plus	nitrate reductase molybdenum cofactor assembly chaperone	narJ	protein-coding	WP_000571681.1	236	BW25113_RS06400
1281098	6	7741	661	0.1	1414	28_ΨΔrRNA_T2	1280595	1281305	plus	nitrate reductase molybdenum cofactor assembly chaperone	narJ	protein-coding	WP_000571681.1	236	BW25113_RS06400
1281098	6	2783	381	0.14	2025	Amp_WT_T2	1280595	1281305	plus	nitrate reductase molybdenum cofactor assembly chaperone	narJ	protein-coding	WP_000571681.1	236	BW25113_RS06400
1281936	3	2199	99	0.05	975	NaCl_ΨΔrRNA_T1	1281305	1281982	plus	respiratory nitrate reductase subunit gamma	narI	protein-coding	WP_001160108.1	225	BW25113_RS06405
1281936	3	446	25	0.06	53	Gent_WT_T2	1281305	1281982	plus	respiratory nitrate reductase subunit gamma	narI	protein-coding	WP_001160108.1	225	BW25113_RS06405
1281936	3	721	54	0.07	843	28_ΨΔrRNA_T1	1281305	1281982	plus	respiratory nitrate reductase subunit gamma	narI	protein-coding	WP_001160108.1	225	BW25113_RS06405
1282721	13	824	137	0.17	132	Amp_ΨΔrRNA_T1	1282700	1282784	minus	tRNA-Tyr		tRNA		NA	BW25113_RS06415
1282721	13	222	21	0.09	210	Amp_WT_T2	1282700	1282784	minus	tRNA-Tyr		tRNA		NA	BW25113_RS06415
1282721	13	104	16	0.15	176	37_WT_T2	1282700	1282784	minus	tRNA-Tyr		tRNA		NA	BW25113_RS06415
1282721	13	259	46	0.18	372	37_ΨΔrRNA_T2	1282700	1282784	minus	tRNA-Tyr		tRNA		NA	BW25113_RS06415
1282721	13	637	164	0.26	444	28_ΨΔrRNA_T2	1282700	1282784	minus	tRNA-Tyr		tRNA		NA	BW25113_RS06415
1282721	13	1572	340	0.22	2940	Gent_WT_T2	1282700	1282784	minus	tRNA-Tyr		tRNA		NA	BW25113_RS06415
1282721	13	424	73	0.18	4758	37_WT_T1	1282700	1282784	minus	tRNA-Tyr		tRNA		NA	BW25113_RS06415
1282721	13	1512	332	0.22	741	Gent_ΨΔrRNA_T2	1282700	1282784	minus	tRNA-Tyr		tRNA		NA	BW25113_RS06415
1282721	13	3464	981	0.28	7945	NaCl_ΨΔrRNA_T1	1282700	1282784	minus	tRNA-Tyr		tRNA		NA	BW25113_RS06415
1282721	13	863	67	0.08	1476	NaCl_ΨΔrRNA_T2	1282700	1282784	minus	tRNA-Tyr		tRNA		NA	BW25113_RS06415
1282721	13	893	121	0.15	1523	Amp_ΨΔrRNA_T2	1282700	1282784	minus	tRNA-Tyr		tRNA		NA	BW25113_RS06415
1282745	7	936	33	0.05	138	Amp_ΨΔrRNA_T1	1282700	1282784	minus	tRNA-Tyr		tRNA		NA	BW25113_RS06415
1282745	7	719	24	0.06	458	28_ΨΔrRNA_T2	1282700	1282784	minus	tRNA-Tyr		tRNA		NA	BW25113_RS06415
1282745	7	300	14	0.05	384	37_ΨΔrRNA_T2	1282700	1282784	minus	tRNA-Tyr		tRNA		NA	BW25113_RS06415
1282745	7	107	5	0.05	173	37_WT_T2	1282700	1282784	minus	tRNA-Tyr		tRNA		NA	BW25113_RS06415
1282745	7	1789	119	0.08	2974	Gent_WT_T2	1282700	1282784	minus	tRNA-Tyr		tRNA		NA	BW25113_RS06415
1282745	7	1548	154	0.11	778	Gent_ΨΔrRNA_T2	1282700	1282784	minus	tRNA-Tyr		tRNA		NA	BW25113_RS06415
1282745	7	3289	316	0.11	7921	NaCl_ΨΔrRNA_T1	1282700	1282784	minus	tRNA-Tyr		tRNA		NA	BW25113_RS06415
1283015	12	296	45	0.15	133	Amp_WT_T2	1282994	1283078	minus	tRNA-Tyr		tRNA		NA	BW25113_RS06420
1283015	12	164	26	0.16	67	37_WT_T2	1282994	1283078	minus	tRNA-Tyr		tRNA		NA	BW25113_RS06420
1283015	12	640	209	0.34	1640	37_WT_T1	1282994	1283078	minus	tRNA-Tyr		tRNA		NA	BW25113_RS06420
1283015	12	1040	236	0.23	515	28_ΨΔrRNA_T2	1282994	1283078	minus	tRNA-Tyr		tRNA		NA	BW25113_RS06420
1283015	12	2313	753	0.33	1098	Gent_WT_T2	1282994	1283078	minus	tRNA-Tyr		tRNA		NA	BW25113_RS06420
1283015	12	472	101	0.21	212	37_ΨΔrRNA_T2	1282994	1283078	minus	tRNA-Tyr		tRNA		NA	BW25113_RS06420
1283015	12	1898	481	0.26	288	Gent_ΨΔrRNA_T2	1282994	1283078	minus	tRNA-Tyr		tRNA		NA	BW25113_RS06420
1283015	12	1277	298	0.23	251	Amp_ΨΔrRNA_T1	1282994	1283078	minus	tRNA-Tyr		tRNA		NA	BW25113_RS06420
1283015	12	1153	283	0.26	561	Amp_ΨΔrRNA_T2	1282994	1283078	minus	tRNA-Tyr		tRNA		NA	BW25113_RS06420
1283023	3	467	22	0.05	203	37_ΨΔrRNA_T2	1282994	1283078	minus	tRNA-Tyr		tRNA		NA	BW25113_RS06420
1283023	3	3366	259	0.08	4554	NaCl_ΨΔrRNA_T1	1282994	1283078	minus	tRNA-Tyr		tRNA		NA	BW25113_RS06420
1283023	3	1833	126	0.07	1669	Gent_ΨΔrRNA_T1	1282994	1283078	minus	tRNA-Tyr		tRNA		NA	BW25113_RS06420
1283039	12	400	27	0.11	154	37_ΨΔrRNA_T2	1282994	1283078	minus	tRNA-Tyr		tRNA		NA	BW25113_RS06420
1283039	12	2233	147	0.08	805	Gent_WT_T2	1282994	1283078	minus	tRNA-Tyr		tRNA		NA	BW25113_RS06420
1283039	12	1089	80	0.09	214	Amp_ΨΔrRNA_T1	1282994	1283078	minus	tRNA-Tyr		tRNA		NA	BW25113_RS06420
1283039	12	1493	116	0.1	1520	Gent_ΨΔrRNA_T1	1282994	1283078	minus	tRNA-Tyr		tRNA		NA	BW25113_RS06420
1283039	12	2747	315	0.13	4104	NaCl_ΨΔrRNA_T1	1282994	1283078	minus	tRNA-Tyr		tRNA		NA	BW25113_RS06420
1283039	12	633	50	0.11	1353	37_WT_T1	1282994	1283078	minus	tRNA-Tyr		tRNA		NA	BW25113_RS06420
1283039	12	902	79	0.13	514	28_ΨΔrRNA_T2	1282994	1283078	minus	tRNA-Tyr		tRNA		NA	BW25113_RS06420
1283039	12	1652	178	0.13	211	Gent_ΨΔrRNA_T2	1282994	1283078	minus	tRNA-Tyr		tRNA		NA	BW25113_RS06420
1283039	12	1325	59	0.05	321	NaCl_WT_T2	1282994	1283078	minus	tRNA-Tyr		tRNA		NA	BW25113_RS06420
1283039	12	792	43	0.06	2154	28_ΨΔrRNA_T1	1282994	1283078	minus	tRNA-Tyr		tRNA		NA	BW25113_RS06420
1283039	12	1154	67	0.08	450	Amp_ΨΔrRNA_T2	1282994	1283078	minus	tRNA-Tyr		tRNA		NA	BW25113_RS06420
1283039	12	157	6	0.08	57	37_WT_T2	1282994	1283078	minus	tRNA-Tyr		tRNA		NA	BW25113_RS06420
1283566	2	1477	97	0.07	981	Gent_ΨΔrRNA_T1	1283238	1284080	minus	formyltetrahydrofolate deformylase	purU	protein-coding	WP_000555857.1	280	BW25113_RS06425
1283566	2	797	124	0.16	640	28_ΨΔrRNA_T1	1283238	1284080	minus	formyltetrahydrofolate deformylase	purU	protein-coding	WP_000555857.1	280	BW25113_RS06425
1292693	2	7840	499	0.06	7955	37_WT_T1	1290902	1293577	minus	bifunctional acetaldehyde-CoA/alcohol dehydrogenase	adhE	protein-coding	WP_000301651.1	891	BW25113_RS06470
1292693	2	7745	545	0.07	7908	28_ΨΔrRNA_T1	1290902	1293577	minus	bifunctional acetaldehyde-CoA/alcohol dehydrogenase	adhE	protein-coding	WP_000301651.1	891	BW25113_RS06470
1294482	2	116	7	0.06	76	Amp_WT_T2	1294054	1294701	plus	NAAT family transporter YchE	ychE	protein-coding	WP_000616554.1	215	BW25113_RS06475
1294482	2	204	14	0.07	30	28_ΨΔrRNA_T2	1294054	1294701	plus	NAAT family transporter YchE	ychE	protein-coding	WP_000616554.1	215	BW25113_RS06475
1295841	4	4063	305	0.08	1138	37_WT_T2	1295439	1297070	plus	oligopeptide ABC transporter substrate-binding protein OppA	oppA	protein-coding	WP_001393463.1	543	BW25113_RS06480
1295841	4	3354	257	0.08	316	28_ΨΔrRNA_T2	1295439	1297070	plus	oligopeptide ABC transporter substrate-binding protein OppA	oppA	protein-coding	WP_001393463.1	543	BW25113_RS06480
1295841	4	1671	139	0.08	2134	Amp_WT_T2	1295439	1297070	plus	oligopeptide ABC transporter substrate-binding protein OppA	oppA	protein-coding	WP_001393463.1	543	BW25113_RS06480
1295841	4	1600	103	0.06	311	37_ΨΔrRNA_T2	1295439	1297070	plus	oligopeptide ABC transporter substrate-binding protein OppA	oppA	protein-coding	WP_001393463.1	543	BW25113_RS06480
1296513	2	1642	109	0.08	496	37_ΨΔrRNA_T2	1295439	1297070	plus	oligopeptide ABC transporter substrate-binding protein OppA	oppA	protein-coding	WP_001393463.1	543	BW25113_RS06480
1296513	2	6501	316	0.06	5533	NaCl_ΨΔrRNA_T1	1295439	1297070	plus	oligopeptide ABC transporter substrate-binding protein OppA	oppA	protein-coding	WP_001393463.1	543	BW25113_RS06480
1297434	4	445	23	0.05	1210	Amp_WT_T2	1297156	1298076	plus	oligopeptide ABC transporter permease OppB	oppB	protein-coding	WP_000911112.1	306	BW25113_RS06485
1297434	4	199	9	0.05	396	NaCl_WT_T2	1297156	1298076	plus	oligopeptide ABC transporter permease OppB	oppB	protein-coding	WP_000911112.1	306	BW25113_RS06485
1297434	4	691	43	0.06	210	37_ΨΔrRNA_T2	1297156	1298076	plus	oligopeptide ABC transporter permease OppB	oppB	protein-coding	WP_000911112.1	306	BW25113_RS06485
1297434	4	3565	184	0.05	1605	NaCl_ΨΔrRNA_T1	1297156	1298076	plus	oligopeptide ABC transporter permease OppB	oppB	protein-coding	WP_000911112.1	306	BW25113_RS06485
1301016	3	1360	66	0.05	418	Gent_WT_T2	1300021	1301025	plus	murein tripeptide/oligopeptide ABC transporter ATP-binding protein OppF	oppF	protein-coding	WP_000994906.1	334	BW25113_RS06500
1301016	3	1372	67	0.05	1040	NaCl_WT_T2	1300021	1301025	plus	murein tripeptide/oligopeptide ABC transporter ATP-binding protein OppF	oppF	protein-coding	WP_000994906.1	334	BW25113_RS06500
1301016	3	756	37	0.05	62	Gent_ΨΔrRNA_T2	1300021	1301025	plus	murein tripeptide/oligopeptide ABC transporter ATP-binding protein OppF	oppF	protein-coding	WP_000994906.1	334	BW25113_RS06500
1301799	5	661	33	0.05	647	28_ΨΔrRNA_T1	1301442	1302902	minus	cardiolipin synthase	cls	protein-coding	WP_000214516.1	486	BW25113_RS06510
1301799	5	565	28	0.05	223	Amp_ΨΔrRNA_T2	1301442	1302902	minus	cardiolipin synthase	cls	protein-coding	WP_000214516.1	486	BW25113_RS06510
1301799	5	919	46	0.05	736	NaCl_ΨΔrRNA_T1	1301442	1302902	minus	cardiolipin synthase	cls	protein-coding	WP_000214516.1	486	BW25113_RS06510
1301799	5	711	34	0.05	59	Gent_ΨΔrRNA_T2	1301442	1302902	minus	cardiolipin synthase	cls	protein-coding	WP_000214516.1	486	BW25113_RS06510
1301799	5	244	30	0.12	82	37_ΨΔrRNA_T2	1301442	1302902	minus	cardiolipin synthase	cls	protein-coding	WP_000214516.1	486	BW25113_RS06510
130182	5	3249	389	0.12	1483	Gent_WT_T2	128102	130699	plus	bifunctional aconitate hydratase 2/2-methylisocitrate dehydratase	acnB	protein-coding	WP_001307570.1	865	BW25113_RS00590
130182	5	3759	273	0.07	384	NaCl_WT_T2	128102	130699	plus	bifunctional aconitate hydratase 2/2-methylisocitrate dehydratase	acnB	protein-coding	WP_001307570.1	865	BW25113_RS00590
130182	5	2296	300	0.13	2141	Amp_WT_T2	128102	130699	plus	bifunctional aconitate hydratase 2/2-methylisocitrate dehydratase	acnB	protein-coding	WP_001307570.1	865	BW25113_RS00590
1302648	2	727	39	0.05	372	Amp_WT_T2	1301442	1302902	minus	cardiolipin synthase	cls	protein-coding	WP_000214516.1	486	BW25113_RS06510
1302648	2	731	45	0.06	472	28_ΨΔrRNA_T1	1301442	1302902	minus	cardiolipin synthase	cls	protein-coding	WP_000214516.1	486	BW25113_RS06510
1304841	2	264	59	0.22	211	Amp_ΨΔrRNA_T2	1304826	1305122	minus	YciI family protein	yciI	protein-coding	WP_000967595.1	98	BW25113_RS06525
1304841	2	211	57	0.27	117	NaCl_WT_T2	1304826	1305122	minus	YciI family protein	yciI	protein-coding	WP_000967595.1	98	BW25113_RS06525
1305695	4	417	37	0.09	93	28_ΨΔrRNA_T2	1305346	1306065	plus	TonB system transport protein TonB	tonB	protein-coding	WP_001360141.1	239	BW25113_RS06530
1305695	4	163	16	0.1	78	Amp_ΨΔrRNA_T2	1305346	1306065	plus	TonB system transport protein TonB	tonB	protein-coding	WP_001360141.1	239	BW25113_RS06530
1305695	4	561	32	0.06	238	Gent_WT_T2	1305346	1306065	plus	TonB system transport protein TonB	tonB	protein-coding	WP_001360141.1	239	BW25113_RS06530
1305695	4	144	14	0.1	23	Gent_ΨΔrRNA_T2	1305346	1306065	plus	TonB system transport protein TonB	tonB	protein-coding	WP_001360141.1	239	BW25113_RS06530
1306217	4	310	22	0.07	238	Gent_WT_T2	1306105	1306503	minus	acyl-CoA thioester hydrolase YciA	yciA	protein-coding	WP_000108160.1	132	BW25113_RS06535
1306217	4	154	14	0.09	48	37_ΨΔrRNA_T1	1306105	1306503	minus	acyl-CoA thioester hydrolase YciA	yciA	protein-coding	WP_000108160.1	132	BW25113_RS06535
1306217	4	287	24	0.08	117	NaCl_WT_T1	1306105	1306503	minus	acyl-CoA thioester hydrolase YciA	yciA	protein-coding	WP_000108160.1	132	BW25113_RS06535
1306217	4	120	10	0.08	59	37_ΨΔrRNA_T2	1306105	1306503	minus	acyl-CoA thioester hydrolase YciA	yciA	protein-coding	WP_000108160.1	132	BW25113_RS06535
130627	3	954	91	0.1	1224	Amp_WT_T2	128102	130699	plus	bifunctional aconitate hydratase 2/2-methylisocitrate dehydratase	acnB	protein-coding	WP_001307570.1	865	BW25113_RS00590
130627	3	1168	59	0.05	750	37_WT_T2	128102	130699	plus	bifunctional aconitate hydratase 2/2-methylisocitrate dehydratase	acnB	protein-coding	WP_001307570.1	865	BW25113_RS00590
130627	3	1022	54	0.05	4429	Amp_ΨΔrRNA_T1	128102	130699	plus	bifunctional aconitate hydratase 2/2-methylisocitrate dehydratase	acnB	protein-coding	WP_001307570.1	865	BW25113_RS00590
1306701	4	217	19	0.09	167	37_WT_T2	1306608	1307147	minus	septation protein A	yciB	protein-coding	WP_000808667.1	179	BW25113_RS06540
1306701	4	284	33	0.16	393	Amp_WT_T2	1306608	1307147	minus	septation protein A	yciB	protein-coding	WP_000808667.1	179	BW25113_RS06540
1306701	4	312	55	0.2	394	Gent_WT_T2	1306608	1307147	minus	septation protein A	yciB	protein-coding	WP_000808667.1	179	BW25113_RS06540
1312323	9	141	14	0.1	638	NaCl_WT_T2	1311479	1312672	minus	tryptophan synthase subunit beta	trpB	protein-coding	WP_000209520.1	397	BW25113_RS06575
1312323	9	162	15	0.09	43	Amp_ΨΔrRNA_T2	1311479	1312672	minus	tryptophan synthase subunit beta	trpB	protein-coding	WP_000209520.1	397	BW25113_RS06575
1312323	9	169	11	0.07	3246	Amp_ΨΔrRNA_T1	1311479	1312672	minus	tryptophan synthase subunit beta	trpB	protein-coding	WP_000209520.1	397	BW25113_RS06575
1312323	9	387	22	0.06	143	37_WT_T2	1311479	1312672	minus	tryptophan synthase subunit beta	trpB	protein-coding	WP_000209520.1	397	BW25113_RS06575
1312323	9	495	26	0.05	312	NaCl_ΨΔrRNA_T1	1311479	1312672	minus	tryptophan synthase subunit beta	trpB	protein-coding	WP_000209520.1	397	BW25113_RS06575
1312323	9	1038	62	0.06	542	37_WT_T1	1311479	1312672	minus	tryptophan synthase subunit beta	trpB	protein-coding	WP_000209520.1	397	BW25113_RS06575
1312323	9	363	30	0.08	325	28_ΨΔrRNA_T1	1311479	1312672	minus	tryptophan synthase subunit beta	trpB	protein-coding	WP_000209520.1	397	BW25113_RS06575
1312323	9	413	36	0.09	326	Gent_ΨΔrRNA_T1	1311479	1312672	minus	tryptophan synthase subunit beta	trpB	protein-coding	WP_000209520.1	397	BW25113_RS06575
1312323	9	130	8	0.06	32	37_ΨΔrRNA_T2	1311479	1312672	minus	tryptophan synthase subunit beta	trpB	protein-coding	WP_000209520.1	397	BW25113_RS06575
1312601	4	278	13	0.05	303	NaCl_ΨΔrRNA_T1	1311479	1312672	minus	tryptophan synthase subunit beta	trpB	protein-coding	WP_000209520.1	397	BW25113_RS06575
1312601	4	168	8	0.05	207	37_WT_T2	1311479	1312672	minus	tryptophan synthase subunit beta	trpB	protein-coding	WP_000209520.1	397	BW25113_RS06575
1312601	4	321	18	0.06	429	37_WT_T1	1311479	1312672	minus	tryptophan synthase subunit beta	trpB	protein-coding	WP_000209520.1	397	BW25113_RS06575
1312601	4	432	20	0.05	122	NaCl_WT_T1	1311479	1312672	minus	tryptophan synthase subunit beta	trpB	protein-coding	WP_000209520.1	397	BW25113_RS06575
1313908	2	91	7	0.08	137	Gent_WT_T2	1312684	1314045	minus	bifunctional indole-3-glycerol-phosphate synthase TrpC/phosphoribosylanthranilate isomerase TrpF	trpCF	protein-coding	WP_000983871.1	453	BW25113_RS06580
1313908	2	109	10	0.09	95	Amp_ΨΔrRNA_T2	1312684	1314045	minus	bifunctional indole-3-glycerol-phosphate synthase TrpC/phosphoribosylanthranilate isomerase TrpF	trpCF	protein-coding	WP_000983871.1	453	BW25113_RS06580
131723	2	317	19	0.06	149	NaCl_WT_T2	131275	132069	minus	adenosylmethionine decarboxylase	speD	protein-coding	WP_000734287.1	264	BW25113_RS00600
131723	2	289	22	0.08	231	37_WT_T2	131275	132069	minus	adenosylmethionine decarboxylase	speD	protein-coding	WP_000734287.1	264	BW25113_RS00600
1318735	2	978	73	0.09	1113	37_WT_T2	1318355	1318975	plus	L-threonylcarbamoyladenylate synthase	yciO	protein-coding	WP_001295575.1	206	BW25113_RS06600
1318735	2	463	51	0.11	260	37_ΨΔrRNA_T2	1318355	1318975	plus	L-threonylcarbamoyladenylate synthase	yciO	protein-coding	WP_001295575.1	206	BW25113_RS06600
1325704	4	1453	68	0.05	328	28_ΨΔrRNA_T2	1325305	1327902	plus	type I DNA topoisomerase	topA	protein-coding	WP_001297122.1	865	BW25113_RS06645
1325704	4	1177	63	0.05	453	NaCl_WT_T2	1325305	1327902	plus	type I DNA topoisomerase	topA	protein-coding	WP_001297122.1	865	BW25113_RS06645
1325704	4	996	48	0.06	1107	NaCl_ΨΔrRNA_T2	1325305	1327902	plus	type I DNA topoisomerase	topA	protein-coding	WP_001297122.1	865	BW25113_RS06645
1326774	5	1108	63	0.06	145	28_ΨΔrRNA_T2	1325305	1327902	plus	type I DNA topoisomerase	topA	protein-coding	WP_001297122.1	865	BW25113_RS06645
1326774	5	1242	57	0.05	1127	Gent_ΨΔrRNA_T1	1325305	1327902	plus	type I DNA topoisomerase	topA	protein-coding	WP_001297122.1	865	BW25113_RS06645
1326774	5	2060	142	0.07	239	Gent_ΨΔrRNA_T2	1325305	1327902	plus	type I DNA topoisomerase	topA	protein-coding	WP_001297122.1	865	BW25113_RS06645
1326774	5	790	50	0.06	320	Amp_ΨΔrRNA_T2	1325305	1327902	plus	type I DNA topoisomerase	topA	protein-coding	WP_001297122.1	865	BW25113_RS06645
1326774	5	1063	50	0.05	1206	NaCl_ΨΔrRNA_T1	1325305	1327902	plus	type I DNA topoisomerase	topA	protein-coding	WP_001297122.1	865	BW25113_RS06645
1330151	2	733	38	0.05	761	Amp_WT_T1	1330088	1332763	plus	aconitate hydratase AcnA	acnA	protein-coding	WP_000099534.1	891	BW25113_RS06675
1330151	2	669	35	0.05	279	28_ΨΔrRNA_T2	1330088	1332763	plus	aconitate hydratase AcnA	acnA	protein-coding	WP_000099534.1	891	BW25113_RS06675
1330446	2	121	8	0.07	80	37_ΨΔrRNA_T2	1330088	1332763	plus	aconitate hydratase AcnA	acnA	protein-coding	WP_000099534.1	891	BW25113_RS06675
1330446	2	226	12	0.05	281	Gent_ΨΔrRNA_T1	1330088	1332763	plus	aconitate hydratase AcnA	acnA	protein-coding	WP_000099534.1	891	BW25113_RS06675
1332248	2	130	6	0.05	185	Gent_WT_T2	1330088	1332763	plus	aconitate hydratase AcnA	acnA	protein-coding	WP_000099534.1	891	BW25113_RS06675
1332248	2	91	5	0.05	33	Gent_ΨΔrRNA_T2	1330088	1332763	plus	aconitate hydratase AcnA	acnA	protein-coding	WP_000099534.1	891	BW25113_RS06675
1333657	2	126	6	0.05	73	37_ΨΔrRNA_T2	1333587	1334351	plus	phosphatidylglycerophosphatase B	pgpB	protein-coding	WP_001256538.1	254	BW25113_RS06685
1333657	2	538	27	0.05	466	NaCl_ΨΔrRNA_T1	1333587	1334351	plus	phosphatidylglycerophosphatase B	pgpB	protein-coding	WP_001256538.1	254	BW25113_RS06685
1335914	3	270	24	0.09	38	Gent_ΨΔrRNA_T2	1334815	1335984	plus	lipopolysaccharide assembly protein LapB	lapB	protein-coding	WP_000891353.1	389	BW25113_RS06695
1335914	3	235	29	0.12	251	28_ΨΔrRNA_T1	1334815	1335984	plus	lipopolysaccharide assembly protein LapB	lapB	protein-coding	WP_000891353.1	389	BW25113_RS06695
1335914	3	212	34	0.16	61	Amp_ΨΔrRNA_T2	1334815	1335984	plus	lipopolysaccharide assembly protein LapB	lapB	protein-coding	WP_000891353.1	389	BW25113_RS06695
1336737	2	128	9	0.07	105	Amp_ΨΔrRNA_T2	1336178	1336915	plus	orotidine-5'-phosphate decarboxylase	pyrF	protein-coding	WP_000176270.1	245	BW25113_RS06700
1336737	2	261	16	0.06	100	28_ΨΔrRNA_T2	1336178	1336915	plus	orotidine-5'-phosphate decarboxylase	pyrF	protein-coding	WP_000176270.1	245	BW25113_RS06700
1338254	2	370	20	0.05	52	Gent_ΨΔrRNA_T2	1337854	1338603	minus	DNA-binding transcriptional regulator YciT	yciT	protein-coding	WP_001088620.1	249	BW25113_RS06715
1338254	2	379	20	0.05	555	37_WT_T1	1337854	1338603	minus	DNA-binding transcriptional regulator YciT	yciT	protein-coding	WP_001088620.1	249	BW25113_RS06715
134100	2	172	12	0.07	386	NaCl_ΨΔrRNA_T2	133570	135120	plus	multicopper oxidase CueO	cueO	protein-coding	WP_001189647.1	516	BW25113_RS00615
134100	2	243	19	0.08	29	Gent_ΨΔrRNA_T2	133570	135120	plus	multicopper oxidase CueO	cueO	protein-coding	WP_001189647.1	516	BW25113_RS00615
1341363	7	238	15	0.06	646	Amp_WT_T2	1341235	1343169	minus	exoribonuclease II	rnb	protein-coding	WP_000484984.1	644	BW25113_RS06735
1341363	7	799	43	0.05	1407	37_WT_T1	1341235	1343169	minus	exoribonuclease II	rnb	protein-coding	WP_000484984.1	644	BW25113_RS06735
1341363	7	367	38	0.1	381	37_ΨΔrRNA_T2	1341235	1343169	minus	exoribonuclease II	rnb	protein-coding	WP_000484984.1	644	BW25113_RS06735
1341363	7	865	52	0.06	308	Gent_ΨΔrRNA_T2	1341235	1343169	minus	exoribonuclease II	rnb	protein-coding	WP_000484984.1	644	BW25113_RS06735
1342072	5	366	17	0.06	230	Amp_WT_T2	1341235	1343169	minus	exoribonuclease II	rnb	protein-coding	WP_000484984.1	644	BW25113_RS06735
1342072	5	326	18	0.06	100	37_WT_T2	1341235	1343169	minus	exoribonuclease II	rnb	protein-coding	WP_000484984.1	644	BW25113_RS06735
1342072	5	725	45	0.06	261	Gent_WT_T2	1341235	1343169	minus	exoribonuclease II	rnb	protein-coding	WP_000484984.1	644	BW25113_RS06735
1342072	5	422	22	0.05	125	37_ΨΔrRNA_T2	1341235	1343169	minus	exoribonuclease II	rnb	protein-coding	WP_000484984.1	644	BW25113_RS06735
1342390	2	1613	131	0.08	726	Amp_ΨΔrRNA_T2	1341235	1343169	minus	exoribonuclease II	rnb	protein-coding	WP_000484984.1	644	BW25113_RS06735
1342390	2	1977	107	0.05	1820	Gent_ΨΔrRNA_T1	1341235	1343169	minus	exoribonuclease II	rnb	protein-coding	WP_000484984.1	644	BW25113_RS06735
1346912	2	190	9	0.05	116	Amp_WT_T2	1346893	1347885	minus	peptide ABC transporter ATP-binding protein SapD	sapD	protein-coding	WP_001128858.1	330	BW25113_RS06765
1346912	2	221	19	0.09	87	NaCl_WT_T2	1346893	1347885	minus	peptide ABC transporter ATP-binding protein SapD	sapD	protein-coding	WP_001128858.1	330	BW25113_RS06765
1347719	3	960	56	0.06	425	Gent_WT_T1	1346893	1347885	minus	peptide ABC transporter ATP-binding protein SapD	sapD	protein-coding	WP_001128858.1	330	BW25113_RS06765
1347719	3	940	69	0.07	676	NaCl_WT_T1	1346893	1347885	minus	peptide ABC transporter ATP-binding protein SapD	sapD	protein-coding	WP_001128858.1	330	BW25113_RS06765
1347719	3	279	15	0.05	178	Amp_WT_T1	1346893	1347885	minus	peptide ABC transporter ATP-binding protein SapD	sapD	protein-coding	WP_001128858.1	330	BW25113_RS06765
1347986	3	340	28	0.08	104	Gent_WT_T2	1347885	1348775	minus	peptide ABC transporter permease SapC	sapC	protein-coding	WP_001146163.1	296	BW25113_RS06770
1347986	3	526	32	0.06	637	37_WT_T1	1347885	1348775	minus	peptide ABC transporter permease SapC	sapC	protein-coding	WP_001146163.1	296	BW25113_RS06770
1347986	3	495	25	0.05	524	Amp_ΨΔrRNA_T1	1347885	1348775	minus	peptide ABC transporter permease SapC	sapC	protein-coding	WP_001146163.1	296	BW25113_RS06770
1348349	2	71	8	0.11	21	37_ΨΔrRNA_T2	1347885	1348775	minus	peptide ABC transporter permease SapC	sapC	protein-coding	WP_001146163.1	296	BW25113_RS06770
1348349	2	68	6	0.09	67	Amp_WT_T2	1347885	1348775	minus	peptide ABC transporter permease SapC	sapC	protein-coding	WP_001146163.1	296	BW25113_RS06770
1351185	2	488	27	0.06	647	NaCl_ΨΔrRNA_T1	1349724	1351367	minus	ABC transporter substrate-binding protein SapA	sapA	protein-coding	WP_001250216.1	547	BW25113_RS06780
1351185	2	205	10	0.05	115	37_WT_T2	1349724	1351367	minus	ABC transporter substrate-binding protein SapA	sapA	protein-coding	WP_001250216.1	547	BW25113_RS06780
1351220	2	327	16	0.05	328	Amp_WT_T2	1349724	1351367	minus	ABC transporter substrate-binding protein SapA	sapA	protein-coding	WP_001250216.1	547	BW25113_RS06780
1351220	2	374	33	0.09	281	Gent_WT_T2	1349724	1351367	minus	ABC transporter substrate-binding protein SapA	sapA	protein-coding	WP_001250216.1	547	BW25113_RS06780
1356366	2	147	9	0.06	95	Gent_ΨΔrRNA_T1	1356168	1356725	plus	HTH-type transcriptional regulator PuuR	puuR	protein-coding	WP_001278727.1	185	BW25113_RS06810
1356366	2	220	26	0.12	145	NaCl_ΨΔrRNA_T1	1356168	1356725	plus	HTH-type transcriptional regulator PuuR	puuR	protein-coding	WP_001278727.1	185	BW25113_RS06810
135847	2	312	18	0.06	167	Amp_ΨΔrRNA_T2	135322	137712	minus	quinoprotein glucose dehydrogenase	gcd	protein-coding	WP_001306211.1	796	BW25113_RS00620
135847	2	450	31	0.07	82	28_ΨΔrRNA_T2	135322	137712	minus	quinoprotein glucose dehydrogenase	gcd	protein-coding	WP_001306211.1	796	BW25113_RS00620
1361301	7	116	8	0.07	198	Amp_WT_T2	1361192	1362169	minus	phage shock protein operon transcriptional activator	pspF	protein-coding	WP_001301108.1	325	BW25113_RS06830
1361301	7	174	16	0.09	75	28_WT_T1	1361192	1362169	minus	phage shock protein operon transcriptional activator	pspF	protein-coding	WP_001301108.1	325	BW25113_RS06830
1361301	7	94	6	0.06	411	Amp_ΨΔrRNA_T1	1361192	1362169	minus	phage shock protein operon transcriptional activator	pspF	protein-coding	WP_001301108.1	325	BW25113_RS06830
1361301	7	232	16	0.07	128	NaCl_ΨΔrRNA_T1	1361192	1362169	minus	phage shock protein operon transcriptional activator	pspF	protein-coding	WP_001301108.1	325	BW25113_RS06830
1361301	7	288	15	0.05	295	37_WT_T1	1361192	1362169	minus	phage shock protein operon transcriptional activator	pspF	protein-coding	WP_001301108.1	325	BW25113_RS06830
1361301	7	47	8	0.17	34	37_ΨΔrRNA_T2	1361192	1362169	minus	phage shock protein operon transcriptional activator	pspF	protein-coding	WP_001301108.1	325	BW25113_RS06830
1361301	7	151	10	0.07	74	37_WT_T2	1361192	1362169	minus	phage shock protein operon transcriptional activator	pspF	protein-coding	WP_001301108.1	325	BW25113_RS06830
1361591	5	450	33	0.07	187	28_WT_T1	1361192	1362169	minus	phage shock protein operon transcriptional activator	pspF	protein-coding	WP_001301108.1	325	BW25113_RS06830
1361591	5	173	8	0.05	138	Amp_WT_T1	1361192	1362169	minus	phage shock protein operon transcriptional activator	pspF	protein-coding	WP_001301108.1	325	BW25113_RS06830
1361591	5	260	12	0.05	283	NaCl_ΨΔrRNA_T1	1361192	1362169	minus	phage shock protein operon transcriptional activator	pspF	protein-coding	WP_001301108.1	325	BW25113_RS06830
1361591	5	353	25	0.07	427	37_WT_T1	1361192	1362169	minus	phage shock protein operon transcriptional activator	pspF	protein-coding	WP_001301108.1	325	BW25113_RS06830
1361591	5	152	12	0.08	149	Gent_WT_T2	1361192	1362169	minus	phage shock protein operon transcriptional activator	pspF	protein-coding	WP_001301108.1	325	BW25113_RS06830
1362010	4	212	12	0.06	116	Amp_ΨΔrRNA_T2	1361192	1362169	minus	phage shock protein operon transcriptional activator	pspF	protein-coding	WP_001301108.1	325	BW25113_RS06830
1362010	4	462	51	0.11	249	Amp_WT_T1	1361192	1362169	minus	phage shock protein operon transcriptional activator	pspF	protein-coding	WP_001301108.1	325	BW25113_RS06830
1362010	4	433	33	0.08	591	37_WT_T1	1361192	1362169	minus	phage shock protein operon transcriptional activator	pspF	protein-coding	WP_001301108.1	325	BW25113_RS06830
1362010	4	307	17	0.06	244	Amp_WT_T2	1361192	1362169	minus	phage shock protein operon transcriptional activator	pspF	protein-coding	WP_001301108.1	325	BW25113_RS06830
1364119	2	416	24	0.06	990	NaCl_ΨΔrRNA_T2	1363946	1364260	plus	thiosulfate sulfurtransferase PspE	pspE	protein-coding	WP_000473109.1	104	BW25113_RS06855
1364119	2	465	28	0.06	1155	Amp_ΨΔrRNA_T1	1363946	1364260	plus	thiosulfate sulfurtransferase PspE	pspE	protein-coding	WP_000473109.1	104	BW25113_RS06855
136837	3	130	6	0.05	24	NaCl_WT_T2	135322	137712	minus	quinoprotein glucose dehydrogenase	gcd	protein-coding	WP_001306211.1	796	BW25113_RS00620
136837	3	694	37	0.05	787	NaCl_ΨΔrRNA_T1	135322	137712	minus	quinoprotein glucose dehydrogenase	gcd	protein-coding	WP_001306211.1	796	BW25113_RS00620
136837	3	335	17	0.05	455	Amp_WT_T2	135322	137712	minus	quinoprotein glucose dehydrogenase	gcd	protein-coding	WP_001306211.1	796	BW25113_RS00620
1380118	2	50	6	0.12	31	37_ΨΔrRNA_T2	1379768	1380829	plus	YcjF family protein	ycjF	protein-coding	WP_000138728.1	353	BW25113_RS06925
1380118	2	209	12	0.06	217	Gent_ΨΔrRNA_T1	1379768	1380829	plus	YcjF family protein	ycjF	protein-coding	WP_000138728.1	353	BW25113_RS06925
1380256	4	236	15	0.06	179	NaCl_WT_T2	1379768	1380829	plus	YcjF family protein	ycjF	protein-coding	WP_000138728.1	353	BW25113_RS06925
1380256	4	263	16	0.06	141	Gent_ΨΔrRNA_T1	1379768	1380829	plus	YcjF family protein	ycjF	protein-coding	WP_000138728.1	353	BW25113_RS06925
1380256	4	667	92	0.14	459	37_WT_T1	1379768	1380829	plus	YcjF family protein	ycjF	protein-coding	WP_000138728.1	353	BW25113_RS06925
1380256	4	1012	79	0.08	68	Gent_ΨΔrRNA_T2	1379768	1380829	plus	YcjF family protein	ycjF	protein-coding	WP_000138728.1	353	BW25113_RS06925
1380336	2	537	15	0.08	382	37_WT_T1	1379768	1380829	plus	YcjF family protein	ycjF	protein-coding	WP_000138728.1	353	BW25113_RS06925
1380336	2	940	42	0.05	339	Gent_WT_T2	1379768	1380829	plus	YcjF family protein	ycjF	protein-coding	WP_000138728.1	353	BW25113_RS06925
1388352	2	242	12	0.05	250	37_WT_T1	1387484	1389097	plus	murein tripeptide ABC transporter substrate-binding protein MppA	mppA	protein-coding	WP_000683020.1	537	BW25113_RS06970
1388352	2	101	6	0.06	44	37_ΨΔrRNA_T2	1387484	1389097	plus	murein tripeptide ABC transporter substrate-binding protein MppA	mppA	protein-coding	WP_000683020.1	537	BW25113_RS06970
1390891	6	554	21	0.05	697	Amp_ΨΔrRNA_T2	1390369	1391349	plus	IS5-like element IS5 family transposase		protein-coding	WP_000019403.1	326	BW25113_RS06980
1390891	6	392	12	0.06	624	NaCl_ΨΔrRNA_T1	1390369	1391349	plus	IS5-like element IS5 family transposase		protein-coding	WP_000019403.1	326	BW25113_RS06980
1390891	6	512	21	0.06	313	28_ΨΔrRNA_T2	1390369	1391349	plus	IS5-like element IS5 family transposase		protein-coding	WP_000019403.1	326	BW25113_RS06980
1390891	6	843	36	0.05	1505	37_WT_T1	1390369	1391349	plus	IS5-like element IS5 family transposase		protein-coding	WP_000019403.1	326	BW25113_RS06980
1390891	6	392	13	0.05	702	Amp_WT_T2	1390369	1391349	plus	IS5-like element IS5 family transposase		protein-coding	WP_000019403.1	326	BW25113_RS06980
1391742	2	555	42	0.08	213	28_ΨΔrRNA_T1	1391622	1391879	plus	DUF2534 family protein	ynaJ	protein-coding	WP_000605090.1	85	BW25113_RS06985
1391742	2	1411	86	0.06	878	37_WT_T1	1391622	1391879	plus	DUF2534 family protein	ynaJ	protein-coding	WP_000605090.1	85	BW25113_RS06985
139372	2	895	56	0.06	938	NaCl_ΨΔrRNA_T1	139266	140192	plus	ABC transporter ATP-binding protein	yadG	protein-coding	WP_000150637.1	308	BW25113_RS00635
139372	2	238	20	0.08	105	37_ΨΔrRNA_T2	139266	140192	plus	ABC transporter ATP-binding protein	yadG	protein-coding	WP_000150637.1	308	BW25113_RS00635
1393726	3	579	45	0.08	180	37_ΨΔrRNA_T2	1393031	1393783	minus	fumarate/nitrate reduction transcriptional regulator Fnr	fnr	protein-coding	WP_000611911.1	250	BW25113_RS06995
1393726	3	2309	118	0.05	222	Gent_ΨΔrRNA_T2	1393031	1393783	minus	fumarate/nitrate reduction transcriptional regulator Fnr	fnr	protein-coding	WP_000611911.1	250	BW25113_RS06995
1393726	3	1011	51	0.06	241	28_ΨΔrRNA_T2	1393031	1393783	minus	fumarate/nitrate reduction transcriptional regulator Fnr	fnr	protein-coding	WP_000611911.1	250	BW25113_RS06995
1395426	2	57	6	0.11	107	37_WT_T1	1394504	1396030	minus	p-aminobenzoyl-glutamate transporter	abgT	protein-coding	WP_000062973.1	508	BW25113_RS07005
1395426	2	27	8	0.3	58	Amp_ΨΔrRNA_T1	1394504	1396030	minus	p-aminobenzoyl-glutamate transporter	abgT	protein-coding	WP_000062973.1	508	BW25113_RS07005
139989	2	666	43	0.06	768	Gent_ΨΔrRNA_T1	139266	140192	plus	ABC transporter ATP-binding protein	yadG	protein-coding	WP_000150637.1	308	BW25113_RS00635
139989	2	724	51	0.07	966	NaCl_ΨΔrRNA_T1	139266	140192	plus	ABC transporter ATP-binding protein	yadG	protein-coding	WP_000150637.1	308	BW25113_RS00635
1403201	2	107	6	0.06	529	Amp_ΨΔrRNA_T1	1402307	1403290	plus	zinc transporter ZntB	zntB	protein-coding	WP_000387388.1	327	BW25113_RS07045
1403201	2	126	8	0.06	172	28_ΨΔrRNA_T1	1402307	1403290	plus	zinc transporter ZntB	zntB	protein-coding	WP_000387388.1	327	BW25113_RS07045
1403800	4	101	8	0.08	397	NaCl_ΨΔrRNA_T2	1403768	1405141	plus	ATP-dependent RNA helicase DbpA	dbpA	protein-coding	WP_000123737.1	457	BW25113_RS07055
1403800	4	238	11	0.05	583	37_WT_T2	1403768	1405141	plus	ATP-dependent RNA helicase DbpA	dbpA	protein-coding	WP_000123737.1	457	BW25113_RS07055
1403800	4	175	8	0.05	145	NaCl_WT_T2	1403768	1405141	plus	ATP-dependent RNA helicase DbpA	dbpA	protein-coding	WP_000123737.1	457	BW25113_RS07055
1403800	4	83	6	0.07	634	Amp_ΨΔrRNA_T1	1403768	1405141	plus	ATP-dependent RNA helicase DbpA	dbpA	protein-coding	WP_000123737.1	457	BW25113_RS07055
1403868	4	420	44	0.1	316	28_WT_T1	1403768	1405141	plus	ATP-dependent RNA helicase DbpA	dbpA	protein-coding	WP_000123737.1	457	BW25113_RS07055
1403868	4	208	10	0.05	338	NaCl_ΨΔrRNA_T2	1403768	1405141	plus	ATP-dependent RNA helicase DbpA	dbpA	protein-coding	WP_000123737.1	457	BW25113_RS07055
1403868	4	683	46	0.07	799	NaCl_ΨΔrRNA_T1	1403768	1405141	plus	ATP-dependent RNA helicase DbpA	dbpA	protein-coding	WP_000123737.1	457	BW25113_RS07055
1403868	4	90	6	0.07	23	37_ΨΔrRNA_T2	1403768	1405141	plus	ATP-dependent RNA helicase DbpA	dbpA	protein-coding	WP_000123737.1	457	BW25113_RS07055
141397	2	128	10	0.08	45	Amp_WT_T2	141064	141504	plus	PTS sugar transporter subunit IIA	yadI	protein-coding	WP_000901987.1	146	BW25113_RS00645
141397	2	171	8	0.05	20	Gent_ΨΔrRNA_T2	141064	141504	plus	PTS sugar transporter subunit IIA	yadI	protein-coding	WP_000901987.1	146	BW25113_RS00645
1414198	3	152	12	0.08	64	Amp_WT_T1	1414022	1414498	minus	DNA-binding transcriptional repressor RacR	racR	protein-coding	WP_000948459.1	158	BW25113_RS07115
1414198	3	386	20	0.05	227	NaCl_ΨΔrRNA_T1	1414022	1414498	minus	DNA-binding transcriptional repressor RacR	racR	protein-coding	WP_000948459.1	158	BW25113_RS07115
1414198	3	286	16	0.06	75	Gent_ΨΔrRNA_T1	1414022	1414498	minus	DNA-binding transcriptional repressor RacR	racR	protein-coding	WP_000948459.1	158	BW25113_RS07115
1417163	3	36	6	0.17	39	Amp_ΨΔrRNA_T2	1417009	1417461	plus	uncharacterized gene		pseudogene		NA	BW25113_RS07140
1417163	3	20	5	0.25	20	28_ΨΔrRNA_T2	1417009	1417461	plus	uncharacterized gene		pseudogene		NA	BW25113_RS07140
1417163	3	93	6	0.06	30	Gent_WT_T1	1417009	1417461	plus	uncharacterized gene		pseudogene		NA	BW25113_RS07140
1422459	9	594	16	0.05	434	Gent_WT_T2	1422003	1422983	minus	IS5-like element ISKpn26 family transposase		protein-coding	WP_000019448.1	326	BW25113_RS07180
1422459	9	310	16	0.05	204	Gent_WT_T1	1422003	1422983	minus	IS5-like element ISKpn26 family transposase		protein-coding	WP_000019448.1	326	BW25113_RS07180
1422459	9	268	7	0.05	376	NaCl_ΨΔrRNA_T1	1422003	1422983	minus	IS5-like element ISKpn26 family transposase		protein-coding	WP_000019448.1	326	BW25113_RS07180
1422459	9	526	22	0.06	721	37_WT_T1	1422003	1422983	minus	IS5-like element ISKpn26 family transposase		protein-coding	WP_000019448.1	326	BW25113_RS07180
1422459	9	353	10	0.06	79	Gent_ΨΔrRNA_T2	1422003	1422983	minus	IS5-like element ISKpn26 family transposase		protein-coding	WP_000019448.1	326	BW25113_RS07180
1422459	9	408	12	0.05	138	28_ΨΔrRNA_T2	1422003	1422983	minus	IS5-like element ISKpn26 family transposase		protein-coding	WP_000019448.1	326	BW25113_RS07180
1422459	9	116	10	0.09	107	37_ΨΔrRNA_T2	1422003	1422983	minus	IS5-like element ISKpn26 family transposase		protein-coding	WP_000019448.1	326	BW25113_RS07180
1422459	9	217	10	0.05	221	37_WT_T2	1422003	1422983	minus	IS5-like element ISKpn26 family transposase		protein-coding	WP_000019448.1	326	BW25113_RS07180
1422459	9	289	16	0.1	320	Amp_WT_T2	1422003	1422983	minus	IS5-like element ISKpn26 family transposase		protein-coding	WP_000019448.1	326	BW25113_RS07180
1431976	4	497	31	0.06	184	28_ΨΔrRNA_T2	1431517	1435041	minus	pyruvate:ferredoxin (flavodoxin) oxidoreductase	nifJ	protein-coding	WP_000628244.1	1174	BW25113_RS07230
1431976	4	201	12	0.06	182	Amp_ΨΔrRNA_T2	1431517	1435041	minus	pyruvate:ferredoxin (flavodoxin) oxidoreductase	nifJ	protein-coding	WP_000628244.1	1174	BW25113_RS07230
1431976	4	1607	85	0.05	485	Gent_WT_T1	1431517	1435041	minus	pyruvate:ferredoxin (flavodoxin) oxidoreductase	nifJ	protein-coding	WP_000628244.1	1174	BW25113_RS07230
1431976	4	1829	166	0.09	1275	NaCl_WT_T1	1431517	1435041	minus	pyruvate:ferredoxin (flavodoxin) oxidoreductase	nifJ	protein-coding	WP_000628244.1	1174	BW25113_RS07230
1432739	2	134	17	0.13	69	Amp_ΨΔrRNA_T2	1431517	1435041	minus	pyruvate:ferredoxin (flavodoxin) oxidoreductase	nifJ	protein-coding	WP_000628244.1	1174	BW25113_RS07230
1432739	2	594	41	0.07	75	NaCl_WT_T2	1431517	1435041	minus	pyruvate:ferredoxin (flavodoxin) oxidoreductase	nifJ	protein-coding	WP_000628244.1	1174	BW25113_RS07230
1433081	3	2573	202	0.08	1031	28_WT_T1	1431517	1435041	minus	pyruvate:ferredoxin (flavodoxin) oxidoreductase	nifJ	protein-coding	WP_000628244.1	1174	BW25113_RS07230
1433081	3	1130	51	0.05	693	Gent_ΨΔrRNA_T1	1431517	1435041	minus	pyruvate:ferredoxin (flavodoxin) oxidoreductase	nifJ	protein-coding	WP_000628244.1	1174	BW25113_RS07230
1433081	3	2735	138	0.05	2332	NaCl_ΨΔrRNA_T1	1431517	1435041	minus	pyruvate:ferredoxin (flavodoxin) oxidoreductase	nifJ	protein-coding	WP_000628244.1	1174	BW25113_RS07230
1433228	3	1160	32	0.06	3262	37_WT_T1	1431517	1435041	minus	pyruvate:ferredoxin (flavodoxin) oxidoreductase	nifJ	protein-coding	WP_000628244.1	1174	BW25113_RS07230
1433228	3	2382	64	0.06	813	28_WT_T1	1431517	1435041	minus	pyruvate:ferredoxin (flavodoxin) oxidoreductase	nifJ	protein-coding	WP_000628244.1	1174	BW25113_RS07230
1434222	5	1383	66	0.05	600	28_WT_T1	1431517	1435041	minus	pyruvate:ferredoxin (flavodoxin) oxidoreductase	nifJ	protein-coding	WP_000628244.1	1174	BW25113_RS07230
1434222	5	637	29	0.05	578	Gent_ΨΔrRNA_T1	1431517	1435041	minus	pyruvate:ferredoxin (flavodoxin) oxidoreductase	nifJ	protein-coding	WP_000628244.1	1174	BW25113_RS07230
1434222	5	527	33	0.06	82	Gent_ΨΔrRNA_T2	1431517	1435041	minus	pyruvate:ferredoxin (flavodoxin) oxidoreductase	nifJ	protein-coding	WP_000628244.1	1174	BW25113_RS07230
1434222	5	1588	111	0.07	1670	NaCl_ΨΔrRNA_T1	1431517	1435041	minus	pyruvate:ferredoxin (flavodoxin) oxidoreductase	nifJ	protein-coding	WP_000628244.1	1174	BW25113_RS07230
1439227	2	92	6	0.07	158	28_WT_T1	1437308	1439947	plus	YdbH family protein	ydbH	protein-coding	WP_000900941.1	879	BW25113_RS07250
1439227	2	114	8	0.07	100	28_ΨΔrRNA_T1	1437308	1439947	plus	YdbH family protein	ydbH	protein-coding	WP_000900941.1	879	BW25113_RS07250
144498	2	1518	96	0.06	1433	NaCl_ΨΔrRNA_T1	144431	145282	minus	pantoate--beta-alanine ligase	panC	protein-coding	WP_000905383.1	283	BW25113_RS00665
145301	2	773	35	0.05	254	37_ΨΔrRNA_T2	145294	146088	minus	3-methyl-2-oxobutanoate hydroxymethyltransferase	panB	protein-coding	WP_000805497.1	264	BW25113_RS00670
145301	2	2526	128	0.05	2963	NaCl_ΨΔrRNA_T1	145294	146088	minus	3-methyl-2-oxobutanoate hydroxymethyltransferase	panB	protein-coding	WP_000805497.1	264	BW25113_RS00670
145541	2	2312	117	0.05	2662	NaCl_ΨΔrRNA_T1	145294	146088	minus	3-methyl-2-oxobutanoate hydroxymethyltransferase	panB	protein-coding	WP_000805497.1	264	BW25113_RS00670
145541	2	1988	92	0.05	2004	Gent_ΨΔrRNA_T1	145294	146088	minus	3-methyl-2-oxobutanoate hydroxymethyltransferase	panB	protein-coding	WP_000805497.1	264	BW25113_RS00670
1458127	2	87	6	0.07	56	Amp_ΨΔrRNA_T2	1457796	1458746	plus	phenylacetic acid degradation operon negative regulatory protein PaaX	paaX	protein-coding	WP_000039887.1	316	BW25113_RS07340
1458127	2	134	10	0.07	51	37_WT_T2	1457796	1458746	plus	phenylacetic acid degradation operon negative regulatory protein PaaX	paaX	protein-coding	WP_000039887.1	316	BW25113_RS07340
1458424	2	829	58	0.07	548	NaCl_ΨΔrRNA_T1	1457796	1458746	plus	phenylacetic acid degradation operon negative regulatory protein PaaX	paaX	protein-coding	WP_000039887.1	316	BW25113_RS07340
1458424	2	202	10	0.05	204	Gent_ΨΔrRNA_T1	1457796	1458746	plus	phenylacetic acid degradation operon negative regulatory protein PaaX	paaX	protein-coding	WP_000039887.1	316	BW25113_RS07340
1462533	5	234	23	0.1	233	NaCl_ΨΔrRNA_T1	1462178	1463406	minus	IS3-like element IS2 family transposase		protein-coding	WP_088895425.1	409	BW25113_RS07355
1462533	5	199	16	0.08	315	37_WT_T1	1462178	1463406	minus	IS3-like element IS2 family transposase		protein-coding	WP_088895425.1	409	BW25113_RS07355
1462533	5	245	13	0.05	201	28_WT_T1	1462178	1463406	minus	IS3-like element IS2 family transposase		protein-coding	WP_088895425.1	409	BW25113_RS07355
1462533	5	221	16	0.07	185	Gent_ΨΔrRNA_T1	1462178	1463406	minus	IS3-like element IS2 family transposase		protein-coding	WP_088895425.1	409	BW25113_RS07355
1462533	5	129	11	0.09	98	28_ΨΔrRNA_T1	1462178	1463406	minus	IS3-like element IS2 family transposase		protein-coding	WP_088895425.1	409	BW25113_RS07355
1462923	2	381	10	0.05	240	NaCl_WT_T1	1462178	1463406	minus	IS3-like element IS2 family transposase		protein-coding	WP_088895425.1	409	BW25113_RS07355
1462923	2	69	5	0.07	38	37_ΨΔrRNA_T2	1462178	1463406	minus	IS3-like element IS2 family transposase		protein-coding	WP_088895425.1	409	BW25113_RS07355
1467156	3	179	11	0.06	74	Amp_ΨΔrRNA_T2	1464773	1468270	plus	uncharacterized gene		pseudogene		NA	BW25113_RS07370
1467156	3	272	17	0.06	273	Gent_ΨΔrRNA_T1	1464773	1468270	plus	uncharacterized gene		pseudogene		NA	BW25113_RS07370
1467156	3	267	13	0.05	272	37_WT_T1	1464773	1468270	plus	uncharacterized gene		pseudogene		NA	BW25113_RS07370
1467583	4	182	12	0.07	23	Gent_ΨΔrRNA_T2	1464773	1468270	plus	uncharacterized gene		pseudogene		NA	BW25113_RS07370
1467583	4	189	10	0.05	91	37_WT_T1	1464773	1468270	plus	uncharacterized gene		pseudogene		NA	BW25113_RS07370
1467583	4	81	6	0.07	87	NaCl_WT_T2	1464773	1468270	plus	uncharacterized gene		pseudogene		NA	BW25113_RS07370
1467583	4	162	14	0.09	52	Amp_ΨΔrRNA_T2	1464773	1468270	plus	uncharacterized gene		pseudogene		NA	BW25113_RS07370
1467633	4	167	8	0.05	118	28_ΨΔrRNA_T1	1464773	1468270	plus	uncharacterized gene		pseudogene		NA	BW25113_RS07370
1467633	4	106	9	0.08	128	Amp_ΨΔrRNA_T2	1464773	1468270	plus	uncharacterized gene		pseudogene		NA	BW25113_RS07370
1467633	4	95	5	0.05	39	28_ΨΔrRNA_T2	1464773	1468270	plus	uncharacterized gene		pseudogene		NA	BW25113_RS07370
1467633	4	102	6	0.06	101	28_WT_T1	1464773	1468270	plus	uncharacterized gene		pseudogene		NA	BW25113_RS07370
1468055	4	80	5	0.06	31	37_ΨΔrRNA_T2	1464773	1468270	plus	uncharacterized gene		pseudogene		NA	BW25113_RS07370
1468055	4	172	12	0.07	280	37_WT_T1	1464773	1468270	plus	uncharacterized gene		pseudogene		NA	BW25113_RS07370
1468055	4	274	15	0.05	241	NaCl_ΨΔrRNA_T1	1464773	1468270	plus	uncharacterized gene		pseudogene		NA	BW25113_RS07370
1468055	4	148	8	0.05	223	Amp_ΨΔrRNA_T1	1464773	1468270	plus	uncharacterized gene		pseudogene		NA	BW25113_RS07370
1476211	3	94	6	0.06	79	Gent_WT_T2	1475142	1476458	plus	phosphatase PAP2/dual specificity phosphatase family protein	ynbD	protein-coding	WP_000627368.1	438	BW25113_RS07400
1476211	3	117	6	0.05	76	Gent_ΨΔrRNA_T1	1475142	1476458	plus	phosphatase PAP2/dual specificity phosphatase family protein	ynbD	protein-coding	WP_000627368.1	438	BW25113_RS07400
1476211	3	89	6	0.07	86	NaCl_WT_T2	1475142	1476458	plus	phosphatase PAP2/dual specificity phosphatase family protein	ynbD	protein-coding	WP_000627368.1	438	BW25113_RS07400
1477454	5	270	20	0.07	382	Amp_WT_T2	1477318	1481220	plus	ATP-dependent RNA helicase HrpA	hrpA	protein-coding	WP_000139543.1	1300	BW25113_RS07410
1477454	5	172	8	0.05	145	37_ΨΔrRNA_T2	1477318	1481220	plus	ATP-dependent RNA helicase HrpA	hrpA	protein-coding	WP_000139543.1	1300	BW25113_RS07410
1477454	5	563	34	0.07	333	28_WT_T1	1477318	1481220	plus	ATP-dependent RNA helicase HrpA	hrpA	protein-coding	WP_000139543.1	1300	BW25113_RS07410
1477454	5	886	51	0.08	1146	NaCl_ΨΔrRNA_T1	1477318	1481220	plus	ATP-dependent RNA helicase HrpA	hrpA	protein-coding	WP_000139543.1	1300	BW25113_RS07410
1477454	5	493	24	0.05	178	28_ΨΔrRNA_T2	1477318	1481220	plus	ATP-dependent RNA helicase HrpA	hrpA	protein-coding	WP_000139543.1	1300	BW25113_RS07410
1478627	3	634	64	0.1	342	28_WT_T1	1477318	1481220	plus	ATP-dependent RNA helicase HrpA	hrpA	protein-coding	WP_000139543.1	1300	BW25113_RS07410
1478627	3	1006	59	0.06	1225	NaCl_ΨΔrRNA_T1	1477318	1481220	plus	ATP-dependent RNA helicase HrpA	hrpA	protein-coding	WP_000139543.1	1300	BW25113_RS07410
1478627	3	227	16	0.07	505	Gent_WT_T1	1477318	1481220	plus	ATP-dependent RNA helicase HrpA	hrpA	protein-coding	WP_000139543.1	1300	BW25113_RS07410
1479335	9	401	29	0.07	493	28_ΨΔrRNA_T1	1477318	1481220	plus	ATP-dependent RNA helicase HrpA	hrpA	protein-coding	WP_000139543.1	1300	BW25113_RS07410
1479335	9	150	17	0.11	108	37_ΨΔrRNA_T2	1477318	1481220	plus	ATP-dependent RNA helicase HrpA	hrpA	protein-coding	WP_000139543.1	1300	BW25113_RS07410
1479335	9	754	38	0.05	1066	NaCl_ΨΔrRNA_T1	1477318	1481220	plus	ATP-dependent RNA helicase HrpA	hrpA	protein-coding	WP_000139543.1	1300	BW25113_RS07410
1479335	9	516	24	0.05	107	NaCl_WT_T2	1477318	1481220	plus	ATP-dependent RNA helicase HrpA	hrpA	protein-coding	WP_000139543.1	1300	BW25113_RS07410
1479335	9	462	35	0.08	435	Gent_ΨΔrRNA_T1	1477318	1481220	plus	ATP-dependent RNA helicase HrpA	hrpA	protein-coding	WP_000139543.1	1300	BW25113_RS07410
1479335	9	259	15	0.06	368	Amp_WT_T2	1477318	1481220	plus	ATP-dependent RNA helicase HrpA	hrpA	protein-coding	WP_000139543.1	1300	BW25113_RS07410
1479335	9	479	23	0.05	1321	37_WT_T1	1477318	1481220	plus	ATP-dependent RNA helicase HrpA	hrpA	protein-coding	WP_000139543.1	1300	BW25113_RS07410
1479335	9	206	10	0.05	280	37_WT_T2	1477318	1481220	plus	ATP-dependent RNA helicase HrpA	hrpA	protein-coding	WP_000139543.1	1300	BW25113_RS07410
1479442	3	240	20	0.08	149	37_ΨΔrRNA_T2	1477318	1481220	plus	ATP-dependent RNA helicase HrpA	hrpA	protein-coding	WP_000139543.1	1300	BW25113_RS07410
1479442	3	625	33	0.05	596	Amp_ΨΔrRNA_T2	1477318	1481220	plus	ATP-dependent RNA helicase HrpA	hrpA	protein-coding	WP_000139543.1	1300	BW25113_RS07410
1479442	3	628	34	0.05	1387	Amp_ΨΔrRNA_T1	1477318	1481220	plus	ATP-dependent RNA helicase HrpA	hrpA	protein-coding	WP_000139543.1	1300	BW25113_RS07410
1481166	2	55	15	0.27	47	Gent_WT_T2	1477318	1481220	plus	ATP-dependent RNA helicase HrpA	hrpA	protein-coding	WP_000139543.1	1300	BW25113_RS07410
1481166	2	283	16	0.06	130	NaCl_ΨΔrRNA_T1	1477318	1481220	plus	ATP-dependent RNA helicase HrpA	hrpA	protein-coding	WP_000139543.1	1300	BW25113_RS07410
1491387	2	141	9	0.06	175	Amp_ΨΔrRNA_T2	1491113	1492768	plus	glucan biosynthesis protein OpgD	opgD	protein-coding	WP_000375961.1	551	BW25113_RS07470
1491387	2	153	8	0.05	190	Gent_WT_T2	1491113	1492768	plus	glucan biosynthesis protein OpgD	opgD	protein-coding	WP_000375961.1	551	BW25113_RS07470
1491409	2	119	11	0.09	160	Amp_ΨΔrRNA_T2	1491113	1492768	plus	glucan biosynthesis protein OpgD	opgD	protein-coding	WP_000375961.1	551	BW25113_RS07470
1491409	2	188	9	0.05	196	NaCl_ΨΔrRNA_T1	1491113	1492768	plus	glucan biosynthesis protein OpgD	opgD	protein-coding	WP_000375961.1	551	BW25113_RS07470
1493390	2	285	14	0.05	284	37_WT_T1	1493195	1493734	plus	50S ribosomal protein L7/L12-serine acetyltransferase	rimL	protein-coding	WP_000140873.1	179	BW25113_RS07485
1493390	2	124	7	0.06	81	28_WT_T1	1493195	1493734	plus	50S ribosomal protein L7/L12-serine acetyltransferase	rimL	protein-coding	WP_000140873.1	179	BW25113_RS07485
1495130	2	172	12	0.07	173	NaCl_ΨΔrRNA_T1	1494830	1495822	plus	dicarboxylate transporter/tellurite-resistance protein TehA	tehA	protein-coding	WP_001301046.1	330	BW25113_RS07495
1495130	2	189	15	0.08	196	Gent_ΨΔrRNA_T1	1494830	1495822	plus	dicarboxylate transporter/tellurite-resistance protein TehA	tehA	protein-coding	WP_001301046.1	330	BW25113_RS07495
1495310	2	87	7	0.08	158	NaCl_WT_T1	1494830	1495822	plus	dicarboxylate transporter/tellurite-resistance protein TehA	tehA	protein-coding	WP_001301046.1	330	BW25113_RS07495
1495310	2	102	10	0.1	56	Gent_WT_T2	1494830	1495822	plus	dicarboxylate transporter/tellurite-resistance protein TehA	tehA	protein-coding	WP_001301046.1	330	BW25113_RS07495
1495577	2	103	5	0.05	103	NaCl_ΨΔrRNA_T1	1494830	1495822	plus	dicarboxylate transporter/tellurite-resistance protein TehA	tehA	protein-coding	WP_001301046.1	330	BW25113_RS07495
1495577	2	98	5	0.05	87	Amp_WT_T1	1494830	1495822	plus	dicarboxylate transporter/tellurite-resistance protein TehA	tehA	protein-coding	WP_001301046.1	330	BW25113_RS07495
1498066	2	53	5	0.09	151	Gent_WT_T2	1497914	1499122	plus	RNA-guided endonuclease TnpB family protein	insQ	protein-coding	WP_000826416.1	402	BW25113_RS07520
1498066	2	96	12	0.12	30	37_ΨΔrRNA_T2	1497914	1499122	plus	RNA-guided endonuclease TnpB family protein	insQ	protein-coding	WP_000826416.1	402	BW25113_RS07520
1498860	2	290	18	0.06	276	NaCl_ΨΔrRNA_T1	1497914	1499122	plus	RNA-guided endonuclease TnpB family protein	insQ	protein-coding	WP_000826416.1	402	BW25113_RS07520
1498860	2	177	8	0.05	260	Amp_ΨΔrRNA_T1	1497914	1499122	plus	RNA-guided endonuclease TnpB family protein	insQ	protein-coding	WP_000826416.1	402	BW25113_RS07520
1506981	2	120	18	0.15	45	NaCl_WT_T1	1505911	1507056	plus	putative ABC transporter substrate-binding protein YdcS	ydcS	protein-coding	WP_000047424.1	381	BW25113_RS07560
1506981	2	267	27	0.1	50	Gent_WT_T1	1505911	1507056	plus	putative ABC transporter substrate-binding protein YdcS	ydcS	protein-coding	WP_000047424.1	381	BW25113_RS07560
1509622	2	53	8	0.15	23	Gent_ΨΔrRNA_T1	1509019	1509813	plus	ABC transporter permease	ydcV	protein-coding	WP_000555458.1	264	BW25113_RS07575
1509622	2	84	6	0.07	134	37_WT_T1	1509019	1509813	plus	ABC transporter permease	ydcV	protein-coding	WP_000555458.1	264	BW25113_RS07575
1512375	6	324	24	0.07	457	NaCl_ΨΔrRNA_T1	1512139	1512588	minus	DMT family transporter	ydcZ	protein-coding	WP_001076535.1	149	BW25113_RS07600
1512375	6	335	23	0.07	133	Gent_ΨΔrRNA_T2	1512139	1512588	minus	DMT family transporter	ydcZ	protein-coding	WP_001076535.1	149	BW25113_RS07600
1512375	6	536	40	0.07	586	Gent_ΨΔrRNA_T1	1512139	1512588	minus	DMT family transporter	ydcZ	protein-coding	WP_001076535.1	149	BW25113_RS07600
1512375	6	164	16	0.1	159	37_ΨΔrRNA_T2	1512139	1512588	minus	DMT family transporter	ydcZ	protein-coding	WP_001076535.1	149	BW25113_RS07600
1512375	6	685	41	0.06	1232	37_WT_T1	1512139	1512588	minus	DMT family transporter	ydcZ	protein-coding	WP_001076535.1	149	BW25113_RS07600
1512375	6	367	27	0.07	722	Amp_ΨΔrRNA_T1	1512139	1512588	minus	DMT family transporter	ydcZ	protein-coding	WP_001076535.1	149	BW25113_RS07600
1513440	2	204	13	0.06	230	Gent_ΨΔrRNA_T1	1513284	1514321	plus	NADPH-dependent curcumin/dihydrocurcumin reductase	curA	protein-coding	WP_000531462.1	345	BW25113_RS07610
1513440	2	690	35	0.05	28	37_ΨΔrRNA_T1	1513284	1514321	plus	NADPH-dependent curcumin/dihydrocurcumin reductase	curA	protein-coding	WP_000531462.1	345	BW25113_RS07610
1517034	2	144	11	0.08	239	NaCl_ΨΔrRNA_T1	1515220	1517322	minus	TonB-dependent receptor PqqU	pqqU	protein-coding	WP_000689363.1	700	BW25113_RS07620
1517034	2	74	5	0.07	30	NaCl_WT_T2	1515220	1517322	minus	TonB-dependent receptor PqqU	pqqU	protein-coding	WP_000689363.1	700	BW25113_RS07620
1532215	3	162	12	0.07	67	Amp_WT_T2	1531566	1533110	minus	nitrate reductase subunit beta	narH	protein-coding	WP_000702535.1	514	BW25113_RS07695
1532215	3	681	32	0.05	281	28_WT_T1	1531566	1533110	minus	nitrate reductase subunit beta	narH	protein-coding	WP_000702535.1	514	BW25113_RS07695
1532215	3	93	6	0.06	98	NaCl_ΨΔrRNA_T1	1531566	1533110	minus	nitrate reductase subunit beta	narH	protein-coding	WP_000702535.1	514	BW25113_RS07695
1532361	3	771	35	0.05	248	28_WT_T1	1531566	1533110	minus	nitrate reductase subunit beta	narH	protein-coding	WP_000702535.1	514	BW25113_RS07695
1532361	3	47	5	0.11	104	Amp_WT_T2	1531566	1533110	minus	nitrate reductase subunit beta	narH	protein-coding	WP_000702535.1	514	BW25113_RS07695
1532361	3	54	6	0.11	65	Gent_WT_T2	1531566	1533110	minus	nitrate reductase subunit beta	narH	protein-coding	WP_000702535.1	514	BW25113_RS07695
1542696	2	110	20	0.18	30	Amp_ΨΔrRNA_T1	1541658	1544705	plus	formate dehydrogenase-N subunit alpha	fdnG	protein-coding	WP_010723100.1	1015	BW25113_RS07730
1542696	2	130	10	0.08	59	NaCl_ΨΔrRNA_T2	1541658	1544705	plus	formate dehydrogenase-N subunit alpha	fdnG	protein-coding	WP_010723100.1	1015	BW25113_RS07730
1543622	3	51	7	0.14	23	37_ΨΔrRNA_T2	1541658	1544705	plus	formate dehydrogenase-N subunit alpha	fdnG	protein-coding	WP_010723100.1	1015	BW25113_RS07730
1543622	3	673	33	0.05	673	NaCl_ΨΔrRNA_T1	1541658	1544705	plus	formate dehydrogenase-N subunit alpha	fdnG	protein-coding	WP_010723100.1	1015	BW25113_RS07730
1543622	3	118	8	0.07	41	Amp_ΨΔrRNA_T1	1541658	1544705	plus	formate dehydrogenase-N subunit alpha	fdnG	protein-coding	WP_010723100.1	1015	BW25113_RS07730
1547358	3	132	6	0.05	119	Amp_ΨΔrRNA_T2	1547085	1548095	minus	alcohol dehydrogenase AdhP	adhP	protein-coding	WP_000642433.1	336	BW25113_RS07750
1547358	3	174	10	0.06	32	Gent_ΨΔrRNA_T2	1547085	1548095	minus	alcohol dehydrogenase AdhP	adhP	protein-coding	WP_000642433.1	336	BW25113_RS07750
1547358	3	273	14	0.05	346	37_WT_T1	1547085	1548095	minus	alcohol dehydrogenase AdhP	adhP	protein-coding	WP_000642433.1	336	BW25113_RS07750
1547398	2	107	6	0.06	53	37_WT_T2	1547085	1548095	minus	alcohol dehydrogenase AdhP	adhP	protein-coding	WP_000642433.1	336	BW25113_RS07750
1547398	2	143	7	0.05	75	Amp_WT_T2	1547085	1548095	minus	alcohol dehydrogenase AdhP	adhP	protein-coding	WP_000642433.1	336	BW25113_RS07750
1547789	2	112	7	0.06	59	37_WT_T2	1547085	1548095	minus	alcohol dehydrogenase AdhP	adhP	protein-coding	WP_000642433.1	336	BW25113_RS07750
1547789	2	187	11	0.06	154	Gent_ΨΔrRNA_T1	1547085	1548095	minus	alcohol dehydrogenase AdhP	adhP	protein-coding	WP_000642433.1	336	BW25113_RS07750
1547791	4	218	11	0.05	344	37_WT_T1	1547085	1548095	minus	alcohol dehydrogenase AdhP	adhP	protein-coding	WP_000642433.1	336	BW25113_RS07750
1547791	4	175	8	0.05	187	NaCl_WT_T2	1547085	1548095	minus	alcohol dehydrogenase AdhP	adhP	protein-coding	WP_000642433.1	336	BW25113_RS07750
1547791	4	117	7	0.06	59	37_WT_T2	1547085	1548095	minus	alcohol dehydrogenase AdhP	adhP	protein-coding	WP_000642433.1	336	BW25113_RS07750
1547791	4	369	20	0.05	76	28_ΨΔrRNA_T2	1547085	1548095	minus	alcohol dehydrogenase AdhP	adhP	protein-coding	WP_000642433.1	336	BW25113_RS07750
1548498	2	1021	60	0.06	990	NaCl_ΨΔrRNA_T1	1548229	1549926	minus	malate dehydrogenase	maeA	protein-coding	WP_000433476.1	565	BW25113_RS07755
1548498	2	337	24	0.07	155	37_ΨΔrRNA_T2	1548229	1549926	minus	malate dehydrogenase	maeA	protein-coding	WP_000433476.1	565	BW25113_RS07755
1562408	2	83	6	0.07	27	37_ΨΔrRNA_T2	1561761	1563080	minus	glycoside hydrolase family 10 protein	digH	protein-coding	WP_000350395.1	439	BW25113_RS07815
1562408	2	176	11	0.06	180	Gent_ΨΔrRNA_T1	1561761	1563080	minus	glycoside hydrolase family 10 protein	digH	protein-coding	WP_000350395.1	439	BW25113_RS07815
1565598	2	1441	71	0.05	92	Gent_ΨΔrRNA_T2	1564902	1566302	minus	glutamate decarboxylase	gadB	protein-coding	WP_000358930.1	466	BW25113_RS07825
1565598	2	6232	308	0.05	3363	28_ΨΔrRNA_T1	1564902	1566302	minus	glutamate decarboxylase	gadB	protein-coding	WP_000358930.1	466	BW25113_RS07825
157658	7	332	25	0.08	178	NaCl_ΨΔrRNA_T1	157269	157973	minus	DNA/RNA nuclease SfsA	sfsA	protein-coding	WP_000396036.1	234	BW25113_RS00730
157658	7	257	12	0.05	51	28_ΨΔrRNA_T2	157269	157973	minus	DNA/RNA nuclease SfsA	sfsA	protein-coding	WP_000396036.1	234	BW25113_RS00730
157658	7	284	15	0.05	138	Gent_ΨΔrRNA_T1	157269	157973	minus	DNA/RNA nuclease SfsA	sfsA	protein-coding	WP_000396036.1	234	BW25113_RS00730
157658	7	193	11	0.06	148	28_WT_T1	157269	157973	minus	DNA/RNA nuclease SfsA	sfsA	protein-coding	WP_000396036.1	234	BW25113_RS00730
157658	7	178	9	0.05	140	28_ΨΔrRNA_T1	157269	157973	minus	DNA/RNA nuclease SfsA	sfsA	protein-coding	WP_000396036.1	234	BW25113_RS00730
157658	7	123	7	0.06	421	NaCl_ΨΔrRNA_T2	157269	157973	minus	DNA/RNA nuclease SfsA	sfsA	protein-coding	WP_000396036.1	234	BW25113_RS00730
157658	7	161	17	0.11	204	Amp_WT_T1	157269	157973	minus	DNA/RNA nuclease SfsA	sfsA	protein-coding	WP_000396036.1	234	BW25113_RS00730
157664	5	295	34	0.12	143	Gent_ΨΔrRNA_T1	157269	157973	minus	DNA/RNA nuclease SfsA	sfsA	protein-coding	WP_000396036.1	234	BW25113_RS00730
157664	5	201	14	0.07	42	Gent_ΨΔrRNA_T2	157269	157973	minus	DNA/RNA nuclease SfsA	sfsA	protein-coding	WP_000396036.1	234	BW25113_RS00730
157664	5	170	8	0.05	36	37_ΨΔrRNA_T1	157269	157973	minus	DNA/RNA nuclease SfsA	sfsA	protein-coding	WP_000396036.1	234	BW25113_RS00730
157664	5	186	13	0.07	139	28_WT_T1	157269	157973	minus	DNA/RNA nuclease SfsA	sfsA	protein-coding	WP_000396036.1	234	BW25113_RS00730
157664	5	123	11	0.09	107	37_WT_T2	157269	157973	minus	DNA/RNA nuclease SfsA	sfsA	protein-coding	WP_000396036.1	234	BW25113_RS00730
1585532	2	93	7	0.08	86	Gent_ΨΔrRNA_T1	1585111	1586433	minus	type II toxin-antitoxin system serine/threonine protein kinase toxin HipA	hipA	protein-coding	WP_001125439.1	440	BW25113_RS07900
1585532	2	170	8	0.05	159	28_WT_T1	1585111	1586433	minus	type II toxin-antitoxin system serine/threonine protein kinase toxin HipA	hipA	protein-coding	WP_001125439.1	440	BW25113_RS07900
158639	2	84	6	0.07	44	37_WT_T2	158592	161021	plus	ATP-dependent helicase HrpB	hrpB	protein-coding	WP_001350480.1	809	BW25113_RS00740
158639	2	165	8	0.05	84	Gent_WT_T2	158592	161021	plus	ATP-dependent helicase HrpB	hrpB	protein-coding	WP_001350480.1	809	BW25113_RS00740
1586640	3	145	7	0.05	299	37_WT_T1	1586433	1586699	minus	type II toxin-antitoxin system antitoxin HipB	hipB	protein-coding	WP_001301023.1	88	BW25113_RS07905
1586640	3	211	21	0.1	249	NaCl_ΨΔrRNA_T1	1586433	1586699	minus	type II toxin-antitoxin system antitoxin HipB	hipB	protein-coding	WP_001301023.1	88	BW25113_RS07905
1586640	3	88	6	0.07	30	28_ΨΔrRNA_T2	1586433	1586699	minus	type II toxin-antitoxin system antitoxin HipB	hipB	protein-coding	WP_001301023.1	88	BW25113_RS07905
1587726	2	225	11	0.05	180	28_WT_T1	1586922	1592343	minus	uncharacterized gene		pseudogene		NA	BW25113_RS07915
1587726	2	184	15	0.08	66	Gent_WT_T2	1586922	1592343	minus	uncharacterized gene		pseudogene		NA	BW25113_RS07915
1588483	2	131	6	0.05	97	NaCl_ΨΔrRNA_T1	1586922	1592343	minus	uncharacterized gene		pseudogene		NA	BW25113_RS07915
1588483	2	84	6	0.07	34	Gent_ΨΔrRNA_T2	1586922	1592343	minus	uncharacterized gene		pseudogene		NA	BW25113_RS07915
1601794	2	475	26	0.05	1020	NaCl_ΨΔrRNA_T1	1601603	1602361	plus	trans-aconitate 2-methyltransferase	tam	protein-coding	WP_001286597.1	252	BW25113_RS07960
1601794	2	183	10	0.05	72	28_ΨΔrRNA_T2	1601603	1602361	plus	trans-aconitate 2-methyltransferase	tam	protein-coding	WP_001286597.1	252	BW25113_RS07960
1603706	2	148	7	0.05	158	28_WT_T1	1603486	1604937	minus	tagaturonate reductase	uxaB	protein-coding	WP_000854633.1	483	BW25113_RS07975
1603706	2	87	8	0.09	60	NaCl_WT_T2	1603486	1604937	minus	tagaturonate reductase	uxaB	protein-coding	WP_000854633.1	483	BW25113_RS07975
1605802	2	164	8	0.05	119	NaCl_ΨΔrRNA_T1	1605164	1606150	minus	uncharacterized gene	dgcF	pseudogene		NA	BW25113_RS07980
1605802	2	219	11	0.05	183	Gent_ΨΔrRNA_T1	1605164	1606150	minus	uncharacterized gene	dgcF	pseudogene		NA	BW25113_RS07980
1605863	5	177	11	0.06	93	37_WT_T2	1605164	1606150	minus	uncharacterized gene	dgcF	pseudogene		NA	BW25113_RS07980
1605863	5	266	12	0.08	202	Gent_ΨΔrRNA_T1	1605164	1606150	minus	uncharacterized gene	dgcF	pseudogene		NA	BW25113_RS07980
1605863	5	135	14	0.1	132	NaCl_ΨΔrRNA_T1	1605164	1606150	minus	uncharacterized gene	dgcF	pseudogene		NA	BW25113_RS07980
1605863	5	406	20	0.05	370	37_WT_T1	1605164	1606150	minus	uncharacterized gene	dgcF	pseudogene		NA	BW25113_RS07980
1605863	5	257	20	0.1	193	Amp_WT_T2	1605164	1606150	minus	uncharacterized gene	dgcF	pseudogene		NA	BW25113_RS07980
1606796	2	91	6	0.07	55	37_ΨΔrRNA_T2	1606582	1607508	minus	glutaminase B	glsB	protein-coding	WP_000257409.1	308	BW25113_RS07990
1606796	2	200	13	0.07	263	NaCl_ΨΔrRNA_T1	1606582	1607508	minus	glutaminase B	glsB	protein-coding	WP_000257409.1	308	BW25113_RS07990
1606835	3	138	8	0.06	136	NaCl_WT_T2	1606582	1607508	minus	glutaminase B	glsB	protein-coding	WP_000257409.1	308	BW25113_RS07990
1606835	3	129	6	0.05	272	Amp_ΨΔrRNA_T2	1606582	1607508	minus	glutaminase B	glsB	protein-coding	WP_000257409.1	308	BW25113_RS07990
1606835	3	188	20	0.11	317	28_ΨΔrRNA_T1	1606582	1607508	minus	glutaminase B	glsB	protein-coding	WP_000257409.1	308	BW25113_RS07990
1606997	2	108	6	0.06	28	37_ΨΔrRNA_T2	1606582	1607508	minus	glutaminase B	glsB	protein-coding	WP_000257409.1	308	BW25113_RS07990
1606997	2	371	10	0.05	180	Gent_ΨΔrRNA_T1	1606582	1607508	minus	glutaminase B	glsB	protein-coding	WP_000257409.1	308	BW25113_RS07990
1607875	2	162	8	0.05	144	28_WT_T1	1607572	1608960	minus	succinate-semialdehyde dehydrogenase	sad	protein-coding	WP_000156615.1	462	BW25113_RS07995
1607875	2	141	8	0.06	96	NaCl_ΨΔrRNA_T1	1607572	1608960	minus	succinate-semialdehyde dehydrogenase	sad	protein-coding	WP_000156615.1	462	BW25113_RS07995
1608058	2	85	7	0.08	115	NaCl_ΨΔrRNA_T1	1607572	1608960	minus	succinate-semialdehyde dehydrogenase	sad	protein-coding	WP_000156615.1	462	BW25113_RS07995
1608058	2	122	8	0.07	129	Gent_ΨΔrRNA_T1	1607572	1608960	minus	succinate-semialdehyde dehydrogenase	sad	protein-coding	WP_000156615.1	462	BW25113_RS07995
1608376	2	266	14	0.05	163	28_WT_T1	1607572	1608960	minus	succinate-semialdehyde dehydrogenase	sad	protein-coding	WP_000156615.1	462	BW25113_RS07995
1608376	2	116	6	0.05	41	28_ΨΔrRNA_T2	1607572	1608960	minus	succinate-semialdehyde dehydrogenase	sad	protein-coding	WP_000156615.1	462	BW25113_RS07995
1608772	4	219	12	0.05	146	Gent_ΨΔrRNA_T1	1607572	1608960	minus	succinate-semialdehyde dehydrogenase	sad	protein-coding	WP_000156615.1	462	BW25113_RS07995
1608772	4	109	5	0.05	130	Gent_WT_T1	1607572	1608960	minus	succinate-semialdehyde dehydrogenase	sad	protein-coding	WP_000156615.1	462	BW25113_RS07995
1608772	4	246	21	0.09	130	28_WT_T1	1607572	1608960	minus	succinate-semialdehyde dehydrogenase	sad	protein-coding	WP_000156615.1	462	BW25113_RS07995
1608772	4	197	12	0.06	79	Amp_WT_T1	1607572	1608960	minus	succinate-semialdehyde dehydrogenase	sad	protein-coding	WP_000156615.1	462	BW25113_RS07995
16168	9	128	7	0.05	46	37_WT_T2	15445	16557	plus	IS4-like element IS421 family transposase		protein-coding	WP_001300563.1	370	BW25113_RS00080
16168	9	336	20	0.06	259	37_WT_T1	15445	16557	plus	IS4-like element IS421 family transposase		protein-coding	WP_001300563.1	370	BW25113_RS00080
16168	9	99	7	0.07	83	NaCl_WT_T2	15445	16557	plus	IS4-like element IS421 family transposase		protein-coding	WP_001300563.1	370	BW25113_RS00080
16168	9	323	20	0.06	222	Gent_WT_T2	15445	16557	plus	IS4-like element IS421 family transposase		protein-coding	WP_001300563.1	370	BW25113_RS00080
16168	9	91	14	0.15	22	37_ΨΔrRNA_T2	15445	16557	plus	IS4-like element IS421 family transposase		protein-coding	WP_001300563.1	370	BW25113_RS00080
16168	9	295	14	0.05	189	Gent_ΨΔrRNA_T1	15445	16557	plus	IS4-like element IS421 family transposase		protein-coding	WP_001300563.1	370	BW25113_RS00080
16168	9	111	8	0.07	88	Amp_WT_T2	15445	16557	plus	IS4-like element IS421 family transposase		protein-coding	WP_001300563.1	370	BW25113_RS00080
16168	9	288	25	0.09	202	NaCl_ΨΔrRNA_T1	15445	16557	plus	IS4-like element IS421 family transposase		protein-coding	WP_001300563.1	370	BW25113_RS00080
16168	9	64	5	0.08	81	Amp_ΨΔrRNA_T2	15445	16557	plus	IS4-like element IS421 family transposase		protein-coding	WP_001300563.1	370	BW25113_RS00080
1620635	2	110	10	0.09	181	37_ΨΔrRNA_T2	1619592	1621637	minus	peptidyl-dipeptidase Dcp	dcp	protein-coding	WP_000210373.1	681	BW25113_RS08065
1620635	2	222	12	0.05	788	Amp_ΨΔrRNA_T2	1619592	1621637	minus	peptidyl-dipeptidase Dcp	dcp	protein-coding	WP_000210373.1	681	BW25113_RS08065
1621261	4	642	78	0.12	1618	37_WT_T1	1619592	1621637	minus	peptidyl-dipeptidase Dcp	dcp	protein-coding	WP_000210373.1	681	BW25113_RS08065
1621261	4	230	24	0.13	605	37_WT_T2	1619592	1621637	minus	peptidyl-dipeptidase Dcp	dcp	protein-coding	WP_000210373.1	681	BW25113_RS08065
1621261	4	288	27	0.09	767	Amp_WT_T2	1619592	1621637	minus	peptidyl-dipeptidase Dcp	dcp	protein-coding	WP_000210373.1	681	BW25113_RS08065
1621261	4	315	20	0.06	569	Gent_WT_T2	1619592	1621637	minus	peptidyl-dipeptidase Dcp	dcp	protein-coding	WP_000210373.1	681	BW25113_RS08065
1622697	2	237	12	0.05	141	37_ΨΔrRNA_T2	1622609	1623295	plus	DNA-binding transcriptional regulator rspR	rspR	protein-coding	WP_000215549.1	228	BW25113_RS08075
1622697	2	902	45	0.05	567	NaCl_ΨΔrRNA_T1	1622609	1623295	plus	DNA-binding transcriptional regulator rspR	rspR	protein-coding	WP_000215549.1	228	BW25113_RS08075
163259	2	281	19	0.07	379	Amp_WT_T2	161217	163751	plus	bifunctional glycosyl transferase/transpeptidase	mrcB	protein-coding	WP_000918162.1	844	BW25113_RS00750
163259	2	177	11	0.06	114	37_ΨΔrRNA_T2	161217	163751	plus	bifunctional glycosyl transferase/transpeptidase	mrcB	protein-coding	WP_000918162.1	844	BW25113_RS00750
1642287	7	142	10	0.07	195	NaCl_WT_T2	1642191	1642598	plus	DNA-binding transcriptional dual regulator DicA	dicA	protein-coding	WP_000448564.1	135	BW25113_RS08225
1642287	7	1437	73	0.05	579	Gent_ΨΔrRNA_T1	1642191	1642598	plus	DNA-binding transcriptional dual regulator DicA	dicA	protein-coding	WP_000448564.1	135	BW25113_RS08225
1642287	7	1601	80	0.05	1366	37_WT_T1	1642191	1642598	plus	DNA-binding transcriptional dual regulator DicA	dicA	protein-coding	WP_000448564.1	135	BW25113_RS08225
1642287	7	269	18	0.07	126	37_ΨΔrRNA_T2	1642191	1642598	plus	DNA-binding transcriptional dual regulator DicA	dicA	protein-coding	WP_000448564.1	135	BW25113_RS08225
1642287	7	1146	62	0.05	209	Gent_ΨΔrRNA_T2	1642191	1642598	plus	DNA-binding transcriptional dual regulator DicA	dicA	protein-coding	WP_000448564.1	135	BW25113_RS08225
1642287	7	497	24	0.05	613	Amp_WT_T1	1642191	1642598	plus	DNA-binding transcriptional dual regulator DicA	dicA	protein-coding	WP_000448564.1	135	BW25113_RS08225
1642287	7	1134	109	0.1	829	NaCl_ΨΔrRNA_T1	1642191	1642598	plus	DNA-binding transcriptional dual regulator DicA	dicA	protein-coding	WP_000448564.1	135	BW25113_RS08225
1645438	10	91	6	0.07	108	Amp_WT_T2	1645099	1645794	plus	uncharacterized gene		pseudogene		NA	BW25113_RS08260
1645438	10	217	10	0.05	173	28_WT_T1	1645099	1645794	plus	uncharacterized gene		pseudogene		NA	BW25113_RS08260
1645438	10	142	15	0.11	22	Gent_ΨΔrRNA_T2	1645099	1645794	plus	uncharacterized gene		pseudogene		NA	BW25113_RS08260
1645438	10	130	6	0.05	82	Amp_ΨΔrRNA_T2	1645099	1645794	plus	uncharacterized gene		pseudogene		NA	BW25113_RS08260
1645438	10	162	12	0.07	167	Gent_ΨΔrRNA_T1	1645099	1645794	plus	uncharacterized gene		pseudogene		NA	BW25113_RS08260
1645438	10	152	8	0.05	148	NaCl_WT_T1	1645099	1645794	plus	uncharacterized gene		pseudogene		NA	BW25113_RS08260
1645438	10	161	8	0.05	104	28_ΨΔrRNA_T1	1645099	1645794	plus	uncharacterized gene		pseudogene		NA	BW25113_RS08260
1645438	10	216	22	0.1	242	NaCl_ΨΔrRNA_T1	1645099	1645794	plus	uncharacterized gene		pseudogene		NA	BW25113_RS08260
1645438	10	199	20	0.1	319	37_WT_T1	1645099	1645794	plus	uncharacterized gene		pseudogene		NA	BW25113_RS08260
1645438	10	135	8	0.06	210	Amp_ΨΔrRNA_T1	1645099	1645794	plus	uncharacterized gene		pseudogene		NA	BW25113_RS08260
1648	5	369	48	0.13	87	28_ΨΔrRNA_T1	337	2799	plus	bifunctional aspartate kinase/homoserine dehydrogenase I	thrA	protein-coding	WP_001264707.1	820	BW25113_RS00010
1648	5	567	40	0.07	412	NaCl_WT_T1	337	2799	plus	bifunctional aspartate kinase/homoserine dehydrogenase I	thrA	protein-coding	WP_001264707.1	820	BW25113_RS00010
1648	5	266	32	0.12	104	Gent_WT_T2	337	2799	plus	bifunctional aspartate kinase/homoserine dehydrogenase I	thrA	protein-coding	WP_001264707.1	820	BW25113_RS00010
1648	5	252	20	0.08	107	Amp_WT_T1	337	2799	plus	bifunctional aspartate kinase/homoserine dehydrogenase I	thrA	protein-coding	WP_001264707.1	820	BW25113_RS00010
1648	5	284	42	0.15	74	Amp_ΨΔrRNA_T2	337	2799	plus	bifunctional aspartate kinase/homoserine dehydrogenase I	thrA	protein-coding	WP_001264707.1	820	BW25113_RS00010
1650711	3	352	19	0.05	381	NaCl_ΨΔrRNA_T2	1650441	1651001	plus	spermidine N1-acetyltransferase	speG	protein-coding	WP_001138581.1	186	BW25113_RS08290
1650711	3	814	40	0.05	463	NaCl_ΨΔrRNA_T1	1650441	1651001	plus	spermidine N1-acetyltransferase	speG	protein-coding	WP_001138581.1	186	BW25113_RS08290
1650711	3	337	22	0.07	79	37_ΨΔrRNA_T2	1650441	1651001	plus	spermidine N1-acetyltransferase	speG	protein-coding	WP_001138581.1	186	BW25113_RS08290
1654152	2	281	20	0.07	23	28_ΨΔrRNA_T2	1652326	1654752	plus	selenate/tellurate reductase subunit YnfE	ynfE	protein-coding	WP_000041675.1	808	BW25113_RS08305
1654152	2	184	16	0.09	75	37_ΨΔrRNA_T2	1652326	1654752	plus	selenate/tellurate reductase subunit YnfE	ynfE	protein-coding	WP_000041675.1	808	BW25113_RS08305
1654983	2	372	18	0.05	82	37_ΨΔrRNA_T2	1654813	1657236	plus	selenate/tellurate reductase subunit YnfF	ynfF	protein-coding	WP_001340362.1	807	BW25113_RS08310
1654983	2	781	44	0.06	838	NaCl_ΨΔrRNA_T1	1654813	1657236	plus	selenate/tellurate reductase subunit YnfF	ynfF	protein-coding	WP_001340362.1	807	BW25113_RS08310
1658548	3	2352	120	0.05	1241	Amp_ΨΔrRNA_T1	1657866	1658720	plus	selenate reductase membrane anchor subunit YnfH	ynfH	protein-coding	WP_000526503.1	284	BW25113_RS08320
1658548	3	1869	90	0.05	205	Gent_ΨΔrRNA_T2	1657866	1658720	plus	selenate reductase membrane anchor subunit YnfH	ynfH	protein-coding	WP_000526503.1	284	BW25113_RS08320
1658548	3	620	31	0.05	739	NaCl_ΨΔrRNA_T1	1657866	1658720	plus	selenate reductase membrane anchor subunit YnfH	ynfH	protein-coding	WP_000526503.1	284	BW25113_RS08320
1658988	15	282	16	0.06	85	28_ΨΔrRNA_T2	1658763	1659377	plus	Tat proofreading chaperone DmsD	dmsD	protein-coding	WP_000148710.1	204	BW25113_RS08325
1658988	15	1113	74	0.07	533	Gent_WT_T2	1658763	1659377	plus	Tat proofreading chaperone DmsD	dmsD	protein-coding	WP_000148710.1	204	BW25113_RS08325
1658988	15	977	75	0.08	25	Gent_ΨΔrRNA_T2	1658763	1659377	plus	Tat proofreading chaperone DmsD	dmsD	protein-coding	WP_000148710.1	204	BW25113_RS08325
1658988	15	407	30	0.07	487	Amp_WT_T2	1658763	1659377	plus	Tat proofreading chaperone DmsD	dmsD	protein-coding	WP_000148710.1	204	BW25113_RS08325
1658988	15	746	61	0.08	274	37_WT_T2	1658763	1659377	plus	Tat proofreading chaperone DmsD	dmsD	protein-coding	WP_000148710.1	204	BW25113_RS08325
1658988	15	396	60	0.15	142	37_ΨΔrRNA_T2	1658763	1659377	plus	Tat proofreading chaperone DmsD	dmsD	protein-coding	WP_000148710.1	204	BW25113_RS08325
1658988	15	1349	124	0.09	313	Amp_ΨΔrRNA_T2	1658763	1659377	plus	Tat proofreading chaperone DmsD	dmsD	protein-coding	WP_000148710.1	204	BW25113_RS08325
1658988	15	664	95	0.14	481	NaCl_ΨΔrRNA_T1	1658763	1659377	plus	Tat proofreading chaperone DmsD	dmsD	protein-coding	WP_000148710.1	204	BW25113_RS08325
1658988	15	274	14	0.05	258	NaCl_WT_T2	1658763	1659377	plus	Tat proofreading chaperone DmsD	dmsD	protein-coding	WP_000148710.1	204	BW25113_RS08325
1658988	15	1785	184	0.1	1066	37_WT_T1	1658763	1659377	plus	Tat proofreading chaperone DmsD	dmsD	protein-coding	WP_000148710.1	204	BW25113_RS08325
1658988	15	1482	130	0.09	658	Amp_ΨΔrRNA_T1	1658763	1659377	plus	Tat proofreading chaperone DmsD	dmsD	protein-coding	WP_000148710.1	204	BW25113_RS08325
1659627	2	211	16	0.08	205	Gent_ΨΔrRNA_T1	1659536	1660828	plus	voltage-gated ClC-type chloride channel ClcB	clcB	protein-coding	WP_071592181.1	430	BW25113_RS08330
1659627	2	150	9	0.06	184	NaCl_ΨΔrRNA_T1	1659536	1660828	plus	voltage-gated ClC-type chloride channel ClcB	clcB	protein-coding	WP_071592181.1	430	BW25113_RS08330
1661106	2	391	24	0.06	107	37_ΨΔrRNA_T2	1660781	1661476	minus	dethiobiotin synthase	bioD	protein-coding	WP_000919231.1	231	BW25113_RS08335
1661253	2	351	11	0.05	273	37_ΨΔrRNA_T2	1660781	1661476	minus	dethiobiotin synthase	bioD	protein-coding	WP_000919231.1	231	BW25113_RS08335
1661253	2	1622	73	0.06	910	NaCl_ΨΔrRNA_T1	1660781	1661476	minus	dethiobiotin synthase	bioD	protein-coding	WP_000919231.1	231	BW25113_RS08335
1662557	4	403	14	0.05	304	NaCl_ΨΔrRNA_T1	1661601	1662821	minus	sugar metabolism global transcriptional regulator Mlc	mlc	protein-coding	WP_000225262.1	406	BW25113_RS08340
1662557	4	307	12	0.07	138	Amp_ΨΔrRNA_T2	1661601	1662821	minus	sugar metabolism global transcriptional regulator Mlc	mlc	protein-coding	WP_000225262.1	406	BW25113_RS08340
1662557	4	117	10	0.09	22	37_ΨΔrRNA_T2	1661601	1662821	minus	sugar metabolism global transcriptional regulator Mlc	mlc	protein-coding	WP_000225262.1	406	BW25113_RS08340
1664140	2	64	6	0.09	177	NaCl_WT_T2	1663956	1665209	plus	MFS transporter	ynfM	protein-coding	WP_000091840.1	417	BW25113_RS08350
1664140	2	130	6	0.05	83	28_WT_T1	1663956	1665209	plus	MFS transporter	ynfM	protein-coding	WP_000091840.1	417	BW25113_RS08350
1664289	2	113	8	0.07	35	Amp_ΨΔrRNA_T2	1663956	1665209	plus	MFS transporter	ynfM	protein-coding	WP_000091840.1	417	BW25113_RS08350
1664289	2	127	6	0.05	37	37_ΨΔrRNA_T1	1663956	1665209	plus	MFS transporter	ynfM	protein-coding	WP_000091840.1	417	BW25113_RS08350
166904	2	54	6	0.11	29	Amp_WT_T2	166265	167062	plus	Fe3+-hydroxamate ABC transporter ATP-binding protein FhuC	fhuC	protein-coding	WP_001158931.1	265	BW25113_RS00760
166904	2	132	6	0.05	70	Gent_ΨΔrRNA_T1	166265	167062	plus	Fe3+-hydroxamate ABC transporter ATP-binding protein FhuC	fhuC	protein-coding	WP_001158931.1	265	BW25113_RS00760
1677273	2	270	13	0.05	402	Amp_ΨΔrRNA_T1	1677139	1678440	plus	two-component system sensor histidine kinase RstB	rstB	protein-coding	WP_000732512.1	433	BW25113_RS08420
1677273	2	89	6	0.07	76	37_ΨΔrRNA_T2	1677139	1678440	plus	two-component system sensor histidine kinase RstB	rstB	protein-coding	WP_000732512.1	433	BW25113_RS08420
1679169	2	198	12	0.06	110	28_ΨΔrRNA_T1	1678516	1679445	plus	DNA replication terminus site-binding protein	tus	protein-coding	WP_000135181.1	309	BW25113_RS08425
1679169	2	220	10	0.05	183	Gent_ΨΔrRNA_T1	1678516	1679445	plus	DNA replication terminus site-binding protein	tus	protein-coding	WP_000135181.1	309	BW25113_RS08425
1679789	2	100	5	0.05	46	NaCl_WT_T2	1679442	1680845	minus	class II fumarate hydratase	fumC	protein-coding	WP_001099085.1	467	BW25113_RS08430
1679789	2	100	6	0.06	53	Amp_WT_T1	1679442	1680845	minus	class II fumarate hydratase	fumC	protein-coding	WP_001099085.1	467	BW25113_RS08430
1680687	2	122	11	0.09	148	37_WT_T1	1679442	1680845	minus	class II fumarate hydratase	fumC	protein-coding	WP_001099085.1	467	BW25113_RS08430
1680687	2	128	6	0.05	122	Gent_WT_T2	1679442	1680845	minus	class II fumarate hydratase	fumC	protein-coding	WP_001099085.1	467	BW25113_RS08430
168181	2	118	6	0.05	58	Gent_ΨΔrRNA_T1	167949	169931	plus	Fe(3+)-hydroxamate ABC transporter permease FhuB	fhuB	protein-coding	WP_000044072.1	660	BW25113_RS00770
168181	2	55	6	0.11	220	28_WT_T1	167949	169931	plus	Fe(3+)-hydroxamate ABC transporter permease FhuB	fhuB	protein-coding	WP_000044072.1	660	BW25113_RS00770
1685206	4	604	37	0.06	328	37_ΨΔrRNA_T2	1684109	1685617	plus	YdgA family protein	ydgA	protein-coding	WP_001043339.1	502	BW25113_RS08445
1685206	4	2347	130	0.06	4764	NaCl_ΨΔrRNA_T1	1684109	1685617	plus	YdgA family protein	ydgA	protein-coding	WP_001043339.1	502	BW25113_RS08445
1685206	4	1443	69	0.05	1799	Gent_ΨΔrRNA_T1	1684109	1685617	plus	YdgA family protein	ydgA	protein-coding	WP_001043339.1	502	BW25113_RS08445
1685206	4	6802	308	0.05	1814	28_WT_T1	1684109	1685617	plus	YdgA family protein	ydgA	protein-coding	WP_001043339.1	502	BW25113_RS08445
168955	2	60	6	0.1	41	Amp_ΨΔrRNA_T2	167949	169931	plus	Fe(3+)-hydroxamate ABC transporter permease FhuB	fhuB	protein-coding	WP_000044072.1	660	BW25113_RS00770
168955	2	102	6	0.06	141	28_WT_T1	167949	169931	plus	Fe(3+)-hydroxamate ABC transporter permease FhuB	fhuB	protein-coding	WP_000044072.1	660	BW25113_RS00770
1691089	2	137	11	0.08	58	37_ΨΔrRNA_T2	1690719	1691309	minus	DNA-binding transcriptional regulator UidR	uidR	protein-coding	WP_000969092.1	196	BW25113_RS08465
1691089	2	560	34	0.06	654	NaCl_ΨΔrRNA_T1	1690719	1691309	minus	DNA-binding transcriptional regulator UidR	uidR	protein-coding	WP_000969092.1	196	BW25113_RS08465
1696114	3	184	23	0.12	23	Gent_ΨΔrRNA_T2	1695214	1696386	plus	bifunctional maltose regulon transcriptional repressor/cystathionine beta-lyase MalY	malY	protein-coding	WP_000459379.1	390	BW25113_RS08485
1696114	3	218	12	0.06	170	Gent_ΨΔrRNA_T1	1695214	1696386	plus	bifunctional maltose regulon transcriptional repressor/cystathionine beta-lyase MalY	malY	protein-coding	WP_000459379.1	390	BW25113_RS08485
1696114	3	207	17	0.08	162	37_WT_T2	1695214	1696386	plus	bifunctional maltose regulon transcriptional repressor/cystathionine beta-lyase MalY	malY	protein-coding	WP_000459379.1	390	BW25113_RS08485
1700474	2	268	14	0.05	339	Amp_ΨΔrRNA_T1	1700024	1700605	plus	electron transport complex subunit RsxA	rsxA	protein-coding	WP_000133193.1	193	BW25113_RS08515
1700474	2	191	9	0.05	219	28_ΨΔrRNA_T1	1700024	1700605	plus	electron transport complex subunit RsxA	rsxA	protein-coding	WP_000133193.1	193	BW25113_RS08515
1700773	3	392	25	0.08	220	28_WT_T1	1700605	1701183	plus	electron transport complex subunit RsxB	rsxB	protein-coding	WP_000991805.1	192	BW25113_RS08520
1700773	3	316	16	0.05	70	28_ΨΔrRNA_T2	1700605	1701183	plus	electron transport complex subunit RsxB	rsxB	protein-coding	WP_000991805.1	192	BW25113_RS08520
1700773	3	288	10	0.05	155	Amp_ΨΔrRNA_T2	1700605	1701183	plus	electron transport complex subunit RsxB	rsxB	protein-coding	WP_000991805.1	192	BW25113_RS08520
1701394	2	357	34	0.1	387	NaCl_ΨΔrRNA_T1	1701176	1703398	plus	electron transport complex subunit RsxC	rsxC	protein-coding	WP_000915778.1	740	BW25113_RS08525
1701394	2	401	20	0.05	43	Gent_ΨΔrRNA_T2	1701176	1703398	plus	electron transport complex subunit RsxC	rsxC	protein-coding	WP_000915778.1	740	BW25113_RS08525
1701763	3	327	35	0.11	304	28_ΨΔrRNA_T1	1701176	1703398	plus	electron transport complex subunit RsxC	rsxC	protein-coding	WP_000915778.1	740	BW25113_RS08525
1701763	3	326	18	0.06	287	37_WT_T1	1701176	1703398	plus	electron transport complex subunit RsxC	rsxC	protein-coding	WP_000915778.1	740	BW25113_RS08525
1701763	3	325	38	0.12	74	Gent_ΨΔrRNA_T2	1701176	1703398	plus	electron transport complex subunit RsxC	rsxC	protein-coding	WP_000915778.1	740	BW25113_RS08525
1702163	2	171	8	0.05	38	28_ΨΔrRNA_T2	1701176	1703398	plus	electron transport complex subunit RsxC	rsxC	protein-coding	WP_000915778.1	740	BW25113_RS08525
1702163	2	166	8	0.05	192	NaCl_ΨΔrRNA_T1	1701176	1703398	plus	electron transport complex subunit RsxC	rsxC	protein-coding	WP_000915778.1	740	BW25113_RS08525
1702399	2	389	22	0.06	249	Amp_ΨΔrRNA_T1	1701176	1703398	plus	electron transport complex subunit RsxC	rsxC	protein-coding	WP_000915778.1	740	BW25113_RS08525
1702399	2	254	20	0.08	265	28_ΨΔrRNA_T1	1701176	1703398	plus	electron transport complex subunit RsxC	rsxC	protein-coding	WP_000915778.1	740	BW25113_RS08525
1702930	2	252	12	0.05	237	NaCl_ΨΔrRNA_T1	1701176	1703398	plus	electron transport complex subunit RsxC	rsxC	protein-coding	WP_000915778.1	740	BW25113_RS08525
1702930	2	64	6	0.09	50	NaCl_WT_T2	1701176	1703398	plus	electron transport complex subunit RsxC	rsxC	protein-coding	WP_000915778.1	740	BW25113_RS08525
1703218	2	266	12	0.05	240	NaCl_ΨΔrRNA_T1	1701176	1703398	plus	electron transport complex subunit RsxC	rsxC	protein-coding	WP_000915778.1	740	BW25113_RS08525
1703218	2	247	12	0.05	193	28_ΨΔrRNA_T1	1701176	1703398	plus	electron transport complex subunit RsxC	rsxC	protein-coding	WP_000915778.1	740	BW25113_RS08525
1703880	2	77	8	0.1	21	37_ΨΔrRNA_T2	1703399	1704457	plus	electron transport complex subunit RsxD	rsxD	protein-coding	WP_000231927.1	352	BW25113_RS08530
1703880	2	53	7	0.13	55	Amp_WT_T2	1703399	1704457	plus	electron transport complex subunit RsxD	rsxD	protein-coding	WP_000231927.1	352	BW25113_RS08530
170470	3	397	25	0.06	164	37_ΨΔrRNA_T2	170089	171369	minus	glutamate-1-semialdehyde 2,1-aminomutase	hemL	protein-coding	WP_000045315.1	426	BW25113_RS00775
170470	3	1769	152	0.09	381	28_ΨΔrRNA_T2	170089	171369	minus	glutamate-1-semialdehyde 2,1-aminomutase	hemL	protein-coding	WP_000045315.1	426	BW25113_RS00775
170470	3	1224	67	0.05	1035	NaCl_ΨΔrRNA_T1	170089	171369	minus	glutamate-1-semialdehyde 2,1-aminomutase	hemL	protein-coding	WP_000045315.1	426	BW25113_RS00775
1705630	3	105	8	0.08	122	NaCl_ΨΔrRNA_T1	1705085	1705780	plus	electron transport complex subunit RsxE	rsxE	protein-coding	WP_001289652.1	231	BW25113_RS08540
1705630	3	242	12	0.05	131	28_WT_T1	1705085	1705780	plus	electron transport complex subunit RsxE	rsxE	protein-coding	WP_001289652.1	231	BW25113_RS08540
1705630	3	100	10	0.1	35	37_ΨΔrRNA_T2	1705085	1705780	plus	electron transport complex subunit RsxE	rsxE	protein-coding	WP_001289652.1	231	BW25113_RS08540
1705836	2	155	8	0.05	122	Amp_WT_T1	1705780	1706415	plus	endonuclease III	nth	protein-coding	WP_001030339.1	211	BW25113_RS08545
1707364	2	394	23	0.06	216	Amp_WT_T2	1707026	1708528	plus	dipeptide/tripeptide permease DtpA	dtpA	protein-coding	WP_000100932.1	500	BW25113_RS08555
1707364	2	622	35	0.06	174	37_ΨΔrRNA_T2	1707026	1708528	plus	dipeptide/tripeptide permease DtpA	dtpA	protein-coding	WP_000100932.1	500	BW25113_RS08555
1707379	2	873	64	0.07	484	28_WT_T1	1707026	1708528	plus	dipeptide/tripeptide permease DtpA	dtpA	protein-coding	WP_000100932.1	500	BW25113_RS08555
1707379	2	951	95	0.1	791	28_ΨΔrRNA_T1	1707026	1708528	plus	dipeptide/tripeptide permease DtpA	dtpA	protein-coding	WP_000100932.1	500	BW25113_RS08555
1710720	2	2187	113	0.05	400	37_ΨΔrRNA_T1	1710205	1711479	minus	tyrosine--tRNA ligase	tyrS	protein-coding	WP_001295400.1	424	BW25113_RS08570
1710720	2	1479	95	0.06	1073	Amp_WT_T1	1710205	1711479	minus	tyrosine--tRNA ligase	tyrS	protein-coding	WP_001295400.1	424	BW25113_RS08570
1712440	4	152	12	0.13	62	Gent_ΨΔrRNA_T1	1712323	1712652	minus	C-type lysozyme inhibitor	mliC	protein-coding	WP_000178044.1	109	BW25113_RS08580
1712440	4	61	5	0.08	39	37_WT_T2	1712323	1712652	minus	C-type lysozyme inhibitor	mliC	protein-coding	WP_000178044.1	109	BW25113_RS08580
1712440	4	136	11	0.15	94	NaCl_ΨΔrRNA_T1	1712323	1712652	minus	C-type lysozyme inhibitor	mliC	protein-coding	WP_000178044.1	109	BW25113_RS08580
1712440	4	131	13	0.15	253	37_WT_T1	1712323	1712652	minus	C-type lysozyme inhibitor	mliC	protein-coding	WP_000178044.1	109	BW25113_RS08580
172087	2	816	37	0.05	644	Gent_ΨΔrRNA_T1	171594	173015	plus	H(+)/Cl(-) exchange transporter ClcA	clcA	protein-coding	WP_000845394.1	473	BW25113_RS00780
172087	2	852	52	0.06	708	NaCl_ΨΔrRNA_T1	171594	173015	plus	H(+)/Cl(-) exchange transporter ClcA	clcA	protein-coding	WP_000845394.1	473	BW25113_RS00780
1723414	2	130	6	0.05	166	NaCl_WT_T2	1723344	1727960	plus	ATP-dependent helicase	lhr	protein-coding	WP_001310858.1	1538	BW25113_RS08650
1723414	2	529	30	0.06	782	NaCl_ΨΔrRNA_T1	1723344	1727960	plus	ATP-dependent helicase	lhr	protein-coding	WP_001310858.1	1538	BW25113_RS08650
172396	2	304	14	0.07	208	Amp_WT_T2	171594	173015	plus	H(+)/Cl(-) exchange transporter ClcA	clcA	protein-coding	WP_000845394.1	473	BW25113_RS00780
1724195	3	61	5	0.08	82	37_WT_T2	1723344	1727960	plus	ATP-dependent helicase	lhr	protein-coding	WP_001310858.1	1538	BW25113_RS08650
1724195	3	216	48	0.22	102	NaCl_ΨΔrRNA_T2	1723344	1727960	plus	ATP-dependent helicase	lhr	protein-coding	WP_001310858.1	1538	BW25113_RS08650
1724195	3	181	28	0.15	159	NaCl_ΨΔrRNA_T1	1723344	1727960	plus	ATP-dependent helicase	lhr	protein-coding	WP_001310858.1	1538	BW25113_RS08650
1724880	3	274	13	0.05	136	28_WT_T1	1723344	1727960	plus	ATP-dependent helicase	lhr	protein-coding	WP_001310858.1	1538	BW25113_RS08650
1724880	3	150	8	0.05	58	Amp_WT_T1	1723344	1727960	plus	ATP-dependent helicase	lhr	protein-coding	WP_001310858.1	1538	BW25113_RS08650
1724880	3	97	6	0.06	171	NaCl_ΨΔrRNA_T2	1723344	1727960	plus	ATP-dependent helicase	lhr	protein-coding	WP_001310858.1	1538	BW25113_RS08650
1725400	8	150	17	0.11	93	NaCl_ΨΔrRNA_T1	1723344	1727960	plus	ATP-dependent helicase	lhr	protein-coding	WP_001310858.1	1538	BW25113_RS08650
1725400	8	173	8	0.05	28	Gent_ΨΔrRNA_T2	1723344	1727960	plus	ATP-dependent helicase	lhr	protein-coding	WP_001310858.1	1538	BW25113_RS08650
1725400	8	292	18	0.06	85	NaCl_WT_T2	1723344	1727960	plus	ATP-dependent helicase	lhr	protein-coding	WP_001310858.1	1538	BW25113_RS08650
1725400	8	96	12	0.12	125	Gent_WT_T1	1723344	1727960	plus	ATP-dependent helicase	lhr	protein-coding	WP_001310858.1	1538	BW25113_RS08650
1725400	8	120	6	0.05	61	37_WT_T2	1723344	1727960	plus	ATP-dependent helicase	lhr	protein-coding	WP_001310858.1	1538	BW25113_RS08650
1725400	8	235	16	0.07	441	37_WT_T1	1723344	1727960	plus	ATP-dependent helicase	lhr	protein-coding	WP_001310858.1	1538	BW25113_RS08650
1725400	8	129	10	0.08	55	28_ΨΔrRNA_T2	1723344	1727960	plus	ATP-dependent helicase	lhr	protein-coding	WP_001310858.1	1538	BW25113_RS08650
1725400	8	292	22	0.08	277	28_WT_T1	1723344	1727960	plus	ATP-dependent helicase	lhr	protein-coding	WP_001310858.1	1538	BW25113_RS08650
1728147	2	3273	148	0.06	3859	NaCl_ΨΔrRNA_T1	1728011	1728358	minus	monothiol glutaredoxin 4	grxD	protein-coding	WP_000108172.1	115	BW25113_RS08655
1728147	2	1026	76	0.08	514	37_ΨΔrRNA_T2	1728011	1728358	minus	monothiol glutaredoxin 4	grxD	protein-coding	WP_000108172.1	115	BW25113_RS08655
172855	2	232	14	0.06	115	37_ΨΔrRNA_T2	171594	173015	plus	H(+)/Cl(-) exchange transporter ClcA	clcA	protein-coding	WP_000845394.1	473	BW25113_RS00780
172855	2	819	39	0.05	408	NaCl_WT_T1	171594	173015	plus	H(+)/Cl(-) exchange transporter ClcA	clcA	protein-coding	WP_000845394.1	473	BW25113_RS00780
1730655	2	139	7	0.05	52	Amp_ΨΔrRNA_T2	1730378	1731547	minus	MFS transporter	ydhP	protein-coding	WP_000701040.1	389	BW25113_RS08670
1730655	2	110	6	0.05	188	28_ΨΔrRNA_T1	1730378	1731547	minus	MFS transporter	ydhP	protein-coding	WP_000701040.1	389	BW25113_RS08670
1730873	2	162	8	0.05	32	Gent_ΨΔrRNA_T2	1730378	1731547	minus	MFS transporter	ydhP	protein-coding	WP_000701040.1	389	BW25113_RS08670
1730873	2	195	10	0.05	113	28_WT_T1	1730378	1731547	minus	MFS transporter	ydhP	protein-coding	WP_000701040.1	389	BW25113_RS08670
1733845	2	94	6	0.06	20	Gent_ΨΔrRNA_T2	1733123	1734055	minus	DNA-binding transcriptional activator PunR	punR	protein-coding	WP_000269501.1	310	BW25113_RS08685
1733845	2	126	10	0.08	136	28_WT_T1	1733123	1734055	minus	DNA-binding transcriptional activator PunR	punR	protein-coding	WP_000269501.1	310	BW25113_RS08685
1733913	2	126	6	0.05	172	37_WT_T1	1733123	1734055	minus	DNA-binding transcriptional activator PunR	punR	protein-coding	WP_000269501.1	310	BW25113_RS08685
1733913	2	120	12	0.1	159	NaCl_ΨΔrRNA_T1	1733123	1734055	minus	DNA-binding transcriptional activator PunR	punR	protein-coding	WP_000269501.1	310	BW25113_RS08685
1734831	2	105	6	0.06	83	NaCl_WT_T1	1734168	1735379	plus	purine nucleoside transporter PunC	punC	protein-coding	WP_001182347.1	403	BW25113_RS08690
1734831	2	128	7	0.05	126	NaCl_ΨΔrRNA_T1	1734168	1735379	plus	purine nucleoside transporter PunC	punC	protein-coding	WP_001182347.1	403	BW25113_RS08690
173858	3	157	14	0.09	93	NaCl_WT_T2	173488	174111	minus	TRIC cation channel family protein	yadS	protein-coding	WP_000964221.1	207	BW25113_RS00790
173858	3	358	18	0.05	150	Gent_WT_T2	173488	174111	minus	TRIC cation channel family protein	yadS	protein-coding	WP_000964221.1	207	BW25113_RS00790
173858	3	303	16	0.05	74	Amp_ΨΔrRNA_T1	173488	174111	minus	TRIC cation channel family protein	yadS	protein-coding	WP_000964221.1	207	BW25113_RS00790
1739633	2	1317	64	0.05	2518	NaCl_ΨΔrRNA_T2	1739128	1740384	minus	AIDA repeat-containing protein	ydhQ	protein-coding	WP_000534271.1	418	BW25113_RS08710
1739633	2	2839	153	0.05	1592	NaCl_WT_T1	1739128	1740384	minus	AIDA repeat-containing protein	ydhQ	protein-coding	WP_000534271.1	418	BW25113_RS08710
174063	3	106	5	0.05	194	NaCl_ΨΔrRNA_T2	173488	174111	minus	TRIC cation channel family protein	yadS	protein-coding	WP_000964221.1	207	BW25113_RS00790
174063	3	311	17	0.05	224	NaCl_ΨΔrRNA_T1	173488	174111	minus	TRIC cation channel family protein	yadS	protein-coding	WP_000964221.1	207	BW25113_RS00790
174063	3	130	6	0.05	125	Amp_ΨΔrRNA_T2	173488	174111	minus	TRIC cation channel family protein	yadS	protein-coding	WP_000964221.1	207	BW25113_RS00790
1740746	15	135	42	0.31	28	37_ΨΔrRNA_T2	1740692	1740768	plus	tRNA-Val		tRNA		NA	BW25113_RS08715
1740746	15	408	144	0.35	44	28_ΨΔrRNA_T2	1740692	1740768	plus	tRNA-Val		tRNA		NA	BW25113_RS08715
1740746	15	220	19	0.09	45	Amp_WT_T1	1740692	1740768	plus	tRNA-Val		tRNA		NA	BW25113_RS08715
1740746	15	248	83	0.33	554	28_ΨΔrRNA_T1	1740692	1740768	plus	tRNA-Val		tRNA		NA	BW25113_RS08715
1740746	15	282	77	0.27	62	NaCl_WT_T2	1740692	1740768	plus	tRNA-Val		tRNA		NA	BW25113_RS08715
1740746	15	299	15	0.05	115	Gent_WT_T1	1740692	1740768	plus	tRNA-Val		tRNA		NA	BW25113_RS08715
1740746	15	333	106	0.32	58	Amp_ΨΔrRNA_T2	1740692	1740768	plus	tRNA-Val		tRNA		NA	BW25113_RS08715
1740746	15	768	262	0.34	24	Gent_ΨΔrRNA_T2	1740692	1740768	plus	tRNA-Val		tRNA		NA	BW25113_RS08715
1740746	15	227	12	0.05	116	28_WT_T1	1740692	1740768	plus	tRNA-Val		tRNA		NA	BW25113_RS08715
1740746	15	149	51	0.34	233	37_WT_T1	1740692	1740768	plus	tRNA-Val		tRNA		NA	BW25113_RS08715
1740746	15	810	430	0.54	697	NaCl_ΨΔrRNA_T1	1740692	1740768	plus	tRNA-Val		tRNA		NA	BW25113_RS08715
1740746	15	463	248	0.54	372	Gent_ΨΔrRNA_T1	1740692	1740768	plus	tRNA-Val		tRNA		NA	BW25113_RS08715
1740746	15	474	159	0.34	87	Gent_WT_T2	1740692	1740768	plus	tRNA-Val		tRNA		NA	BW25113_RS08715
1740746	15	327	140	0.43	97	Amp_ΨΔrRNA_T1	1740692	1740768	plus	tRNA-Val		tRNA		NA	BW25113_RS08715
1740827	11	675	81	0.12	76	NaCl_WT_T2	1740773	1740849	plus	tRNA-Val		tRNA		NA	BW25113_RS08720
1740827	11	1023	153	0.15	93	Gent_WT_T2	1740773	1740849	plus	tRNA-Val		tRNA		NA	BW25113_RS08720
1740827	11	138	18	0.13	53	Amp_WT_T2	1740773	1740849	plus	tRNA-Val		tRNA		NA	BW25113_RS08720
1740827	11	252	92	0.37	390	37_WT_T1	1740773	1740849	plus	tRNA-Val		tRNA		NA	BW25113_RS08720
1740827	11	701	94	0.13	128	Amp_ΨΔrRNA_T2	1740773	1740849	plus	tRNA-Val		tRNA		NA	BW25113_RS08720
1740827	11	932	234	0.25	579	Gent_ΨΔrRNA_T1	1740773	1740849	plus	tRNA-Val		tRNA		NA	BW25113_RS08720
1740827	11	153	31	0.2	24	37_ΨΔrRNA_T2	1740773	1740849	plus	tRNA-Val		tRNA		NA	BW25113_RS08720
1740827	11	427	70	0.16	128	Amp_ΨΔrRNA_T1	1740773	1740849	plus	tRNA-Val		tRNA		NA	BW25113_RS08720
1740827	11	1531	386	0.26	952	NaCl_ΨΔrRNA_T1	1740773	1740849	plus	tRNA-Val		tRNA		NA	BW25113_RS08720
1740827	11	531	102	0.19	39	28_ΨΔrRNA_T2	1740773	1740849	plus	tRNA-Val		tRNA		NA	BW25113_RS08720
1743089	6	165	12	0.07	124	Amp_ΨΔrRNA_T2	1743004	1743816	minus	protein YdhT	ydhT	protein-coding	WP_000587525.1	270	BW25113_RS08735
1743089	6	604	49	0.08	459	Gent_ΨΔrRNA_T1	1743004	1743816	minus	protein YdhT	ydhT	protein-coding	WP_000587525.1	270	BW25113_RS08735
1743089	6	414	19	0.05	522	28_WT_T1	1743004	1743816	minus	protein YdhT	ydhT	protein-coding	WP_000587525.1	270	BW25113_RS08735
1743089	6	240	16	0.07	433	Amp_ΨΔrRNA_T1	1743004	1743816	minus	protein YdhT	ydhT	protein-coding	WP_000587525.1	270	BW25113_RS08735
1743089	6	329	30	0.09	411	28_ΨΔrRNA_T1	1743004	1743816	minus	protein YdhT	ydhT	protein-coding	WP_000587525.1	270	BW25113_RS08735
1743089	6	192	18	0.09	123	Gent_WT_T2	1743004	1743816	minus	protein YdhT	ydhT	protein-coding	WP_000587525.1	270	BW25113_RS08735
1743755	2	1400	92	0.07	1354	Gent_ΨΔrRNA_T1	1743004	1743816	minus	protein YdhT	ydhT	protein-coding	WP_000587525.1	270	BW25113_RS08735
1743755	2	492	26	0.05	365	Amp_ΨΔrRNA_T2	1743004	1743816	minus	protein YdhT	ydhT	protein-coding	WP_000587525.1	270	BW25113_RS08735
1745356	2	215	18	0.08	46	NaCl_WT_T1	1745334	1745972	minus	YdhW family putative oxidoreductase system protein	ydhW	protein-coding	WP_001301419.1	212	BW25113_RS08750
1745356	2	360	23	0.06	671	Gent_WT_T2	1745334	1745972	minus	YdhW family putative oxidoreductase system protein	ydhW	protein-coding	WP_001301419.1	212	BW25113_RS08750
1745947	13	578	42	0.07	588	Gent_WT_T1	1745334	1745972	minus	YdhW family putative oxidoreductase system protein	ydhW	protein-coding	WP_001301419.1	212	BW25113_RS08750
1745947	13	2269	228	0.1	2216	Gent_ΨΔrRNA_T1	1745334	1745972	minus	YdhW family putative oxidoreductase system protein	ydhW	protein-coding	WP_001301419.1	212	BW25113_RS08750
1745947	13	833	72	0.09	636	37_WT_T1	1745334	1745972	minus	YdhW family putative oxidoreductase system protein	ydhW	protein-coding	WP_001301419.1	212	BW25113_RS08750
1745947	13	1707	177	0.1	2334	28_ΨΔrRNA_T1	1745334	1745972	minus	YdhW family putative oxidoreductase system protein	ydhW	protein-coding	WP_001301419.1	212	BW25113_RS08750
1745947	13	1144	125	0.11	390	Gent_WT_T2	1745334	1745972	minus	YdhW family putative oxidoreductase system protein	ydhW	protein-coding	WP_001301419.1	212	BW25113_RS08750
1745947	13	2295	154	0.07	2320	28_WT_T1	1745334	1745972	minus	YdhW family putative oxidoreductase system protein	ydhW	protein-coding	WP_001301419.1	212	BW25113_RS08750
1745947	13	416	45	0.11	41	Gent_ΨΔrRNA_T2	1745334	1745972	minus	YdhW family putative oxidoreductase system protein	ydhW	protein-coding	WP_001301419.1	212	BW25113_RS08750
1745947	13	763	115	0.15	385	Amp_ΨΔrRNA_T2	1745334	1745972	minus	YdhW family putative oxidoreductase system protein	ydhW	protein-coding	WP_001301419.1	212	BW25113_RS08750
1745947	13	1009	97	0.1	832	Amp_ΨΔrRNA_T1	1745334	1745972	minus	YdhW family putative oxidoreductase system protein	ydhW	protein-coding	WP_001301419.1	212	BW25113_RS08750
1745947	13	388	46	0.12	239	Amp_WT_T2	1745334	1745972	minus	YdhW family putative oxidoreductase system protein	ydhW	protein-coding	WP_001301419.1	212	BW25113_RS08750
1745947	13	207	18	0.09	21	NaCl_WT_T2	1745334	1745972	minus	YdhW family putative oxidoreductase system protein	ydhW	protein-coding	WP_001301419.1	212	BW25113_RS08750
1745947	13	108	12	0.11	33	28_ΨΔrRNA_T2	1745334	1745972	minus	YdhW family putative oxidoreductase system protein	ydhW	protein-coding	WP_001301419.1	212	BW25113_RS08750
1745947	13	270	27	0.1	122	37_WT_T2	1745334	1745972	minus	YdhW family putative oxidoreductase system protein	ydhW	protein-coding	WP_001301419.1	212	BW25113_RS08750
1746112	3	158	12	0.08	60	37_ΨΔrRNA_T2	1745985	1748087	minus	aldehyde ferredoxin oxidoreductase	ydhV	protein-coding	WP_001273527.1	700	BW25113_RS08755
1746112	3	2444	119	0.05	1823	28_WT_T1	1745985	1748087	minus	aldehyde ferredoxin oxidoreductase	ydhV	protein-coding	WP_001273527.1	700	BW25113_RS08755
1746112	3	584	28	0.05	86	Gent_ΨΔrRNA_T2	1745985	1748087	minus	aldehyde ferredoxin oxidoreductase	ydhV	protein-coding	WP_001273527.1	700	BW25113_RS08755
1747272	2	1841	83	0.05	1594	Gent_WT_T2	1745985	1748087	minus	aldehyde ferredoxin oxidoreductase	ydhV	protein-coding	WP_001273527.1	700	BW25113_RS08755
1747272	2	924	56	0.06	1541	Amp_WT_T1	1745985	1748087	minus	aldehyde ferredoxin oxidoreductase	ydhV	protein-coding	WP_001273527.1	700	BW25113_RS08755
1747465	3	906	46	0.05	767	Amp_ΨΔrRNA_T1	1745985	1748087	minus	aldehyde ferredoxin oxidoreductase	ydhV	protein-coding	WP_001273527.1	700	BW25113_RS08755
1747465	3	846	68	0.08	400	Gent_WT_T2	1745985	1748087	minus	aldehyde ferredoxin oxidoreductase	ydhV	protein-coding	WP_001273527.1	700	BW25113_RS08755
174944	3	1159	65	0.12	1222	Amp_ΨΔrRNA_T1	174149	174949	minus	vitamin B12 ABC transporter substrate-binding protein BtuF	btuF	protein-coding	WP_001129927.1	266	BW25113_RS00795
174944	3	336	72	0.42	1035	Gent_WT_T1	174149	174949	minus	vitamin B12 ABC transporter substrate-binding protein BtuF	btuF	protein-coding	WP_001129927.1	266	BW25113_RS00795
174944	3	2053	73	0.08	745	28_WT_T1	174149	174949	minus	vitamin B12 ABC transporter substrate-binding protein BtuF	btuF	protein-coding	WP_001129927.1	266	BW25113_RS00795
174944	3	1159	65	0.12	1222	Amp_ΨΔrRNA_T1	174942	175640	minus	5'-methylthioadenosine/S-adenosylhomocysteine nucleosidase	mtnN	protein-coding	WP_000689844.1	232	BW25113_RS00800
174944	3	336	72	0.42	1035	Gent_WT_T1	174942	175640	minus	5'-methylthioadenosine/S-adenosylhomocysteine nucleosidase	mtnN	protein-coding	WP_000689844.1	232	BW25113_RS00800
174944	3	2053	73	0.08	745	28_WT_T1	174942	175640	minus	5'-methylthioadenosine/S-adenosylhomocysteine nucleosidase	mtnN	protein-coding	WP_000689844.1	232	BW25113_RS00800
1750712	2	7015	840	0.12	2655	28_ΨΔrRNA_T2	1749955	1751367	plus	pyruvate kinase PykF	pykF	protein-coding	WP_001295403.1	470	BW25113_RS08770
1750712	2	3215	275	0.09	2595	37_WT_T2	1749955	1751367	plus	pyruvate kinase PykF	pykF	protein-coding	WP_001295403.1	470	BW25113_RS08770
1751761	3	7501	354	0.05	7987	28_ΨΔrRNA_T2	1751678	1751914	plus	murein lipoprotein Lpp	lpp	protein-coding	WP_000648420.1	78	BW25113_RS08775
1751761	3	7542	342	0.05	7929	37_WT_T1	1751678	1751914	plus	murein lipoprotein Lpp	lpp	protein-coding	WP_000648420.1	78	BW25113_RS08775
1751761	3	7523	356	0.05	7894	Amp_WT_T2	1751678	1751914	plus	murein lipoprotein Lpp	lpp	protein-coding	WP_000648420.1	78	BW25113_RS08775
1752456	3	2166	299	0.14	3082	NaCl_WT_T1	1751978	1752982	minus	L,D-transpeptidase LdtE	ldtE	protein-coding	WP_000817105.1	334	BW25113_RS08780
1752456	3	2632	158	0.06	897	NaCl_WT_T2	1751978	1752982	minus	L,D-transpeptidase LdtE	ldtE	protein-coding	WP_000817105.1	334	BW25113_RS08780
1752456	3	359	30	0.08	209	Amp_ΨΔrRNA_T2	1751978	1752982	minus	L,D-transpeptidase LdtE	ldtE	protein-coding	WP_000817105.1	334	BW25113_RS08780
175296	2	1195	55	0.07	1293	NaCl_ΨΔrRNA_T1	174942	175640	minus	5'-methylthioadenosine/S-adenosylhomocysteine nucleosidase	mtnN	protein-coding	WP_000689844.1	232	BW25113_RS00800
175296	2	2190	70	0.05	153	Gent_ΨΔrRNA_T2	174942	175640	minus	5'-methylthioadenosine/S-adenosylhomocysteine nucleosidase	mtnN	protein-coding	WP_000689844.1	232	BW25113_RS00800
1753898	2	663	36	0.05	902	NaCl_ΨΔrRNA_T1	1753560	1754780	minus	cysteine desulfurase SufS	sufS	protein-coding	WP_000577988.1	406	BW25113_RS08790
1753898	2	183	11	0.06	2977	Amp_ΨΔrRNA_T1	1753560	1754780	minus	cysteine desulfurase SufS	sufS	protein-coding	WP_000577988.1	406	BW25113_RS08790
1754381	2	203	12	0.06	5155	Amp_ΨΔrRNA_T1	1753560	1754780	minus	cysteine desulfurase SufS	sufS	protein-coding	WP_000577988.1	406	BW25113_RS08790
1755194	3	145	19	0.13	34	37_ΨΔrRNA_T2	1754777	1756048	minus	Fe-S cluster assembly protein SufD	sufD	protein-coding	WP_000907979.1	423	BW25113_RS08795
1755194	3	1357	94	0.07	690	Amp_WT_T2	1754777	1756048	minus	Fe-S cluster assembly protein SufD	sufD	protein-coding	WP_000907979.1	423	BW25113_RS08795
1755194	3	1746	105	0.06	195	NaCl_WT_T2	1754777	1756048	minus	Fe-S cluster assembly protein SufD	sufD	protein-coding	WP_000907979.1	423	BW25113_RS08795
1756331	3	71	8	0.11	25	37_ΨΔrRNA_T2	1756023	1756769	minus	Fe-S cluster assembly ATPase SufC	sufC	protein-coding	WP_000948863.1	248	BW25113_RS08800
1756331	3	87	5	0.06	50	Gent_ΨΔrRNA_T1	1756023	1756769	minus	Fe-S cluster assembly ATPase SufC	sufC	protein-coding	WP_000948863.1	248	BW25113_RS08800
1756331	3	840	46	0.05	539	NaCl_ΨΔrRNA_T1	1756023	1756769	minus	Fe-S cluster assembly ATPase SufC	sufC	protein-coding	WP_000948863.1	248	BW25113_RS08800
1756870	2	38	6	0.16	41	Gent_WT_T2	1756779	1758266	minus	Fe-S cluster assembly protein SufB	sufB	protein-coding	WP_000089364.1	495	BW25113_RS08805
1756870	2	89	8	0.09	70	Gent_ΨΔrRNA_T1	1756779	1758266	minus	Fe-S cluster assembly protein SufB	sufB	protein-coding	WP_000089364.1	495	BW25113_RS08805
1759254	2	243	14	0.06	48	Gent_ΨΔrRNA_T2	1759191	1759379	minus	YdiH family protein	ydiH	protein-coding	WP_001296104.1	62	BW25113_RS08815
1759254	2	102	10	0.1	56	37_ΨΔrRNA_T2	1759191	1759379	minus	YdiH family protein	ydiH	protein-coding	WP_001296104.1	62	BW25113_RS08815
1759711	2	201	14	0.07	78	Gent_WT_T2	1759479	1759889	minus	1,4-dihydroxy-2-naphthoyl-CoA hydrolase	menI	protein-coding	WP_000637982.1	136	BW25113_RS08820
1759711	2	205	10	0.05	328	Gent_WT_T1	1759479	1759889	minus	1,4-dihydroxy-2-naphthoyl-CoA hydrolase	menI	protein-coding	WP_000637982.1	136	BW25113_RS08820
1760470	2	259	12	0.05	146	Gent_WT_T2	1759886	1762942	minus	FAD-binding and (Fe-S)-binding domain-containing protein	ydiJ	protein-coding	WP_000613008.1	1018	BW25113_RS08825
1760470	2	175	18	0.1	31	37_ΨΔrRNA_T2	1759886	1762942	minus	FAD-binding and (Fe-S)-binding domain-containing protein	ydiJ	protein-coding	WP_000613008.1	1018	BW25113_RS08825
176129	5	432	25	0.06	724	Amp_ΨΔrRNA_T1	175724	177241	plus	dGTPase	dgt	protein-coding	WP_000057073.1	505	BW25113_RS00805
176129	5	453	39	0.09	528	NaCl_ΨΔrRNA_T1	175724	177241	plus	dGTPase	dgt	protein-coding	WP_000057073.1	505	BW25113_RS00805
176129	5	463	21	0.05	469	Gent_ΨΔrRNA_T1	175724	177241	plus	dGTPase	dgt	protein-coding	WP_000057073.1	505	BW25113_RS00805
176129	5	159	8	0.05	53	NaCl_WT_T2	175724	177241	plus	dGTPase	dgt	protein-coding	WP_000057073.1	505	BW25113_RS00805
176129	5	137	13	0.09	43	37_ΨΔrRNA_T2	175724	177241	plus	dGTPase	dgt	protein-coding	WP_000057073.1	505	BW25113_RS00805
176170	2	78	6	0.08	42	37_ΨΔrRNA_T2	175724	177241	plus	dGTPase	dgt	protein-coding	WP_000057073.1	505	BW25113_RS00805
176170	2	241	11	0.05	112	Gent_WT_T2	175724	177241	plus	dGTPase	dgt	protein-coding	WP_000057073.1	505	BW25113_RS00805
1763629	3	283	15	0.05	213	37_WT_T2	1763331	1764443	plus	AI-2E family transporter YdiK	ydiK	protein-coding	WP_000248636.1	370	BW25113_RS08830
1763629	3	258	14	0.05	207	Gent_WT_T2	1763331	1764443	plus	AI-2E family transporter YdiK	ydiK	protein-coding	WP_000248636.1	370	BW25113_RS08830
1763629	3	131	12	0.09	75	37_ΨΔrRNA_T2	1763331	1764443	plus	AI-2E family transporter YdiK	ydiK	protein-coding	WP_000248636.1	370	BW25113_RS08830
1763960	4	212	14	0.07	49	37_ΨΔrRNA_T2	1763331	1764443	plus	AI-2E family transporter YdiK	ydiK	protein-coding	WP_000248636.1	370	BW25113_RS08830
1763960	4	718	43	0.07	480	NaCl_ΨΔrRNA_T1	1763331	1764443	plus	AI-2E family transporter YdiK	ydiK	protein-coding	WP_000248636.1	370	BW25113_RS08830
1763960	4	713	35	0.05	489	28_WT_T1	1763331	1764443	plus	AI-2E family transporter YdiK	ydiK	protein-coding	WP_000248636.1	370	BW25113_RS08830
1763960	4	1223	59	0.05	577	37_WT_T1	1763331	1764443	plus	AI-2E family transporter YdiK	ydiK	protein-coding	WP_000248636.1	370	BW25113_RS08830
17688	8	128	14	0.11	32	37_ΨΔrRNA_T2	17489	18655	plus	Na+/H+ antiporter NhaA	nhaA	protein-coding	WP_000681354.1	388	BW25113_RS00090
17688	8	522	36	0.07	269	28_WT_T1	17489	18655	plus	Na+/H+ antiporter NhaA	nhaA	protein-coding	WP_000681354.1	388	BW25113_RS00090
17688	8	507	33	0.07	40	Gent_ΨΔrRNA_T2	17489	18655	plus	Na+/H+ antiporter NhaA	nhaA	protein-coding	WP_000681354.1	388	BW25113_RS00090
17688	8	229	25	0.11	239	Amp_WT_T2	17489	18655	plus	Na+/H+ antiporter NhaA	nhaA	protein-coding	WP_000681354.1	388	BW25113_RS00090
17688	8	665	52	0.08	746	37_WT_T1	17489	18655	plus	Na+/H+ antiporter NhaA	nhaA	protein-coding	WP_000681354.1	388	BW25113_RS00090
17688	8	310	35	0.11	141	37_WT_T2	17489	18655	plus	Na+/H+ antiporter NhaA	nhaA	protein-coding	WP_000681354.1	388	BW25113_RS00090
1769590	2	149	8	0.05	33	28_ΨΔrRNA_T2	1768943	1769701	plus	type I 3-dehydroquinate dehydratase	aroD	protein-coding	WP_000860201.1	252	BW25113_RS08855
1769590	2	64	6	0.09	34	37_ΨΔrRNA_T2	1768943	1769701	plus	type I 3-dehydroquinate dehydratase	aroD	protein-coding	WP_000860201.1	252	BW25113_RS08855
1779950	4	182	10	0.05	153	37_WT_T2	1778991	1781369	minus	phosphoenolpyruvate synthase	ppsA	protein-coding	WP_000069375.1	792	BW25113_RS08905
1779950	4	73	6	0.08	40	37_ΨΔrRNA_T2	1778991	1781369	minus	phosphoenolpyruvate synthase	ppsA	protein-coding	WP_000069375.1	792	BW25113_RS08905
1779950	4	460	23	0.05	546	37_WT_T1	1778991	1781369	minus	phosphoenolpyruvate synthase	ppsA	protein-coding	WP_000069375.1	792	BW25113_RS08905
1780998	12	211	24	0.11	210	Gent_WT_T2	1778991	1781369	minus	phosphoenolpyruvate synthase	ppsA	protein-coding	WP_000069375.1	792	BW25113_RS08905
1780998	12	267	15	0.06	2159	Amp_ΨΔrRNA_T1	1778991	1781369	minus	phosphoenolpyruvate synthase	ppsA	protein-coding	WP_000069375.1	792	BW25113_RS08905
1780998	12	255	30	0.14	334	NaCl_WT_T2	1778991	1781369	minus	phosphoenolpyruvate synthase	ppsA	protein-coding	WP_000069375.1	792	BW25113_RS08905
1780998	12	439	45	0.1	676	28_WT_T1	1778991	1781369	minus	phosphoenolpyruvate synthase	ppsA	protein-coding	WP_000069375.1	792	BW25113_RS08905
1780998	12	150	18	0.12	276	NaCl_ΨΔrRNA_T1	1778991	1781369	minus	phosphoenolpyruvate synthase	ppsA	protein-coding	WP_000069375.1	792	BW25113_RS08905
1780998	12	105	7	0.07	272	Gent_WT_T1	1778991	1781369	minus	phosphoenolpyruvate synthase	ppsA	protein-coding	WP_000069375.1	792	BW25113_RS08905
1780998	12	60	6	0.1	35	37_ΨΔrRNA_T2	1778991	1781369	minus	phosphoenolpyruvate synthase	ppsA	protein-coding	WP_000069375.1	792	BW25113_RS08905
1780998	12	152	11	0.07	275	Amp_WT_T2	1778991	1781369	minus	phosphoenolpyruvate synthase	ppsA	protein-coding	WP_000069375.1	792	BW25113_RS08905
1780998	12	518	33	0.06	178	28_ΨΔrRNA_T1	1778991	1781369	minus	phosphoenolpyruvate synthase	ppsA	protein-coding	WP_000069375.1	792	BW25113_RS08905
1780998	12	338	26	0.12	56	Gent_ΨΔrRNA_T2	1778991	1781369	minus	phosphoenolpyruvate synthase	ppsA	protein-coding	WP_000069375.1	792	BW25113_RS08905
1780998	12	151	8	0.05	118	NaCl_WT_T1	1778991	1781369	minus	phosphoenolpyruvate synthase	ppsA	protein-coding	WP_000069375.1	792	BW25113_RS08905
1780998	12	357	29	0.11	328	Gent_ΨΔrRNA_T1	1778991	1781369	minus	phosphoenolpyruvate synthase	ppsA	protein-coding	WP_000069375.1	792	BW25113_RS08905
178268	2	1716	86	0.05	667	Gent_WT_T2	177371	178795	plus	serine endoprotease DegP	degP	protein-coding	WP_000753946.1	474	BW25113_RS00810
178268	2	431	21	0.05	406	Amp_WT_T2	177371	178795	plus	serine endoprotease DegP	degP	protein-coding	WP_000753946.1	474	BW25113_RS00810
1782998	2	157	8	0.05	63	37_ΨΔrRNA_T2	1782692	1783738	plus	3-deoxy-7-phosphoheptulonate synthase AroH	aroH	protein-coding	WP_001082229.1	348	BW25113_RS08920
1782998	2	228	12	0.05	212	Gent_WT_T2	1782692	1783738	plus	3-deoxy-7-phosphoheptulonate synthase AroH	aroH	protein-coding	WP_001082229.1	348	BW25113_RS08920
1784990	2	152	11	0.07	81	Amp_WT_T2	1784065	1785501	minus	protein adenylyltransferase SelO	selO	protein-coding	WP_000175703.1	478	BW25113_RS08930
1784990	2	313	18	0.06	91	Gent_WT_T2	1784065	1785501	minus	protein adenylyltransferase SelO	selO	protein-coding	WP_000175703.1	478	BW25113_RS08930
1787926	5	461	59	0.24	360	Amp_WT_T2	1787815	1788366	minus	bifunctional thioredoxin/glutathione peroxidase	btuE	protein-coding	WP_001154168.1	183	BW25113_RS08950
1787926	5	390	40	0.19	234	37_WT_T2	1787815	1788366	minus	bifunctional thioredoxin/glutathione peroxidase	btuE	protein-coding	WP_001154168.1	183	BW25113_RS08950
1787926	5	655	55	0.16	333	Gent_WT_T2	1787815	1788366	minus	bifunctional thioredoxin/glutathione peroxidase	btuE	protein-coding	WP_001154168.1	183	BW25113_RS08950
1787926	5	542	40	0.14	251	NaCl_WT_T2	1787815	1788366	minus	bifunctional thioredoxin/glutathione peroxidase	btuE	protein-coding	WP_001154168.1	183	BW25113_RS08950
1792897	8	2118	124	0.06	1155	37_ΨΔrRNA_T2	1792216	1793199	minus	phenylalanine--tRNA ligase subunit alpha	pheS	protein-coding	WP_000018596.1	327	BW25113_RS08970
1792897	8	1987	125	0.06	1609	37_WT_T2	1792216	1793199	minus	phenylalanine--tRNA ligase subunit alpha	pheS	protein-coding	WP_000018596.1	327	BW25113_RS08970
1792897	8	7268	411	0.06	7390	Amp_ΨΔrRNA_T1	1792216	1793199	minus	phenylalanine--tRNA ligase subunit alpha	pheS	protein-coding	WP_000018596.1	327	BW25113_RS08970
1792897	8	5337	324	0.06	3674	Amp_ΨΔrRNA_T2	1792216	1793199	minus	phenylalanine--tRNA ligase subunit alpha	pheS	protein-coding	WP_000018596.1	327	BW25113_RS08970
1796007	2	1279	76	0.06	549	37_ΨΔrRNA_T2	1794899	1796827	minus	threonine--tRNA ligase	thrS	protein-coding	WP_001144202.1	642	BW25113_RS08995
1796007	2	3062	151	0.05	3825	NaCl_ΨΔrRNA_T1	1794899	1796827	minus	threonine--tRNA ligase	thrS	protein-coding	WP_001144202.1	642	BW25113_RS08995
1803268	2	97	10	0.1	36	37_ΨΔrRNA_T2	1802954	1803490	minus	YniB family protein	yniB	protein-coding	WP_000222163.1	178	BW25113_RS09030
1803268	2	397	28	0.07	401	37_WT_T1	1802954	1803490	minus	YniB family protein	yniB	protein-coding	WP_000222163.1	178	BW25113_RS09030
1805879	2	120	6	0.05	80	Gent_ΨΔrRNA_T1	1805191	1806582	plus	cystine/sulfocysteine:cation symporter	tcyP	protein-coding	WP_001010696.1	463	BW25113_RS09045
1805879	2	130	6	0.05	29	37_WT_T2	1805191	1806582	plus	cystine/sulfocysteine:cation symporter	tcyP	protein-coding	WP_001010696.1	463	BW25113_RS09045
1806234	4	165	12	0.07	72	Amp_WT_T2	1805191	1806582	plus	cystine/sulfocysteine:cation symporter	tcyP	protein-coding	WP_001010696.1	463	BW25113_RS09045
1806234	4	377	28	0.07	89	Gent_WT_T2	1805191	1806582	plus	cystine/sulfocysteine:cation symporter	tcyP	protein-coding	WP_001010696.1	463	BW25113_RS09045
1806234	4	158	11	0.07	199	Gent_ΨΔrRNA_T1	1805191	1806582	plus	cystine/sulfocysteine:cation symporter	tcyP	protein-coding	WP_001010696.1	463	BW25113_RS09045
180790	2	67	6	0.09	145	Amp_ΨΔrRNA_T1	180744	181556	minus	phosphodiesterase YaeI	yaeI	protein-coding	WP_000625631.1	270	BW25113_RS00825
180790	2	73	6	0.08	26	28_ΨΔrRNA_T2	180744	181556	minus	phosphodiesterase YaeI	yaeI	protein-coding	WP_000625631.1	270	BW25113_RS00825
1810026	2	205	11	0.05	148	Gent_WT_T2	1808124	1810385	plus	catalase HPII	katE	protein-coding	WP_000077872.1	753	BW25113_RS09060
1810026	2	124	7	0.06	24	37_ΨΔrRNA_T2	1808124	1810385	plus	catalase HPII	katE	protein-coding	WP_000077872.1	753	BW25113_RS09060
1810947	2	73	6	0.08	30	37_WT_T2	1810643	1811392	minus	chitin disaccharide deacetylase	chbG	protein-coding	WP_000440471.1	249	BW25113_RS09065
1810947	2	136	10	0.07	100	NaCl_ΨΔrRNA_T1	1810643	1811392	minus	chitin disaccharide deacetylase	chbG	protein-coding	WP_000440471.1	249	BW25113_RS09065
1811352	2	137	9	0.07	95	28_WT_T1	1810643	1811392	minus	chitin disaccharide deacetylase	chbG	protein-coding	WP_000440471.1	249	BW25113_RS09065
1811352	2	130	8	0.06	90	Gent_ΨΔrRNA_T1	1810643	1811392	minus	chitin disaccharide deacetylase	chbG	protein-coding	WP_000440471.1	249	BW25113_RS09065
1816878	2	636	42	0.07	193	37_ΨΔrRNA_T2	1816715	1817542	plus	ammonia-dependent NAD(+) synthetase	nadE	protein-coding	WP_000175026.1	275	BW25113_RS09100
1816878	2	2581	123	0.05	2268	NaCl_ΨΔrRNA_T1	1816715	1817542	plus	ammonia-dependent NAD(+) synthetase	nadE	protein-coding	WP_000175026.1	275	BW25113_RS09100
1818044	2	314	19	0.06	64	Gent_ΨΔrRNA_T2	1817772	1818659	plus	excinuclease Cho	cho	protein-coding	WP_000252397.1	295	BW25113_RS09110
1818044	2	454	39	0.09	512	NaCl_ΨΔrRNA_T1	1817772	1818659	plus	excinuclease Cho	cho	protein-coding	WP_000252397.1	295	BW25113_RS09110
1818132	2	109	5	0.05	121	Amp_WT_T2	1817772	1818659	plus	excinuclease Cho	cho	protein-coding	WP_000252397.1	295	BW25113_RS09110
1818132	2	208	12	0.06	42	Gent_ΨΔrRNA_T2	1817772	1818659	plus	excinuclease Cho	cho	protein-coding	WP_000252397.1	295	BW25113_RS09110
1829194	2	257	12	0.05	66	37_ΨΔrRNA_T2	1829065	1829772	plus	TVP38/TMEM64 family protein	ydjZ	protein-coding	WP_000980098.1	235	BW25113_RS09165
1829194	2	156	8	0.05	195	NaCl_ΨΔrRNA_T1	1829065	1829772	plus	TVP38/TMEM64 family protein	ydjZ	protein-coding	WP_000980098.1	235	BW25113_RS09165
1830474	2	976	46	0.05	56	Gent_ΨΔrRNA_T2	1830330	1831496	plus	ABC transporter substrate-binding protein	ynjB	protein-coding	WP_001215339.1	388	BW25113_RS09175
1830474	2	1129	74	0.07	190	28_ΨΔrRNA_T2	1830330	1831496	plus	ABC transporter substrate-binding protein	ynjB	protein-coding	WP_001215339.1	388	BW25113_RS09175
1831004	2	167	9	0.05	305	NaCl_ΨΔrRNA_T1	1830330	1831496	plus	ABC transporter substrate-binding protein	ynjB	protein-coding	WP_001215339.1	388	BW25113_RS09175
1831004	2	196	12	0.06	58	NaCl_WT_T2	1830330	1831496	plus	ABC transporter substrate-binding protein	ynjB	protein-coding	WP_001215339.1	388	BW25113_RS09175
1831197	2	794	21	0.05	120	Gent_ΨΔrRNA_T2	1830330	1831496	plus	ABC transporter substrate-binding protein	ynjB	protein-coding	WP_001215339.1	388	BW25113_RS09175
1831197	2	109	8	0.13	72	37_ΨΔrRNA_T2	1830330	1831496	plus	ABC transporter substrate-binding protein	ynjB	protein-coding	WP_001215339.1	388	BW25113_RS09175
1831474	2	168	12	0.14	72	Amp_WT_T2	1830330	1831496	plus	ABC transporter substrate-binding protein	ynjB	protein-coding	WP_001215339.1	388	BW25113_RS09175
1831474	2	593	56	0.18	125	Amp_ΨΔrRNA_T2	1830330	1831496	plus	ABC transporter substrate-binding protein	ynjB	protein-coding	WP_001215339.1	388	BW25113_RS09175
1831474	2	168	12	0.14	72	Amp_WT_T2	1831469	1833004	plus	ABC transporter permease subunit	ynjC	protein-coding	WP_000224958.1	511	BW25113_RS09180
1831474	2	593	56	0.18	125	Amp_ΨΔrRNA_T2	1831469	1833004	plus	ABC transporter permease subunit	ynjC	protein-coding	WP_000224958.1	511	BW25113_RS09180
1831859	6	462	21	0.05	480	28_ΨΔrRNA_T1	1831469	1833004	plus	ABC transporter permease subunit	ynjC	protein-coding	WP_000224958.1	511	BW25113_RS09180
1831859	6	150	9	0.06	188	28_WT_T1	1831469	1833004	plus	ABC transporter permease subunit	ynjC	protein-coding	WP_000224958.1	511	BW25113_RS09180
1831859	6	118	6	0.05	104	NaCl_WT_T1	1831469	1833004	plus	ABC transporter permease subunit	ynjC	protein-coding	WP_000224958.1	511	BW25113_RS09180
1831859	6	211	10	0.05	67	Amp_ΨΔrRNA_T2	1831469	1833004	plus	ABC transporter permease subunit	ynjC	protein-coding	WP_000224958.1	511	BW25113_RS09180
1831859	6	300	14	0.05	112	Amp_ΨΔrRNA_T1	1831469	1833004	plus	ABC transporter permease subunit	ynjC	protein-coding	WP_000224958.1	511	BW25113_RS09180
1831859	6	65	5	0.08	23	37_WT_T2	1831469	1833004	plus	ABC transporter permease subunit	ynjC	protein-coding	WP_000224958.1	511	BW25113_RS09180
1833582	2	132	6	0.05	160	37_WT_T1	1833004	1833657	plus	ATP-binding cassette domain-containing protein	ynjD	protein-coding	WP_001300558.1	217	BW25113_RS09185
1833582	2	90	6	0.07	32	37_WT_T2	1833004	1833657	plus	ATP-binding cassette domain-containing protein	ynjD	protein-coding	WP_001300558.1	217	BW25113_RS09185
183371	2	155	10	0.06	130	Gent_WT_T2	182465	185137	minus	bifunctional uridylyltransferase/uridylyl-removing protein GlnD	glnD	protein-coding	WP_001094586.1	890	BW25113_RS00835
183371	2	208	14	0.07	282	28_ΨΔrRNA_T1	182465	185137	minus	bifunctional uridylyltransferase/uridylyl-removing protein GlnD	glnD	protein-coding	WP_001094586.1	890	BW25113_RS00835
1840104	5	405	75	0.19	239	37_WT_T2	1839256	1841217	minus	DNA topoisomerase III	topB	protein-coding	WP_001235800.1	653	BW25113_RS09220
1840104	5	571	105	0.18	341	Amp_WT_T2	1839256	1841217	minus	DNA topoisomerase III	topB	protein-coding	WP_001235800.1	653	BW25113_RS09220
1840104	5	948	176	0.19	1623	37_WT_T1	1839256	1841217	minus	DNA topoisomerase III	topB	protein-coding	WP_001235800.1	653	BW25113_RS09220
1840104	5	1563	135	0.09	205	NaCl_WT_T2	1839256	1841217	minus	DNA topoisomerase III	topB	protein-coding	WP_001235800.1	653	BW25113_RS09220
1840104	5	966	115	0.12	367	Gent_WT_T2	1839256	1841217	minus	DNA topoisomerase III	topB	protein-coding	WP_001235800.1	653	BW25113_RS09220
1841816	3	2935	178	0.06	2655	NaCl_ΨΔrRNA_T1	1841222	1842265	minus	selenide, water dikinase SelD	selD	protein-coding	WP_001295485.1	347	BW25113_RS09225
1841816	3	3138	142	0.05	5984	37_WT_T1	1841222	1842265	minus	selenide, water dikinase SelD	selD	protein-coding	WP_001295485.1	347	BW25113_RS09225
1841816	3	647	31	0.05	462	37_ΨΔrRNA_T2	1841222	1842265	minus	selenide, water dikinase SelD	selD	protein-coding	WP_001295485.1	347	BW25113_RS09225
1842512	4	3056	147	0.05	3360	NaCl_ΨΔrRNA_T1	1842382	1842933	minus	NAD(P)H nitroreductase	ydjA	protein-coding	WP_000339283.1	183	BW25113_RS09235
1842512	4	596	41	0.07	243	Amp_ΨΔrRNA_T2	1842382	1842933	minus	NAD(P)H nitroreductase	ydjA	protein-coding	WP_000339283.1	183	BW25113_RS09235
1842512	4	909	42	0.05	1082	28_ΨΔrRNA_T1	1842382	1842933	minus	NAD(P)H nitroreductase	ydjA	protein-coding	WP_000339283.1	183	BW25113_RS09235
1842512	4	1340	110	0.08	457	Gent_WT_T2	1842382	1842933	minus	NAD(P)H nitroreductase	ydjA	protein-coding	WP_000339283.1	183	BW25113_RS09235
1842887	5	711	33	0.05	66	Gent_ΨΔrRNA_T2	1842382	1842933	minus	NAD(P)H nitroreductase	ydjA	protein-coding	WP_000339283.1	183	BW25113_RS09235
1842887	5	2548	194	0.09	2981	NaCl_ΨΔrRNA_T1	1842382	1842933	minus	NAD(P)H nitroreductase	ydjA	protein-coding	WP_000339283.1	183	BW25113_RS09235
1842887	5	1120	49	0.05	1045	Gent_ΨΔrRNA_T1	1842382	1842933	minus	NAD(P)H nitroreductase	ydjA	protein-coding	WP_000339283.1	183	BW25113_RS09235
1842887	5	1218	63	0.05	2996	37_WT_T1	1842382	1842933	minus	NAD(P)H nitroreductase	ydjA	protein-coding	WP_000339283.1	183	BW25113_RS09235
1842887	5	182	9	0.05	73	37_ΨΔrRNA_T2	1842382	1842933	minus	NAD(P)H nitroreductase	ydjA	protein-coding	WP_000339283.1	183	BW25113_RS09235
1843938	5	161	13	0.08	64	37_ΨΔrRNA_T2	1843094	1844950	plus	signal peptide peptidase SppA	sppA	protein-coding	WP_001259810.1	618	BW25113_RS09245
1843938	5	310	21	0.07	381	Amp_ΨΔrRNA_T2	1843094	1844950	plus	signal peptide peptidase SppA	sppA	protein-coding	WP_001259810.1	618	BW25113_RS09245
1843938	5	520	33	0.06	252	28_WT_T1	1843094	1844950	plus	signal peptide peptidase SppA	sppA	protein-coding	WP_001259810.1	618	BW25113_RS09245
1843938	5	496	28	0.06	405	NaCl_ΨΔrRNA_T1	1843094	1844950	plus	signal peptide peptidase SppA	sppA	protein-coding	WP_001259810.1	618	BW25113_RS09245
1846350	2	570	39	0.07	227	Amp_ΨΔrRNA_T2	1846144	1846785	plus	bifunctional nicotinamidase/pyrazinamidase	pncA	protein-coding	WP_001135066.1	213	BW25113_RS09255
1846350	2	863	54	0.06	719	Gent_ΨΔrRNA_T1	1846144	1846785	plus	bifunctional nicotinamidase/pyrazinamidase	pncA	protein-coding	WP_001135066.1	213	BW25113_RS09255
18496	4	1818	84	0.05	2260	Amp_WT_T2	17489	18655	plus	Na+/H+ antiporter NhaA	nhaA	protein-coding	WP_000681354.1	388	BW25113_RS00090
18496	4	365	20	0.05	144	37_ΨΔrRNA_T2	17489	18655	plus	Na+/H+ antiporter NhaA	nhaA	protein-coding	WP_000681354.1	388	BW25113_RS00090
18496	4	570	33	0.06	105	Gent_ΨΔrRNA_T2	17489	18655	plus	Na+/H+ antiporter NhaA	nhaA	protein-coding	WP_000681354.1	388	BW25113_RS00090
18496	4	439	37	0.08	525	NaCl_WT_T2	17489	18655	plus	Na+/H+ antiporter NhaA	nhaA	protein-coding	WP_000681354.1	388	BW25113_RS00090
185801	4	2062	141	0.07	1625	Gent_WT_T1	185199	185993	minus	type I methionyl aminopeptidase	map	protein-coding	WP_001018194.1	264	BW25113_RS00840
185801	4	1799	159	0.09	1014	NaCl_WT_T1	185199	185993	minus	type I methionyl aminopeptidase	map	protein-coding	WP_001018194.1	264	BW25113_RS00840
185801	4	708	82	0.12	2593	NaCl_ΨΔrRNA_T2	185199	185993	minus	type I methionyl aminopeptidase	map	protein-coding	WP_001018194.1	264	BW25113_RS00840
185801	4	1471	150	0.1	620	37_WT_T2	185199	185993	minus	type I methionyl aminopeptidase	map	protein-coding	WP_001018194.1	264	BW25113_RS00840
1859405	2	308	17	0.06	153	Amp_ΨΔrRNA_T2	1859039	1859893	minus	methylglyoxal reductase YeaE	yeaE	protein-coding	WP_001186371.1	284	BW25113_RS09320
1859405	2	333	15	0.05	1592	Amp_ΨΔrRNA_T1	1859039	1859893	minus	methylglyoxal reductase YeaE	yeaE	protein-coding	WP_001186371.1	284	BW25113_RS09320
1859666	2	135	7	0.05	42	37_ΨΔrRNA_T2	1859039	1859893	minus	methylglyoxal reductase YeaE	yeaE	protein-coding	WP_001186371.1	284	BW25113_RS09320
1859666	2	393	23	0.06	242	NaCl_ΨΔrRNA_T1	1859039	1859893	minus	methylglyoxal reductase YeaE	yeaE	protein-coding	WP_001186371.1	284	BW25113_RS09320
1860615	2	1663	157	0.09	606	Gent_WT_T2	1859983	1860729	minus	scaffolding protein MipA	mipA	protein-coding	WP_000163771.1	248	BW25113_RS09325
1860615	2	1549	72	0.05	395	Amp_ΨΔrRNA_T2	1859983	1860729	minus	scaffolding protein MipA	mipA	protein-coding	WP_000163771.1	248	BW25113_RS09325
1864024	2	292	14	0.05	268	NaCl_ΨΔrRNA_T1	1863212	1864495	plus	YeaH/YhbH family protein	yeaH	protein-coding	WP_000219687.1	427	BW25113_RS09335
1864024	2	77	6	0.08	34	Gent_ΨΔrRNA_T1	1863212	1864495	plus	YeaH/YhbH family protein	yeaH	protein-coding	WP_000219687.1	427	BW25113_RS09335
1864032	4	52	7	0.13	1864	Amp_ΨΔrRNA_T1	1863212	1864495	plus	YeaH/YhbH family protein	yeaH	protein-coding	WP_000219687.1	427	BW25113_RS09335
1864032	4	180	12	0.07	183	37_WT_T2	1863212	1864495	plus	YeaH/YhbH family protein	yeaH	protein-coding	WP_000219687.1	427	BW25113_RS09335
1864032	4	402	19	0.05	102	28_WT_T1	1863212	1864495	plus	YeaH/YhbH family protein	yeaH	protein-coding	WP_000219687.1	427	BW25113_RS09335
1864032	4	248	13	0.05	162	NaCl_WT_T1	1863212	1864495	plus	YeaH/YhbH family protein	yeaH	protein-coding	WP_000219687.1	427	BW25113_RS09335
1867959	5	549	49	0.09	443	NaCl_ΨΔrRNA_T1	1867831	1868334	plus	mischarged aminoacyl-tRNA deacylase	yeaK	protein-coding	WP_000138043.1	167	BW25113_RS09350
1867959	5	638	33	0.05	63	Gent_ΨΔrRNA_T2	1867831	1868334	plus	mischarged aminoacyl-tRNA deacylase	yeaK	protein-coding	WP_000138043.1	167	BW25113_RS09350
1867959	5	619	45	0.07	498	Gent_ΨΔrRNA_T1	1867831	1868334	plus	mischarged aminoacyl-tRNA deacylase	yeaK	protein-coding	WP_000138043.1	167	BW25113_RS09350
1867959	5	148	18	0.12	46	37_ΨΔrRNA_T2	1867831	1868334	plus	mischarged aminoacyl-tRNA deacylase	yeaK	protein-coding	WP_000138043.1	167	BW25113_RS09350
1867959	5	628	38	0.06	1000	37_WT_T1	1867831	1868334	plus	mischarged aminoacyl-tRNA deacylase	yeaK	protein-coding	WP_000138043.1	167	BW25113_RS09350
1868205	2	706	37	0.05	531	NaCl_ΨΔrRNA_T1	1867831	1868334	plus	mischarged aminoacyl-tRNA deacylase	yeaK	protein-coding	WP_000138043.1	167	BW25113_RS09350
1868205	2	513	28	0.05	256	Gent_WT_T2	1867831	1868334	plus	mischarged aminoacyl-tRNA deacylase	yeaK	protein-coding	WP_000138043.1	167	BW25113_RS09350
1868267	2	104	8	0.08	28	37_ΨΔrRNA_T2	1867831	1868334	plus	mischarged aminoacyl-tRNA deacylase	yeaK	protein-coding	WP_000138043.1	167	BW25113_RS09350
1868267	2	127	6	0.05	131	28_ΨΔrRNA_T1	1867831	1868334	plus	mischarged aminoacyl-tRNA deacylase	yeaK	protein-coding	WP_000138043.1	167	BW25113_RS09350
1868828	2	355	18	0.05	43	37_ΨΔrRNA_T1	1868609	1869055	plus	DUF441 domain-containing protein	yeaL	protein-coding	WP_000460707.1	148	BW25113_RS09360
1868828	2	144	8	0.06	207	Amp_WT_T2	1868609	1869055	plus	DUF441 domain-containing protein	yeaL	protein-coding	WP_000460707.1	148	BW25113_RS09360
1869102	2	67	5	0.07	66	28_ΨΔrRNA_T1	1869012	1869833	minus	DNA-binding transcriptional regulator NimR	nimR	protein-coding	WP_000972248.1	273	BW25113_RS09365
1869102	2	132	8	0.06	67	Gent_ΨΔrRNA_T1	1869012	1869833	minus	DNA-binding transcriptional regulator NimR	nimR	protein-coding	WP_000972248.1	273	BW25113_RS09365
187607	2	7770	376	0.05	5534	NaCl_ΨΔrRNA_T1	187344	188195	plus	translation elongation factor Ts	tsf	protein-coding	WP_000818114.1	283	BW25113_RS00850
187607	2	4645	305	0.07	907	37_ΨΔrRNA_T2	187344	188195	plus	translation elongation factor Ts	tsf	protein-coding	WP_000818114.1	283	BW25113_RS00850
1881186	4	158	9	0.06	246	NaCl_ΨΔrRNA_T1	1881121	1882236	minus	ribonuclease D	rnd	protein-coding	WP_001307844.1	371	BW25113_RS09440
1881186	4	434	34	0.08	346	Gent_ΨΔrRNA_T1	1881121	1882236	minus	ribonuclease D	rnd	protein-coding	WP_001307844.1	371	BW25113_RS09440
1881186	4	130	14	0.11	35	37_ΨΔrRNA_T2	1881121	1882236	minus	ribonuclease D	rnd	protein-coding	WP_001307844.1	371	BW25113_RS09440
1881186	4	318	30	0.09	194	28_ΨΔrRNA_T1	1881121	1882236	minus	ribonuclease D	rnd	protein-coding	WP_001307844.1	371	BW25113_RS09440
1884230	2	254	14	0.06	220	Gent_ΨΔrRNA_T1	1884208	1884789	minus	Slp family lipoprotein YeaY	yeaY	protein-coding	WP_000290576.1	193	BW25113_RS09450
1884230	2	245	34	0.14	57	28_ΨΔrRNA_T2	1884208	1884789	minus	Slp family lipoprotein YeaY	yeaY	protein-coding	WP_000290576.1	193	BW25113_RS09450
1889825	2	85	8	0.09	80	28_ΨΔrRNA_T1	1889062	1890423	plus	aminodeoxychorismate synthase component 1	pabB	protein-coding	WP_000854958.1	453	BW25113_RS09480
1889825	2	35	6	0.17	20	37_ΨΔrRNA_T2	1889062	1890423	plus	aminodeoxychorismate synthase component 1	pabB	protein-coding	WP_000854958.1	453	BW25113_RS09480
1890654	2	422	19	0.05	498	NaCl_ΨΔrRNA_T1	1890427	1891005	plus	CoA pyrophosphatase	nudL	protein-coding	WP_000456715.1	192	BW25113_RS09485
1890654	2	371	24	0.06	284	Gent_ΨΔrRNA_T1	1890427	1891005	plus	CoA pyrophosphatase	nudL	protein-coding	WP_000456715.1	192	BW25113_RS09485
1891744	2	707	37	0.06	395	28_WT_T1	1891189	1892553	plus	L-serine ammonia-lyase	sdaA	protein-coding	WP_000624298.1	454	BW25113_RS09490
1891744	2	401	38	0.09	151	37_WT_T2	1891189	1892553	plus	L-serine ammonia-lyase	sdaA	protein-coding	WP_000624298.1	454	BW25113_RS09490
1894836	2	568	50	0.09	92	28_ΨΔrRNA_T2	1894286	1895842	minus	CNNM family cation transport protein YoaE	yoaE	protein-coding	WP_000394983.1	518	BW25113_RS09500
1894836	2	176	23	0.13	414	37_WT_T1	1894286	1895842	minus	CNNM family cation transport protein YoaE	yoaE	protein-coding	WP_000394983.1	518	BW25113_RS09500
1895223	2	67	8	0.12	117	28_WT_T1	1894286	1895842	minus	CNNM family cation transport protein YoaE	yoaE	protein-coding	WP_000394983.1	518	BW25113_RS09500
1895223	2	85	5	0.06	84	Amp_ΨΔrRNA_T1	1894286	1895842	minus	CNNM family cation transport protein YoaE	yoaE	protein-coding	WP_000394983.1	518	BW25113_RS09500
1895229	2	175	11	0.06	108	Gent_ΨΔrRNA_T1	1894286	1895842	minus	CNNM family cation transport protein YoaE	yoaE	protein-coding	WP_000394983.1	518	BW25113_RS09500
1895229	2	621	41	0.07	491	NaCl_ΨΔrRNA_T1	1894286	1895842	minus	CNNM family cation transport protein YoaE	yoaE	protein-coding	WP_000394983.1	518	BW25113_RS09500
1897146	3	1183	77	0.07	666	NaCl_ΨΔrRNA_T1	1896305	1897276	plus	PTS mannose transporter subunit IIAB	manX	protein-coding	WP_000150543.1	323	BW25113_RS09510
1897146	3	2086	95	0.05	1678	28_WT_T1	1896305	1897276	plus	PTS mannose transporter subunit IIAB	manX	protein-coding	WP_000150543.1	323	BW25113_RS09510
1897146	3	501	33	0.07	139	37_ΨΔrRNA_T2	1896305	1897276	plus	PTS mannose transporter subunit IIAB	manX	protein-coding	WP_000150543.1	323	BW25113_RS09510
1898016	2	654	32	0.05	335	37_ΨΔrRNA_T2	1897339	1898139	plus	PTS mannose transporter subunit IIC	manY	protein-coding	WP_000406926.1	266	BW25113_RS09515
1898016	2	1997	93	0.05	1800	NaCl_ΨΔrRNA_T1	1897339	1898139	plus	PTS mannose transporter subunit IIC	manY	protein-coding	WP_000406926.1	266	BW25113_RS09515
1901009	2	117	8	0.07	71	37_ΨΔrRNA_T2	1900508	1901317	minus	23S rRNA (guanine(745)-N(1))-methyltransferase	rlmA	protein-coding	WP_000010115.1	269	BW25113_RS09540
1901009	2	456	21	0.05	513	NaCl_ΨΔrRNA_T1	1900508	1901317	minus	23S rRNA (guanine(745)-N(1))-methyltransferase	rlmA	protein-coding	WP_000010115.1	269	BW25113_RS09540
1903706	7	283	13	0.05	137	Amp_WT_T2	1903565	1904356	minus	DNA-binding transcriptional regulator KdgR	kdgR	protein-coding	WP_001262203.1	263	BW25113_RS09575
1903706	7	254	30	0.12	79	37_WT_T2	1903565	1904356	minus	DNA-binding transcriptional regulator KdgR	kdgR	protein-coding	WP_001262203.1	263	BW25113_RS09575
1903706	7	156	8	0.05	50	37_ΨΔrRNA_T2	1903565	1904356	minus	DNA-binding transcriptional regulator KdgR	kdgR	protein-coding	WP_001262203.1	263	BW25113_RS09575
1903706	7	483	26	0.05	27	Gent_ΨΔrRNA_T2	1903565	1904356	minus	DNA-binding transcriptional regulator KdgR	kdgR	protein-coding	WP_001262203.1	263	BW25113_RS09575
1903706	7	485	43	0.09	1034	Amp_ΨΔrRNA_T1	1903565	1904356	minus	DNA-binding transcriptional regulator KdgR	kdgR	protein-coding	WP_001262203.1	263	BW25113_RS09575
190949	2	960	57	0.06	1194	NaCl_ΨΔrRNA_T1	190008	191204	plus	1-deoxy-D-xylulose-5-phosphate reductoisomerase	ispC	protein-coding	WP_000811923.1	398	BW25113_RS00865
190949	2	373	11	0.05	136	37_ΨΔrRNA_T2	190008	191204	plus	1-deoxy-D-xylulose-5-phosphate reductoisomerase	ispC	protein-coding	WP_000811923.1	398	BW25113_RS00865
1909729	2	1197	50	0.05	211	37_ΨΔrRNA_T2	1909093	1909791	minus	RNA chaperone ProQ	proQ	protein-coding	WP_000431381.1	232	BW25113_RS09595
1909729	2	3319	162	0.05	1137	NaCl_ΨΔrRNA_T1	1909093	1909791	minus	RNA chaperone ProQ	proQ	protein-coding	WP_000431381.1	232	BW25113_RS09595
1910758	4	46	6	0.13	43	37_ΨΔrRNA_T2	1910515	1911798	plus	membrane integrity lipid transport subunit YebS	yebS	protein-coding	WP_001207282.1	427	BW25113_RS09605
1910758	4	127	8	0.06	22	Gent_ΨΔrRNA_T2	1910515	1911798	plus	membrane integrity lipid transport subunit YebS	yebS	protein-coding	WP_001207282.1	427	BW25113_RS09605
1910758	4	127	6	0.05	180	28_ΨΔrRNA_T1	1910515	1911798	plus	membrane integrity lipid transport subunit YebS	yebS	protein-coding	WP_001207282.1	427	BW25113_RS09605
1910758	4	115	6	0.05	121	37_WT_T2	1910515	1911798	plus	membrane integrity lipid transport subunit YebS	yebS	protein-coding	WP_001207282.1	427	BW25113_RS09605
1913453	3	154	8	0.05	245	28_ΨΔrRNA_T1	1911767	1914400	plus	lipid-binding membrane homeostasis protein YebT	yebT	protein-coding	WP_001326728.1	877	BW25113_RS09610
1913453	3	595	57	0.1	267	NaCl_WT_T1	1911767	1914400	plus	lipid-binding membrane homeostasis protein YebT	yebT	protein-coding	WP_001326728.1	877	BW25113_RS09610
1913453	3	194	14	0.07	102	Amp_ΨΔrRNA_T2	1911767	1914400	plus	lipid-binding membrane homeostasis protein YebT	yebT	protein-coding	WP_001326728.1	877	BW25113_RS09610
1920956	2	108	5	0.05	24	37_ΨΔrRNA_T2	1920377	1921039	plus	exodeoxyribonuclease X	exoX	protein-coding	WP_000944256.1	220	BW25113_RS09665
1920956	2	401	25	0.06	351	Gent_ΨΔrRNA_T1	1920377	1921039	plus	exodeoxyribonuclease X	exoX	protein-coding	WP_000944256.1	220	BW25113_RS09665
1925303	2	303	18	0.06	110	Amp_WT_T1	1925138	1926316	plus	formate-dependent phosphoribosylglycinamide formyltransferase	purT	protein-coding	WP_000173484.1	392	BW25113_RS09695
1925303	2	103	8	0.08	55	NaCl_ΨΔrRNA_T1	1925138	1926316	plus	formate-dependent phosphoribosylglycinamide formyltransferase	purT	protein-coding	WP_000173484.1	392	BW25113_RS09695
1926381	2	399	24	0.06	92	NaCl_WT_T2	1926372	1927013	minus	bifunctional 4-hydroxy-2-oxoglutarate aldolase/2-dehydro-3-deoxy-phosphogluconate aldolase	kdgA	protein-coding	WP_000800512.1	213	BW25113_RS09700
1926381	2	651	70	0.11	450	28_WT_T1	1926372	1927013	minus	bifunctional 4-hydroxy-2-oxoglutarate aldolase/2-dehydro-3-deoxy-phosphogluconate aldolase	kdgA	protein-coding	WP_000800512.1	213	BW25113_RS09700
192740	2	621	26	0.05	119	37_ΨΔrRNA_T2	192164	193021	plus	phosphatidate cytidylyltransferase	cdsA	protein-coding	WP_000922446.1	285	BW25113_RS00875
1927468	3	185	10	0.05	213	Amp_ΨΔrRNA_T2	1927050	1928861	minus	phosphogluconate dehydratase	edd	protein-coding	WP_001069467.1	603	BW25113_RS09705
1927468	3	290	25	0.09	368	NaCl_ΨΔrRNA_T1	1927050	1928861	minus	phosphogluconate dehydratase	edd	protein-coding	WP_001069467.1	603	BW25113_RS09705
1927809	4	139	21	0.15	156	Amp_ΨΔrRNA_T1	1927050	1928861	minus	phosphogluconate dehydratase	edd	protein-coding	WP_001069467.1	603	BW25113_RS09705
1927809	4	216	14	0.06	367	37_WT_T1	1927050	1928861	minus	phosphogluconate dehydratase	edd	protein-coding	WP_001069467.1	603	BW25113_RS09705
1927809	4	217	15	0.07	407	28_ΨΔrRNA_T1	1927050	1928861	minus	phosphogluconate dehydratase	edd	protein-coding	WP_001069467.1	603	BW25113_RS09705
1927809	4	160	8	0.05	158	NaCl_ΨΔrRNA_T1	1927050	1928861	minus	phosphogluconate dehydratase	edd	protein-coding	WP_001069467.1	603	BW25113_RS09705
1930544	14	903	102	0.11	659	37_WT_T2	1929096	1930571	minus	glucose-6-phosphate dehydrogenase	zwf	protein-coding	WP_000301727.1	491	BW25113_RS09710
1930544	14	1353	119	0.09	842	Gent_WT_T2	1929096	1930571	minus	glucose-6-phosphate dehydrogenase	zwf	protein-coding	WP_000301727.1	491	BW25113_RS09710
1930544	14	939	69	0.07	807	NaCl_WT_T1	1929096	1930571	minus	glucose-6-phosphate dehydrogenase	zwf	protein-coding	WP_000301727.1	491	BW25113_RS09710
1930544	14	834	44	0.05	511	NaCl_WT_T2	1929096	1930571	minus	glucose-6-phosphate dehydrogenase	zwf	protein-coding	WP_000301727.1	491	BW25113_RS09710
1930544	14	1056	96	0.1	768	Amp_ΨΔrRNA_T2	1929096	1930571	minus	glucose-6-phosphate dehydrogenase	zwf	protein-coding	WP_000301727.1	491	BW25113_RS09710
1930544	14	1795	208	0.12	1751	Gent_ΨΔrRNA_T1	1929096	1930571	minus	glucose-6-phosphate dehydrogenase	zwf	protein-coding	WP_000301727.1	491	BW25113_RS09710
1930544	14	1529	139	0.09	480	28_ΨΔrRNA_T2	1929096	1930571	minus	glucose-6-phosphate dehydrogenase	zwf	protein-coding	WP_000301727.1	491	BW25113_RS09710
1930544	14	931	100	0.11	1044	Amp_WT_T2	1929096	1930571	minus	glucose-6-phosphate dehydrogenase	zwf	protein-coding	WP_000301727.1	491	BW25113_RS09710
1930544	14	454	49	0.11	236	37_ΨΔrRNA_T2	1929096	1930571	minus	glucose-6-phosphate dehydrogenase	zwf	protein-coding	WP_000301727.1	491	BW25113_RS09710
1930544	14	2725	296	0.11	1141	28_WT_T1	1929096	1930571	minus	glucose-6-phosphate dehydrogenase	zwf	protein-coding	WP_000301727.1	491	BW25113_RS09710
1936301	2	270	15	0.06	224	37_ΨΔrRNA_T2	1935908	1936840	minus	zinc ABC transporter substrate-binding protein ZnuA	znuA	protein-coding	WP_001300644.1	310	BW25113_RS09740
193805	10	1107	64	0.06	247	Gent_ΨΔrRNA_T2	193033	194385	plus	sigma E protease regulator RseP	rseP	protein-coding	WP_001295561.1	450	BW25113_RS00880
193805	10	675	43	0.06	124	28_ΨΔrRNA_T2	193033	194385	plus	sigma E protease regulator RseP	rseP	protein-coding	WP_001295561.1	450	BW25113_RS00880
193805	10	1723	133	0.08	1182	NaCl_ΨΔrRNA_T1	193033	194385	plus	sigma E protease regulator RseP	rseP	protein-coding	WP_001295561.1	450	BW25113_RS00880
193805	10	897	44	0.05	596	Amp_ΨΔrRNA_T1	193033	194385	plus	sigma E protease regulator RseP	rseP	protein-coding	WP_001295561.1	450	BW25113_RS00880
193805	10	1151	83	0.07	1012	Gent_ΨΔrRNA_T1	193033	194385	plus	sigma E protease regulator RseP	rseP	protein-coding	WP_001295561.1	450	BW25113_RS00880
193805	10	721	48	0.07	153	NaCl_WT_T2	193033	194385	plus	sigma E protease regulator RseP	rseP	protein-coding	WP_001295561.1	450	BW25113_RS00880
193805	10	362	17	0.05	320	Amp_WT_T2	193033	194385	plus	sigma E protease regulator RseP	rseP	protein-coding	WP_001295561.1	450	BW25113_RS00880
193805	10	334	28	0.08	146	37_ΨΔrRNA_T2	193033	194385	plus	sigma E protease regulator RseP	rseP	protein-coding	WP_001295561.1	450	BW25113_RS00880
193805	10	672	45	0.07	477	Amp_ΨΔrRNA_T2	193033	194385	plus	sigma E protease regulator RseP	rseP	protein-coding	WP_001295561.1	450	BW25113_RS00880
193805	10	920	67	0.07	471	Gent_WT_T2	193033	194385	plus	sigma E protease regulator RseP	rseP	protein-coding	WP_001295561.1	450	BW25113_RS00880
1938605	2	404	30	0.07	377	NaCl_WT_T2	1938603	1939613	minus	Holliday junction branch migration DNA helicase RuvB	ruvB	protein-coding	WP_000568519.1	336	BW25113_RS09755
1938605	2	460	22	0.05	136	28_ΨΔrRNA_T2	1938603	1939613	minus	Holliday junction branch migration DNA helicase RuvB	ruvB	protein-coding	WP_000568519.1	336	BW25113_RS09755
1941398	17	949	68	0.07	710	NaCl_ΨΔrRNA_T1	1941112	1941633	minus	crossover junction endodeoxyribonuclease RuvC	ruvC	protein-coding	WP_001295503.1	173	BW25113_RS09770
1941398	17	1498	266	0.18	607	Amp_ΨΔrRNA_T2	1941112	1941633	minus	crossover junction endodeoxyribonuclease RuvC	ruvC	protein-coding	WP_001295503.1	173	BW25113_RS09770
1941398	17	2368	279	0.13	275	Gent_ΨΔrRNA_T2	1941112	1941633	minus	crossover junction endodeoxyribonuclease RuvC	ruvC	protein-coding	WP_001295503.1	173	BW25113_RS09770
1941398	17	260	14	0.05	379	NaCl_ΨΔrRNA_T2	1941112	1941633	minus	crossover junction endodeoxyribonuclease RuvC	ruvC	protein-coding	WP_001295503.1	173	BW25113_RS09770
1941398	17	2131	311	0.15	943	Gent_WT_T2	1941112	1941633	minus	crossover junction endodeoxyribonuclease RuvC	ruvC	protein-coding	WP_001295503.1	173	BW25113_RS09770
1941398	17	1970	289	0.15	816	Amp_ΨΔrRNA_T1	1941112	1941633	minus	crossover junction endodeoxyribonuclease RuvC	ruvC	protein-coding	WP_001295503.1	173	BW25113_RS09770
1941398	17	830	59	0.07	134	NaCl_WT_T2	1941112	1941633	minus	crossover junction endodeoxyribonuclease RuvC	ruvC	protein-coding	WP_001295503.1	173	BW25113_RS09770
1941398	17	624	77	0.12	512	Amp_WT_T2	1941112	1941633	minus	crossover junction endodeoxyribonuclease RuvC	ruvC	protein-coding	WP_001295503.1	173	BW25113_RS09770
1941398	17	1419	221	0.16	1409	28_ΨΔrRNA_T1	1941112	1941633	minus	crossover junction endodeoxyribonuclease RuvC	ruvC	protein-coding	WP_001295503.1	173	BW25113_RS09770
1941398	17	648	78	0.13	268	37_ΨΔrRNA_T2	1941112	1941633	minus	crossover junction endodeoxyribonuclease RuvC	ruvC	protein-coding	WP_001295503.1	173	BW25113_RS09770
1941398	17	1820	196	0.11	344	28_ΨΔrRNA_T2	1941112	1941633	minus	crossover junction endodeoxyribonuclease RuvC	ruvC	protein-coding	WP_001295503.1	173	BW25113_RS09770
1941398	17	1173	93	0.08	671	28_WT_T1	1941112	1941633	minus	crossover junction endodeoxyribonuclease RuvC	ruvC	protein-coding	WP_001295503.1	173	BW25113_RS09770
1941398	17	790	76	0.1	262	Amp_WT_T1	1941112	1941633	minus	crossover junction endodeoxyribonuclease RuvC	ruvC	protein-coding	WP_001295503.1	173	BW25113_RS09770
1941398	17	651	112	0.17	361	37_WT_T2	1941112	1941633	minus	crossover junction endodeoxyribonuclease RuvC	ruvC	protein-coding	WP_001295503.1	173	BW25113_RS09770
1941852	14	4193	216	0.06	2137	Gent_WT_T2	1941668	1942408	minus	YebC/PmpR family DNA-binding transcriptional regulator	yebC	protein-coding	WP_000907248.1	246	BW25113_RS09775
1941852	14	2643	266	0.12	1619	Amp_ΨΔrRNA_T2	1941668	1942408	minus	YebC/PmpR family DNA-binding transcriptional regulator	yebC	protein-coding	WP_000907248.1	246	BW25113_RS09775
1941852	14	1318	157	0.15	851	37_WT_T2	1941668	1942408	minus	YebC/PmpR family DNA-binding transcriptional regulator	yebC	protein-coding	WP_000907248.1	246	BW25113_RS09775
1941852	14	4799	246	0.06	738	Gent_ΨΔrRNA_T2	1941668	1942408	minus	YebC/PmpR family DNA-binding transcriptional regulator	yebC	protein-coding	WP_000907248.1	246	BW25113_RS09775
1941852	14	4919	593	0.16	2155	28_WT_T1	1941668	1942408	minus	YebC/PmpR family DNA-binding transcriptional regulator	yebC	protein-coding	WP_000907248.1	246	BW25113_RS09775
1941852	14	1177	66	0.07	459	37_ΨΔrRNA_T2	1941668	1942408	minus	YebC/PmpR family DNA-binding transcriptional regulator	yebC	protein-coding	WP_000907248.1	246	BW25113_RS09775
1941852	14	1516	157	0.13	1261	Amp_WT_T2	1941668	1942408	minus	YebC/PmpR family DNA-binding transcriptional regulator	yebC	protein-coding	WP_000907248.1	246	BW25113_RS09775
1943974	2	1293	118	0.09	518	Amp_WT_T2	1943007	1944779	minus	aspartate--tRNA ligase	aspS	protein-coding	WP_001258678.1	590	BW25113_RS09785
1943974	2	1493	71	0.05	248	37_WT_T2	1943007	1944779	minus	aspartate--tRNA ligase	aspS	protein-coding	WP_001258678.1	590	BW25113_RS09785
1944404	5	3725	189	0.05	7945	Amp_ΨΔrRNA_T1	1943007	1944779	minus	aspartate--tRNA ligase	aspS	protein-coding	WP_001258678.1	590	BW25113_RS09785
1944404	5	2147	242	0.11	2041	NaCl_WT_T1	1943007	1944779	minus	aspartate--tRNA ligase	aspS	protein-coding	WP_001258678.1	590	BW25113_RS09785
1944404	5	1319	76	0.06	419	37_ΨΔrRNA_T2	1943007	1944779	minus	aspartate--tRNA ligase	aspS	protein-coding	WP_001258678.1	590	BW25113_RS09785
1944404	5	3707	212	0.06	3696	Gent_ΨΔrRNA_T1	1943007	1944779	minus	aspartate--tRNA ligase	aspS	protein-coding	WP_001258678.1	590	BW25113_RS09785
1944404	5	5980	377	0.06	2343	28_WT_T1	1943007	1944779	minus	aspartate--tRNA ligase	aspS	protein-coding	WP_001258678.1	590	BW25113_RS09785
1946795	4	385	22	0.09	261	37_WT_T2	1946523	1946918	plus	MAPEG family protein	yecN	protein-coding	WP_000252980.1	131	BW25113_RS09800
1946795	4	373	14	0.06	331	Amp_WT_T2	1946523	1946918	plus	MAPEG family protein	yecN	protein-coding	WP_000252980.1	131	BW25113_RS09800
1946795	4	519	33	0.08	378	Gent_WT_T2	1946523	1946918	plus	MAPEG family protein	yecN	protein-coding	WP_000252980.1	131	BW25113_RS09800
1947229	3	978	56	0.06	1421	37_WT_T1	1946959	1947702	plus	carboxy-S-adenosyl-L-methionine synthase CmoA	cmoA	protein-coding	WP_000019590.1	247	BW25113_RS09805
1947229	3	890	47	0.05	1298	NaCl_ΨΔrRNA_T1	1946959	1947702	plus	carboxy-S-adenosyl-L-methionine synthase CmoA	cmoA	protein-coding	WP_000019590.1	247	BW25113_RS09805
1947229	3	658	32	0.05	374	28_WT_T1	1946959	1947702	plus	carboxy-S-adenosyl-L-methionine synthase CmoA	cmoA	protein-coding	WP_000019590.1	247	BW25113_RS09805
1953847	2	230	15	0.07	39	Gent_ΨΔrRNA_T2	1953537	1954103	minus	VOC family protein	yecM	protein-coding	WP_001326725.1	188	BW25113_RS09830
1953847	2	238	23	0.1	336	Amp_ΨΔrRNA_T1	1953537	1954103	minus	VOC family protein	yecM	protein-coding	WP_001326725.1	188	BW25113_RS09830
1955387	2	1266	58	0.05	649	Amp_ΨΔrRNA_T1	1954319	1956052	plus	arginine--tRNA ligase	argS	protein-coding	WP_001025322.1	577	BW25113_RS09835
1955387	2	775	41	0.05	1056	NaCl_ΨΔrRNA_T1	1954319	1956052	plus	arginine--tRNA ligase	argS	protein-coding	WP_001025322.1	577	BW25113_RS09835
1955838	5	1100	50	0.05	1002	Gent_ΨΔrRNA_T1	1954319	1956052	plus	arginine--tRNA ligase	argS	protein-coding	WP_001025322.1	577	BW25113_RS09835
1955838	5	241	14	0.06	164	Amp_WT_T2	1954319	1956052	plus	arginine--tRNA ligase	argS	protein-coding	WP_001025322.1	577	BW25113_RS09835
1955838	5	1546	106	0.07	222	Gent_ΨΔrRNA_T2	1954319	1956052	plus	arginine--tRNA ligase	argS	protein-coding	WP_001025322.1	577	BW25113_RS09835
1955838	5	429	21	0.05	460	NaCl_WT_T1	1954319	1956052	plus	arginine--tRNA ligase	argS	protein-coding	WP_001025322.1	577	BW25113_RS09835
1955838	5	1039	72	0.07	539	Amp_ΨΔrRNA_T2	1954319	1956052	plus	arginine--tRNA ligase	argS	protein-coding	WP_001025322.1	577	BW25113_RS09835
1961001	2	100	6	0.06	152	NaCl_ΨΔrRNA_T1	1960650	1961294	minus	protein phosphatase CheZ	cheZ	protein-coding	WP_000983609.1	214	BW25113_RS09860
1961001	2	148	8	0.05	76	Gent_ΨΔrRNA_T1	1960650	1961294	minus	protein phosphatase CheZ	cheZ	protein-coding	WP_000983609.1	214	BW25113_RS09860
1962509	2	50	6	0.12	36	Gent_ΨΔrRNA_T1	1961709	1962758	minus	protein-glutamate methylesterase/protein glutamine deamidase	cheB	protein-coding	WP_000036361.1	349	BW25113_RS09870
1962509	2	62	5	0.08	73	37_WT_T1	1961709	1962758	minus	protein-glutamate methylesterase/protein glutamine deamidase	cheB	protein-coding	WP_000036361.1	349	BW25113_RS09870
197268	14	7845	1184	0.2	4820	37_WT_T2	196969	197454	plus	molecular chaperone Skp	skp	protein-coding	WP_000758956.1	161	BW25113_RS00890
1974330	3	353	35	0.1	102	Gent_WT_T2	1973669	1975093	minus	alpha,alpha-trehalose-phosphate synthase	otsA	protein-coding	WP_001295646.1	474	BW25113_RS09925
1974330	3	741	65	0.09	364	Amp_WT_T2	1973669	1975093	minus	alpha,alpha-trehalose-phosphate synthase	otsA	protein-coding	WP_001295646.1	474	BW25113_RS09925
1974330	3	846	60	0.07	32	37_ΨΔrRNA_T1	1973669	1975093	minus	alpha,alpha-trehalose-phosphate synthase	otsA	protein-coding	WP_001295646.1	474	BW25113_RS09925
1975441	3	341	32	0.09	252	Gent_ΨΔrRNA_T1	1975068	1975868	minus	trehalose-phosphatase	otsB	protein-coding	WP_001295645.1	266	BW25113_RS09930
1975441	3	4983	511	0.12	648	NaCl_WT_T2	1975068	1975868	minus	trehalose-phosphatase	otsB	protein-coding	WP_001295645.1	266	BW25113_RS09930
1975441	3	1934	128	0.07	1340	37_WT_T2	1975068	1975868	minus	trehalose-phosphatase	otsB	protein-coding	WP_001295645.1	266	BW25113_RS09930
1980636	2	61	10	0.16	66	28_ΨΔrRNA_T1	1980406	1980909	plus	non-heme ferritin-like protein	ftnB	protein-coding	WP_000179469.1	167	BW25113_RS09950
1980636	2	67	8	0.12	141	Amp_WT_T2	1980406	1980909	plus	non-heme ferritin-like protein	ftnB	protein-coding	WP_000179469.1	167	BW25113_RS09950
1983343	2	222	11	0.05	57	Amp_ΨΔrRNA_T2	1983162	1984373	plus	tyrosine transporter TyrP	tyrP	protein-coding	WP_000797560.1	403	BW25113_RS09980
1983343	2	90	6	0.07	191	37_WT_T1	1983162	1984373	plus	tyrosine transporter TyrP	tyrP	protein-coding	WP_000797560.1	403	BW25113_RS09980
1985317	13	6195	2276	0.37	1096	Gent_ΨΔrRNA_T2	1985296	1985382	minus	tRNA-Leu		tRNA		NA	BW25113_RS09990
1985317	13	7992	2704	0.34	3484	Gent_WT_T2	1985296	1985382	minus	tRNA-Leu		tRNA		NA	BW25113_RS09990
1985317	13	5240	2297	0.44	365	Amp_ΨΔrRNA_T1	1985296	1985382	minus	tRNA-Leu		tRNA		NA	BW25113_RS09990
1985317	13	2160	819	0.38	887	37_ΨΔrRNA_T2	1985296	1985382	minus	tRNA-Leu		tRNA		NA	BW25113_RS09990
1985317	13	5278	1938	0.37	2502	Amp_ΨΔrRNA_T2	1985296	1985382	minus	tRNA-Leu		tRNA		NA	BW25113_RS09990
1985317	13	610	197	0.32	220	37_WT_T2	1985296	1985382	minus	tRNA-Leu		tRNA		NA	BW25113_RS09990
1985317	13	7313	2687	0.37	1106	28_ΨΔrRNA_T2	1985296	1985382	minus	tRNA-Leu		tRNA		NA	BW25113_RS09990
1985317	13	880	198	0.23	391	Amp_WT_T2	1985296	1985382	minus	tRNA-Leu		tRNA		NA	BW25113_RS09990
1985317	13	3638	803	0.22	766	NaCl_WT_T2	1985296	1985382	minus	tRNA-Leu		tRNA		NA	BW25113_RS09990
1985416	14	3527	1527	0.43	1384	37_ΨΔrRNA_T2	1985395	1985468	minus	tRNA-Cys		tRNA		NA	BW25113_RS09995
1985416	14	4908	1973	0.4	5063	Gent_WT_T2	1985395	1985468	minus	tRNA-Cys		tRNA		NA	BW25113_RS09995
1985416	14	6624	3224	0.49	1220	Gent_ΨΔrRNA_T2	1985395	1985468	minus	tRNA-Cys		tRNA		NA	BW25113_RS09995
1985416	14	805	254	0.32	392	37_WT_T2	1985395	1985468	minus	tRNA-Cys		tRNA		NA	BW25113_RS09995
1985416	14	5349	2001	0.37	4290	Amp_ΨΔrRNA_T2	1985395	1985468	minus	tRNA-Cys		tRNA		NA	BW25113_RS09995
1985416	14	2800	959	0.34	772	NaCl_WT_T2	1985395	1985468	minus	tRNA-Cys		tRNA		NA	BW25113_RS09995
1985416	14	6457	3058	0.47	1914	28_ΨΔrRNA_T2	1985395	1985468	minus	tRNA-Cys		tRNA		NA	BW25113_RS09995
1985416	14	5995	2610	0.44	6890	37_WT_T1	1985395	1985468	minus	tRNA-Cys		tRNA		NA	BW25113_RS09995
1985544	14	2865	879	0.31	934	37_ΨΔrRNA_T2	1985523	1985598	minus	tRNA-Gly		tRNA		NA	BW25113_RS10000
1985544	14	6233	1934	0.31	1154	Amp_ΨΔrRNA_T1	1985523	1985598	minus	tRNA-Gly		tRNA		NA	BW25113_RS10000
1985544	14	6540	1745	0.27	991	Gent_ΨΔrRNA_T2	1985523	1985598	minus	tRNA-Gly		tRNA		NA	BW25113_RS10000
1985544	14	4493	1685	0.38	5701	37_WT_T1	1985523	1985598	minus	tRNA-Gly		tRNA		NA	BW25113_RS10000
1985544	14	6446	1922	0.3	5549	NaCl_ΨΔrRNA_T1	1985523	1985598	minus	tRNA-Gly		tRNA		NA	BW25113_RS10000
1985544	14	808	253	0.31	306	37_WT_T2	1985523	1985598	minus	tRNA-Gly		tRNA		NA	BW25113_RS10000
1985544	14	1111	234	0.21	530	Amp_WT_T2	1985523	1985598	minus	tRNA-Gly		tRNA		NA	BW25113_RS10000
1985544	14	5452	1548	0.28	2997	Amp_ΨΔrRNA_T2	1985523	1985598	minus	tRNA-Gly		tRNA		NA	BW25113_RS10000
198738	4	1345	128	0.1	759	37_ΨΔrRNA_T2	198588	199043	plus	3-hydroxyacyl-ACP dehydratase FabZ	fabZ	protein-coding	WP_000210739.1	151	BW25113_RS00900
198738	4	4496	241	0.05	2331	Gent_ΨΔrRNA_T1	198588	199043	plus	3-hydroxyacyl-ACP dehydratase FabZ	fabZ	protein-coding	WP_000210739.1	151	BW25113_RS00900
198738	4	5108	489	0.1	4038	NaCl_ΨΔrRNA_T1	198588	199043	plus	3-hydroxyacyl-ACP dehydratase FabZ	fabZ	protein-coding	WP_000210739.1	151	BW25113_RS00900
198738	4	4571	269	0.06	1180	Gent_ΨΔrRNA_T2	198588	199043	plus	3-hydroxyacyl-ACP dehydratase FabZ	fabZ	protein-coding	WP_000210739.1	151	BW25113_RS00900
1988107	12	573	36	0.06	666	Gent_WT_T2	1986355	1988187	minus	excinuclease ABC subunit UvrC	uvrC	protein-coding	WP_001283421.1	610	BW25113_RS10010
1988107	12	1007	65	0.06	909	28_ΨΔrRNA_T1	1986355	1988187	minus	excinuclease ABC subunit UvrC	uvrC	protein-coding	WP_001283421.1	610	BW25113_RS10010
1988107	12	2089	211	0.1	1272	Gent_ΨΔrRNA_T1	1986355	1988187	minus	excinuclease ABC subunit UvrC	uvrC	protein-coding	WP_001283421.1	610	BW25113_RS10010
1988107	12	494	35	0.07	650	Amp_WT_T2	1986355	1988187	minus	excinuclease ABC subunit UvrC	uvrC	protein-coding	WP_001283421.1	610	BW25113_RS10010
1988107	12	532	38	0.07	192	37_ΨΔrRNA_T2	1986355	1988187	minus	excinuclease ABC subunit UvrC	uvrC	protein-coding	WP_001283421.1	610	BW25113_RS10010
1988107	12	1631	170	0.1	1587	37_WT_T1	1986355	1988187	minus	excinuclease ABC subunit UvrC	uvrC	protein-coding	WP_001283421.1	610	BW25113_RS10010
1988107	12	877	67	0.08	777	NaCl_ΨΔrRNA_T1	1986355	1988187	minus	excinuclease ABC subunit UvrC	uvrC	protein-coding	WP_001283421.1	610	BW25113_RS10010
1988107	12	797	61	0.08	349	37_WT_T2	1986355	1988187	minus	excinuclease ABC subunit UvrC	uvrC	protein-coding	WP_001283421.1	610	BW25113_RS10010
1988107	12	1700	160	0.09	625	Amp_ΨΔrRNA_T1	1986355	1988187	minus	excinuclease ABC subunit UvrC	uvrC	protein-coding	WP_001283421.1	610	BW25113_RS10010
1988107	12	1903	198	0.1	247	Gent_ΨΔrRNA_T2	1986355	1988187	minus	excinuclease ABC subunit UvrC	uvrC	protein-coding	WP_001283421.1	610	BW25113_RS10010
1988107	12	1011	82	0.08	230	28_ΨΔrRNA_T2	1986355	1988187	minus	excinuclease ABC subunit UvrC	uvrC	protein-coding	WP_001283421.1	610	BW25113_RS10010
1988107	12	727	56	0.08	658	Amp_ΨΔrRNA_T2	1986355	1988187	minus	excinuclease ABC subunit UvrC	uvrC	protein-coding	WP_001283421.1	610	BW25113_RS10010
1991005	10	113	12	0.11	97	Gent_WT_T2	1990543	1991295	minus	L-cystine ABC transporter ATP-binding protein TcyN	tcyN	protein-coding	WP_001272991.1	250	BW25113_RS10035
1991005	10	1273	119	0.09	860	NaCl_ΨΔrRNA_T1	1990543	1991295	minus	L-cystine ABC transporter ATP-binding protein TcyN	tcyN	protein-coding	WP_001272991.1	250	BW25113_RS10035
1991005	10	103	5	0.05	923	28_ΨΔrRNA_T1	1990543	1991295	minus	L-cystine ABC transporter ATP-binding protein TcyN	tcyN	protein-coding	WP_001272991.1	250	BW25113_RS10035
1991005	10	441	27	0.06	186	28_WT_T1	1990543	1991295	minus	L-cystine ABC transporter ATP-binding protein TcyN	tcyN	protein-coding	WP_001272991.1	250	BW25113_RS10035
1991005	10	224	11	0.05	181	Gent_ΨΔrRNA_T1	1990543	1991295	minus	L-cystine ABC transporter ATP-binding protein TcyN	tcyN	protein-coding	WP_001272991.1	250	BW25113_RS10035
1991005	10	98	6	0.06	49	37_ΨΔrRNA_T2	1990543	1991295	minus	L-cystine ABC transporter ATP-binding protein TcyN	tcyN	protein-coding	WP_001272991.1	250	BW25113_RS10035
1991005	10	109	9	0.08	84	NaCl_WT_T2	1990543	1991295	minus	L-cystine ABC transporter ATP-binding protein TcyN	tcyN	protein-coding	WP_001272991.1	250	BW25113_RS10035
1991005	10	280	15	0.05	291	NaCl_WT_T1	1990543	1991295	minus	L-cystine ABC transporter ATP-binding protein TcyN	tcyN	protein-coding	WP_001272991.1	250	BW25113_RS10035
2000122	3	310	31	0.1	265	Gent_WT_T2	1999637	2001124	plus	alpha-amylase	amyA	protein-coding	WP_001245695.1	495	BW25113_RS10085
2000122	3	173	14	0.08	38	NaCl_WT_T2	1999637	2001124	plus	alpha-amylase	amyA	protein-coding	WP_001245695.1	495	BW25113_RS10085
2000122	3	192	9	0.05	148	Gent_ΨΔrRNA_T1	1999637	2001124	plus	alpha-amylase	amyA	protein-coding	WP_001245695.1	495	BW25113_RS10085
2000776	3	106	5	0.05	774	NaCl_ΨΔrRNA_T2	1999637	2001124	plus	alpha-amylase	amyA	protein-coding	WP_001245695.1	495	BW25113_RS10085
2000776	3	568	32	0.06	486	NaCl_ΨΔrRNA_T1	1999637	2001124	plus	alpha-amylase	amyA	protein-coding	WP_001245695.1	495	BW25113_RS10085
2000776	3	188	14	0.07	56	37_ΨΔrRNA_T2	1999637	2001124	plus	alpha-amylase	amyA	protein-coding	WP_001245695.1	495	BW25113_RS10085
200089	3	180	13	0.07	77	37_ΨΔrRNA_T2	199835	200983	plus	lipid-A-disaccharide synthase	lpxB	protein-coding	WP_000139654.1	382	BW25113_RS00910
200089	3	1316	58	0.07	1472	NaCl_ΨΔrRNA_T1	199835	200983	plus	lipid-A-disaccharide synthase	lpxB	protein-coding	WP_000139654.1	382	BW25113_RS00910
200089	3	619	28	0.06	68	Gent_ΨΔrRNA_T2	199835	200983	plus	lipid-A-disaccharide synthase	lpxB	protein-coding	WP_000139654.1	382	BW25113_RS00910
2001338	2	1272	241	0.19	236	28_ΨΔrRNA_T2	2001158	2001571	minus	lipoprotein YedD	yedD	protein-coding	WP_001350519.1	137	BW25113_RS10090
2001338	2	979	114	0.12	867	Amp_WT_T2	2001158	2001571	minus	lipoprotein YedD	yedD	protein-coding	WP_001350519.1	137	BW25113_RS10090
2002177	2	4181	401	0.1	884	28_ΨΔrRNA_T2	2001758	2002963	plus	selenium metabolism membrane protein YedE/FdhT	yedE	protein-coding	WP_000118897.1	401	BW25113_RS10095
2002177	2	676	82	0.12	123	NaCl_WT_T2	2001758	2002963	plus	selenium metabolism membrane protein YedE/FdhT	yedE	protein-coding	WP_000118897.1	401	BW25113_RS10095
2003134	4	223	38	0.17	50	NaCl_WT_T2	2002960	2003193	plus	sulfurtransferase-like selenium metabolism protein YedF	yedF	protein-coding	WP_000790504.1	77	BW25113_RS10100
2003134	4	643	47	0.07	261	NaCl_WT_T1	2002960	2003193	plus	sulfurtransferase-like selenium metabolism protein YedF	yedF	protein-coding	WP_000790504.1	77	BW25113_RS10100
2003134	4	337	16	0.05	326	Amp_WT_T1	2002960	2003193	plus	sulfurtransferase-like selenium metabolism protein YedF	yedF	protein-coding	WP_000790504.1	77	BW25113_RS10100
2003134	4	837	99	0.12	1011	37_WT_T1	2002960	2003193	plus	sulfurtransferase-like selenium metabolism protein YedF	yedF	protein-coding	WP_000790504.1	77	BW25113_RS10100
2003141	2	268	20	0.07	348	NaCl_ΨΔrRNA_T1	2002960	2003193	plus	sulfurtransferase-like selenium metabolism protein YedF	yedF	protein-coding	WP_000790504.1	77	BW25113_RS10100
2003141	2	227	16	0.07	115	37_ΨΔrRNA_T2	2002960	2003193	plus	sulfurtransferase-like selenium metabolism protein YedF	yedF	protein-coding	WP_000790504.1	77	BW25113_RS10100
201221	2	1115	59	0.05	462	Amp_ΨΔrRNA_T2	200980	201576	plus	ribonuclease HII	rnhB	protein-coding	WP_000569430.1	198	BW25113_RS00915
201221	2	1499	69	0.05	286	NaCl_WT_T2	200980	201576	plus	ribonuclease HII	rnhB	protein-coding	WP_000569430.1	198	BW25113_RS00915
201741	5	1176	60	0.05	242	Gent_ΨΔrRNA_T2	201613	205095	plus	DNA polymerase III subunit alpha	dnaE	protein-coding	WP_001294757.1	1160	BW25113_RS00920
201741	5	877	41	0.05	597	28_WT_T1	201613	205095	plus	DNA polymerase III subunit alpha	dnaE	protein-coding	WP_001294757.1	1160	BW25113_RS00920
201741	5	1173	57	0.05	2218	37_WT_T1	201613	205095	plus	DNA polymerase III subunit alpha	dnaE	protein-coding	WP_001294757.1	1160	BW25113_RS00920
201741	5	492	61	0.12	244	37_ΨΔrRNA_T2	201613	205095	plus	DNA polymerase III subunit alpha	dnaE	protein-coding	WP_001294757.1	1160	BW25113_RS00920
201869	2	1687	86	0.05	1572	NaCl_ΨΔrRNA_T1	201613	205095	plus	DNA polymerase III subunit alpha	dnaE	protein-coding	WP_001294757.1	1160	BW25113_RS00920
201869	2	705	37	0.05	851	28_ΨΔrRNA_T1	201613	205095	plus	DNA polymerase III subunit alpha	dnaE	protein-coding	WP_001294757.1	1160	BW25113_RS00920
2019891	3	273	14	0.08	131	Amp_WT_T2	2019804	2021498	minus	cellulose biosynthesis regulator diguanylate cyclase DgcQ	dgcQ	protein-coding	WP_001350521.1	564	BW25113_RS10220
2019891	3	187	12	0.1	87	Gent_WT_T2	2019804	2021498	minus	cellulose biosynthesis regulator diguanylate cyclase DgcQ	dgcQ	protein-coding	WP_001350521.1	564	BW25113_RS10220
2019891	3	188	10	0.05	159	37_WT_T2	2019804	2021498	minus	cellulose biosynthesis regulator diguanylate cyclase DgcQ	dgcQ	protein-coding	WP_001350521.1	564	BW25113_RS10220
201994	5	1315	99	0.09	1273	NaCl_ΨΔrRNA_T1	201613	205095	plus	DNA polymerase III subunit alpha	dnaE	protein-coding	WP_001294757.1	1160	BW25113_RS00920
201994	5	971	39	0.05	783	Gent_ΨΔrRNA_T1	201613	205095	plus	DNA polymerase III subunit alpha	dnaE	protein-coding	WP_001294757.1	1160	BW25113_RS00920
201994	5	191	12	0.06	118	37_WT_T2	201613	205095	plus	DNA polymerase III subunit alpha	dnaE	protein-coding	WP_001294757.1	1160	BW25113_RS00920
201994	5	505	25	0.05	285	28_WT_T1	201613	205095	plus	DNA polymerase III subunit alpha	dnaE	protein-coding	WP_001294757.1	1160	BW25113_RS00920
2021739	2	425	22	0.05	270	Amp_ΨΔrRNA_T2	2021669	2021851	minus	DUF2158 domain-containing protein	yodC	protein-coding	WP_000009307.1	60	BW25113_RS10225
2021739	2	353	21	0.06	315	Gent_ΨΔrRNA_T2	2021669	2021851	minus	DUF2158 domain-containing protein	yodC	protein-coding	WP_000009307.1	60	BW25113_RS10225
2025344	7	565	46	0.08	320	Gent_ΨΔrRNA_T1	2024380	2025798	minus	DNA-cytosine methyltransferase	dcm	protein-coding	WP_001157239.1	472	BW25113_RS10245
2025344	7	125	10	0.08	30	37_ΨΔrRNA_T2	2024380	2025798	minus	DNA-cytosine methyltransferase	dcm	protein-coding	WP_001157239.1	472	BW25113_RS10245
2025344	7	136	8	0.06	97	Amp_WT_T2	2024380	2025798	minus	DNA-cytosine methyltransferase	dcm	protein-coding	WP_001157239.1	472	BW25113_RS10245
2025344	7	370	24	0.06	138	Amp_ΨΔrRNA_T1	2024380	2025798	minus	DNA-cytosine methyltransferase	dcm	protein-coding	WP_001157239.1	472	BW25113_RS10245
2025344	7	457	44	0.1	471	NaCl_ΨΔrRNA_T1	2024380	2025798	minus	DNA-cytosine methyltransferase	dcm	protein-coding	WP_001157239.1	472	BW25113_RS10245
2025344	7	447	33	0.07	457	28_ΨΔrRNA_T1	2024380	2025798	minus	DNA-cytosine methyltransferase	dcm	protein-coding	WP_001157239.1	472	BW25113_RS10245
2025344	7	589	33	0.06	58	Gent_ΨΔrRNA_T2	2024380	2025798	minus	DNA-cytosine methyltransferase	dcm	protein-coding	WP_001157239.1	472	BW25113_RS10245
2029639	3	80	5	0.06	840	NaCl_ΨΔrRNA_T2	2029316	2030167	plus	glyoxalase III HchA	hchA	protein-coding	WP_000218212.1	283	BW25113_RS10275
2029639	3	171	9	0.05	315	Amp_WT_T2	2029316	2030167	plus	glyoxalase III HchA	hchA	protein-coding	WP_000218212.1	283	BW25113_RS10275
2029885	3	370	18	0.05	2974	Amp_ΨΔrRNA_T1	2029316	2030167	plus	glyoxalase III HchA	hchA	protein-coding	WP_000218212.1	283	BW25113_RS10275
2029885	3	2396	110	0.06	915	28_WT_T1	2029316	2030167	plus	glyoxalase III HchA	hchA	protein-coding	WP_000218212.1	283	BW25113_RS10275
2036970	14	436	147	0.34	371	Gent_ΨΔrRNA_T1	2036949	2037038	minus	tRNA-Ser		tRNA		NA	BW25113_RS10320
2036970	14	822	392	0.48	336	Gent_ΨΔrRNA_T2	2036949	2037038	minus	tRNA-Ser		tRNA		NA	BW25113_RS10320
2036970	14	1009	328	0.34	858	Gent_WT_T2	2036949	2037038	minus	tRNA-Ser		tRNA		NA	BW25113_RS10320
2036970	14	360	51	0.14	727	NaCl_ΨΔrRNA_T2	2036949	2037038	minus	tRNA-Ser		tRNA		NA	BW25113_RS10320
2036970	14	452	125	0.28	974	37_WT_T1	2036949	2037038	minus	tRNA-Ser		tRNA		NA	BW25113_RS10320
2036970	14	578	305	0.53	748	NaCl_ΨΔrRNA_T1	2036949	2037038	minus	tRNA-Ser		tRNA		NA	BW25113_RS10320
2036970	14	326	94	0.29	1507	Amp_ΨΔrRNA_T1	2036949	2037038	minus	tRNA-Ser		tRNA		NA	BW25113_RS10320
2036970	14	152	50	0.33	157	37_ΨΔrRNA_T2	2036949	2037038	minus	tRNA-Ser		tRNA		NA	BW25113_RS10320
2036970	14	100	42	0.42	202	37_WT_T2	2036949	2037038	minus	tRNA-Ser		tRNA		NA	BW25113_RS10320
2036970	14	751	165	0.22	267	NaCl_WT_T2	2036949	2037038	minus	tRNA-Ser		tRNA		NA	BW25113_RS10320
2036970	14	280	50	0.18	254	Amp_WT_T2	2036949	2037038	minus	tRNA-Ser		tRNA		NA	BW25113_RS10320
2036970	14	485	142	0.29	624	28_ΨΔrRNA_T1	2036949	2037038	minus	tRNA-Ser		tRNA		NA	BW25113_RS10320
2036970	14	449	112	0.25	645	Amp_ΨΔrRNA_T2	2036949	2037038	minus	tRNA-Ser		tRNA		NA	BW25113_RS10320
2036970	14	762	107	0.14	317	28_ΨΔrRNA_T2	2036949	2037038	minus	tRNA-Ser		tRNA		NA	BW25113_RS10320
2037352	2	41	5	0.12	45	28_WT_T1	2037132	2037929	plus	DgsA anti-repressor MtfA	mtfA	protein-coding	WP_001302302.1	265	BW25113_RS10325
2037352	2	84	6	0.07	58	NaCl_ΨΔrRNA_T1	2037132	2037929	plus	DgsA anti-repressor MtfA	mtfA	protein-coding	WP_001302302.1	265	BW25113_RS10325
2038068	4	199	12	0.06	31	Gent_ΨΔrRNA_T1	2038030	2038105	plus	tRNA-Asn		tRNA		NA	BW25113_RS10330
2038068	4	188	12	0.06	21	28_ΨΔrRNA_T2	2038030	2038105	plus	tRNA-Asn		tRNA		NA	BW25113_RS10330
2038068	4	322	16	0.05	20	Gent_ΨΔrRNA_T2	2038030	2038105	plus	tRNA-Asn		tRNA		NA	BW25113_RS10330
2038068	4	187	23	0.12	98	NaCl_ΨΔrRNA_T1	2038030	2038105	plus	tRNA-Asn		tRNA		NA	BW25113_RS10330
2038083	6	83	20	0.24	23	Gent_WT_T2	2038030	2038105	plus	tRNA-Asn		tRNA		NA	BW25113_RS10330
2038083	6	123	21	0.17	44	Amp_ΨΔrRNA_T1	2038030	2038105	plus	tRNA-Asn		tRNA		NA	BW25113_RS10330
2038083	6	74	12	0.16	58	28_ΨΔrRNA_T1	2038030	2038105	plus	tRNA-Asn		tRNA		NA	BW25113_RS10330
2038083	6	122	15	0.12	114	37_WT_T1	2038030	2038105	plus	tRNA-Asn		tRNA		NA	BW25113_RS10330
2038083	6	202	64	0.32	95	NaCl_ΨΔrRNA_T1	2038030	2038105	plus	tRNA-Asn		tRNA		NA	BW25113_RS10330
2038083	6	215	65	0.3	27	Gent_ΨΔrRNA_T1	2038030	2038105	plus	tRNA-Asn		tRNA		NA	BW25113_RS10330
204363	2	1359	73	0.05	735	28_WT_T1	201613	205095	plus	DNA polymerase III subunit alpha	dnaE	protein-coding	WP_001294757.1	1160	BW25113_RS00920
204363	2	1623	69	0.06	1738	NaCl_ΨΔrRNA_T1	201613	205095	plus	DNA polymerase III subunit alpha	dnaE	protein-coding	WP_001294757.1	1160	BW25113_RS00920
2043778	2	40	6	0.15	20	37_ΨΔrRNA_T2	2038419	2045495	plus	inverse autotransporter adhesin YeeJ	yeeJ	protein-coding	WP_010723107.1	2358	BW25113_RS10335
2043778	2	145	11	0.08	166	28_WT_T1	2038419	2045495	plus	inverse autotransporter adhesin YeeJ	yeeJ	protein-coding	WP_010723107.1	2358	BW25113_RS10335
2043898	2	62	5	0.08	85	NaCl_ΨΔrRNA_T2	2038419	2045495	plus	inverse autotransporter adhesin YeeJ	yeeJ	protein-coding	WP_010723107.1	2358	BW25113_RS10335
2043898	2	107	6	0.06	87	Gent_ΨΔrRNA_T1	2038419	2045495	plus	inverse autotransporter adhesin YeeJ	yeeJ	protein-coding	WP_010723107.1	2358	BW25113_RS10335
2044434	2	76	6	0.08	24	37_WT_T2	2038419	2045495	plus	inverse autotransporter adhesin YeeJ	yeeJ	protein-coding	WP_010723107.1	2358	BW25113_RS10335
2044434	2	57	6	0.11	39	Amp_WT_T1	2038419	2045495	plus	inverse autotransporter adhesin YeeJ	yeeJ	protein-coding	WP_010723107.1	2358	BW25113_RS10335
204488	5	730	29	0.05	52	Gent_ΨΔrRNA_T2	201613	205095	plus	DNA polymerase III subunit alpha	dnaE	protein-coding	WP_001294757.1	1160	BW25113_RS00920
204488	5	560	57	0.1	310	Amp_WT_T2	201613	205095	plus	DNA polymerase III subunit alpha	dnaE	protein-coding	WP_001294757.1	1160	BW25113_RS00920
204488	5	332	19	0.06	95	37_ΨΔrRNA_T2	201613	205095	plus	DNA polymerase III subunit alpha	dnaE	protein-coding	WP_001294757.1	1160	BW25113_RS00920
204488	5	676	43	0.06	1186	28_ΨΔrRNA_T1	201613	205095	plus	DNA polymerase III subunit alpha	dnaE	protein-coding	WP_001294757.1	1160	BW25113_RS00920
204488	5	1237	62	0.05	1141	37_WT_T1	201613	205095	plus	DNA polymerase III subunit alpha	dnaE	protein-coding	WP_001294757.1	1160	BW25113_RS00920
2049046	2	450	29	0.06	106	Gent_ΨΔrRNA_T2	2048542	2049996	plus	AMP nucleosidase	amn	protein-coding	WP_001060244.1	484	BW25113_RS10350
2049046	2	559	26	0.05	401	37_WT_T2	2048542	2049996	plus	AMP nucleosidase	amn	protein-coding	WP_001060244.1	484	BW25113_RS10350
2053370	2	290	44	0.15	81	NaCl_ΨΔrRNA_T1	2053332	2053407	plus	tRNA-Asn		tRNA		NA	BW25113_RS10370
2053370	2	109	6	0.06	76	Amp_ΨΔrRNA_T1	2053332	2053407	plus	tRNA-Asn		tRNA		NA	BW25113_RS10370
2053385	6	83	22	0.27	33	Amp_ΨΔrRNA_T2	2053332	2053407	plus	tRNA-Asn		tRNA		NA	BW25113_RS10370
2053385	6	40	8	0.2	21	37_ΨΔrRNA_T2	2053332	2053407	plus	tRNA-Asn		tRNA		NA	BW25113_RS10370
2053385	6	62	28	0.45	38	Gent_WT_T2	2053332	2053407	plus	tRNA-Asn		tRNA		NA	BW25113_RS10370
2053385	6	91	16	0.18	85	Amp_ΨΔrRNA_T1	2053332	2053407	plus	tRNA-Asn		tRNA		NA	BW25113_RS10370
2053385	6	38	8	0.21	27	NaCl_WT_T2	2053332	2053407	plus	tRNA-Asn		tRNA		NA	BW25113_RS10370
2053385	6	309	112	0.36	95	NaCl_ΨΔrRNA_T1	2053332	2053407	plus	tRNA-Asn		tRNA		NA	BW25113_RS10370
2054843	2	59	8	0.14	25	NaCl_ΨΔrRNA_T1	2054497	2055414	minus	nitrogen assimilation transcriptional regulator NAC	nac	protein-coding	WP_001011462.1	305	BW25113_RS10380
2054843	2	105	6	0.06	41	Gent_ΨΔrRNA_T1	2054497	2055414	minus	nitrogen assimilation transcriptional regulator NAC	nac	protein-coding	WP_001011462.1	305	BW25113_RS10380
2055794	3	123	36	0.29	50	NaCl_ΨΔrRNA_T1	2055741	2055816	plus	tRNA-Asn		tRNA		NA	BW25113_RS10385
2055794	3	89	6	0.07	356	Amp_ΨΔrRNA_T1	2055741	2055816	plus	tRNA-Asn		tRNA		NA	BW25113_RS10385
2055794	3	42	5	0.12	27	Gent_ΨΔrRNA_T1	2055741	2055816	plus	tRNA-Asn		tRNA		NA	BW25113_RS10385
2057895	2	305	34	0.11	306	37_WT_T1	2056869	2057948	minus	nicotinate-nucleotide--dimethylbenzimidazole phosphoribosyltransferase	cobT	protein-coding	WP_001166160.1	359	BW25113_RS10395
2057895	2	163	10	0.06	77	37_WT_T2	2056869	2057948	minus	nicotinate-nucleotide--dimethylbenzimidazole phosphoribosyltransferase	cobT	protein-coding	WP_001166160.1	359	BW25113_RS10395
2058721	4	401	45	0.11	310	Gent_ΨΔrRNA_T1	2058700	2059245	minus	bifunctional adenosylcobinamide kinase/adenosylcobinamide-phosphate guanylyltransferase	cobU	protein-coding	WP_000973176.1	181	BW25113_RS10405
2058721	4	180	23	0.13	36	37_WT_T2	2058700	2059245	minus	bifunctional adenosylcobinamide kinase/adenosylcobinamide-phosphate guanylyltransferase	cobU	protein-coding	WP_000973176.1	181	BW25113_RS10405
2058721	4	299	47	0.16	175	NaCl_WT_T1	2058700	2059245	minus	bifunctional adenosylcobinamide kinase/adenosylcobinamide-phosphate guanylyltransferase	cobU	protein-coding	WP_000973176.1	181	BW25113_RS10405
2058721	4	197	12	0.06	61	Amp_WT_T2	2058700	2059245	minus	bifunctional adenosylcobinamide kinase/adenosylcobinamide-phosphate guanylyltransferase	cobU	protein-coding	WP_000973176.1	181	BW25113_RS10405
2058754	4	218	11	0.05	77	Amp_ΨΔrRNA_T2	2058700	2059245	minus	bifunctional adenosylcobinamide kinase/adenosylcobinamide-phosphate guanylyltransferase	cobU	protein-coding	WP_000973176.1	181	BW25113_RS10405
2058754	4	369	21	0.06	190	28_ΨΔrRNA_T1	2058700	2059245	minus	bifunctional adenosylcobinamide kinase/adenosylcobinamide-phosphate guanylyltransferase	cobU	protein-coding	WP_000973176.1	181	BW25113_RS10405
2058754	4	224	8	0.08	70	Amp_WT_T2	2058700	2059245	minus	bifunctional adenosylcobinamide kinase/adenosylcobinamide-phosphate guanylyltransferase	cobU	protein-coding	WP_000973176.1	181	BW25113_RS10405
2058754	4	399	25	0.06	113	NaCl_ΨΔrRNA_T1	2058700	2059245	minus	bifunctional adenosylcobinamide kinase/adenosylcobinamide-phosphate guanylyltransferase	cobU	protein-coding	WP_000973176.1	181	BW25113_RS10405
2059115	2	463	22	0.05	174	Amp_WT_T1	2058700	2059245	minus	bifunctional adenosylcobinamide kinase/adenosylcobinamide-phosphate guanylyltransferase	cobU	protein-coding	WP_000973176.1	181	BW25113_RS10405
2059115	2	165	17	0.1	108	NaCl_WT_T2	2058700	2059245	minus	bifunctional adenosylcobinamide kinase/adenosylcobinamide-phosphate guanylyltransferase	cobU	protein-coding	WP_000973176.1	181	BW25113_RS10405
2062788	6	108	7	0.06	77	Amp_ΨΔrRNA_T2	2062433	2063661	minus	IS3-like element IS2 family transposase		protein-coding	WP_088895425.1	409	BW25113_RS10425
2062788	6	153	14	0.09	100	28_ΨΔrRNA_T1	2062433	2063661	minus	IS3-like element IS2 family transposase		protein-coding	WP_088895425.1	409	BW25113_RS10425
2062788	6	255	13	0.05	197	28_WT_T1	2062433	2063661	minus	IS3-like element IS2 family transposase		protein-coding	WP_088895425.1	409	BW25113_RS10425
2062788	6	119	6	0.05	195	Amp_ΨΔrRNA_T1	2062433	2063661	minus	IS3-like element IS2 family transposase		protein-coding	WP_088895425.1	409	BW25113_RS10425
2062788	6	255	16	0.06	244	NaCl_ΨΔrRNA_T1	2062433	2063661	minus	IS3-like element IS2 family transposase		protein-coding	WP_088895425.1	409	BW25113_RS10425
2062788	6	257	16	0.06	370	37_WT_T1	2062433	2063661	minus	IS3-like element IS2 family transposase		protein-coding	WP_088895425.1	409	BW25113_RS10425
2064469	2	132	8	0.06	158	NaCl_ΨΔrRNA_T1	2064141	2064692	plus	uncharacterized gene		pseudogene		NA	BW25113_RS10440
2064469	2	58	6	0.1	68	NaCl_WT_T2	2064141	2064692	plus	uncharacterized gene		pseudogene		NA	BW25113_RS10440
2066189	8	1990	98	0.05	1537	28_ΨΔrRNA_T1	2065020	2068139	plus	autotransporter adhesin Ag43	agn43	protein-coding	WP_000820410.1	1039	BW25113_RS10445
2066189	8	210	10	0.05	244	37_WT_T1	2065020	2068139	plus	autotransporter adhesin Ag43	agn43	protein-coding	WP_000820410.1	1039	BW25113_RS10445
2066189	8	738	44	0.06	336	37_ΨΔrRNA_T2	2065020	2068139	plus	autotransporter adhesin Ag43	agn43	protein-coding	WP_000820410.1	1039	BW25113_RS10445
2066189	8	1459	87	0.06	1154	Gent_ΨΔrRNA_T1	2065020	2068139	plus	autotransporter adhesin Ag43	agn43	protein-coding	WP_000820410.1	1039	BW25113_RS10445
2066189	8	292	20	0.07	163	Gent_WT_T2	2065020	2068139	plus	autotransporter adhesin Ag43	agn43	protein-coding	WP_000820410.1	1039	BW25113_RS10445
2066189	8	183	10	0.05	284	28_WT_T1	2065020	2068139	plus	autotransporter adhesin Ag43	agn43	protein-coding	WP_000820410.1	1039	BW25113_RS10445
2066189	8	2353	110	0.05	155	Gent_ΨΔrRNA_T2	2065020	2068139	plus	autotransporter adhesin Ag43	agn43	protein-coding	WP_000820410.1	1039	BW25113_RS10445
2066615	3	1588	88	0.06	2546	NaCl_ΨΔrRNA_T1	2065020	2068139	plus	autotransporter adhesin Ag43	agn43	protein-coding	WP_000820410.1	1039	BW25113_RS10445
2066615	3	296	15	0.05	458	Amp_WT_T2	2065020	2068139	plus	autotransporter adhesin Ag43	agn43	protein-coding	WP_000820410.1	1039	BW25113_RS10445
2066615	3	2504	150	0.06	702	NaCl_ΨΔrRNA_T2	2065020	2068139	plus	autotransporter adhesin Ag43	agn43	protein-coding	WP_000820410.1	1039	BW25113_RS10445
2066632	15	1039	121	0.12	1296	37_ΨΔrRNA_T2	2065020	2068139	plus	autotransporter adhesin Ag43	agn43	protein-coding	WP_000820410.1	1039	BW25113_RS10445
2066632	15	628	62	0.1	852	28_WT_T1	2065020	2068139	plus	autotransporter adhesin Ag43	agn43	protein-coding	WP_000820410.1	1039	BW25113_RS10445
2066632	15	3426	548	0.16	4090	Amp_ΨΔrRNA_T2	2065020	2068139	plus	autotransporter adhesin Ag43	agn43	protein-coding	WP_000820410.1	1039	BW25113_RS10445
2066632	15	3801	270	0.07	1070	Gent_ΨΔrRNA_T2	2065020	2068139	plus	autotransporter adhesin Ag43	agn43	protein-coding	WP_000820410.1	1039	BW25113_RS10445
2066632	15	572	48	0.08	426	Gent_WT_T2	2065020	2068139	plus	autotransporter adhesin Ag43	agn43	protein-coding	WP_000820410.1	1039	BW25113_RS10445
2066632	15	450	44	0.1	92	Amp_WT_T1	2065020	2068139	plus	autotransporter adhesin Ag43	agn43	protein-coding	WP_000820410.1	1039	BW25113_RS10445
2066632	15	494	42	0.09	162	NaCl_WT_T2	2065020	2068139	plus	autotransporter adhesin Ag43	agn43	protein-coding	WP_000820410.1	1039	BW25113_RS10445
2066632	15	3608	538	0.15	3097	28_ΨΔrRNA_T1	2065020	2068139	plus	autotransporter adhesin Ag43	agn43	protein-coding	WP_000820410.1	1039	BW25113_RS10445
2066632	15	326	40	0.12	523	Amp_WT_T2	2065020	2068139	plus	autotransporter adhesin Ag43	agn43	protein-coding	WP_000820410.1	1039	BW25113_RS10445
2066632	15	173	23	0.13	378	37_WT_T2	2065020	2068139	plus	autotransporter adhesin Ag43	agn43	protein-coding	WP_000820410.1	1039	BW25113_RS10445
2074043	4	112	10	0.16	246	Gent_WT_T2	2073014	2074072	minus	FUSC family protein	yeeA	protein-coding	WP_001200891.1	352	BW25113_RS10495
2074043	4	840	169	0.33	955	37_WT_T1	2073014	2074072	minus	FUSC family protein	yeeA	protein-coding	WP_001200891.1	352	BW25113_RS10495
2074043	4	313	49	0.24	330	37_WT_T2	2073014	2074072	minus	FUSC family protein	yeeA	protein-coding	WP_001200891.1	352	BW25113_RS10495
2074043	4	342	40	0.21	348	Amp_WT_T2	2073014	2074072	minus	FUSC family protein	yeeA	protein-coding	WP_001200891.1	352	BW25113_RS10495
207461	3	122	8	0.07	49	37_ΨΔrRNA_T2	206166	208307	plus	lysine decarboxylase LdcC	ldcC	protein-coding	WP_001020973.1	713	BW25113_RS00930
207461	3	460	21	0.05	109	28_ΨΔrRNA_T2	206166	208307	plus	lysine decarboxylase LdcC	ldcC	protein-coding	WP_001020973.1	713	BW25113_RS00930
207461	3	768	38	0.05	634	NaCl_ΨΔrRNA_T1	206166	208307	plus	lysine decarboxylase LdcC	ldcC	protein-coding	WP_001020973.1	713	BW25113_RS00930
2078147	2	452	32	0.07	88	37_ΨΔrRNA_T2	2077948	2079006	minus	thiosulfate utilization transporter TsuA/YeeE	tsuA	protein-coding	WP_000492339.1	352	BW25113_RS10520
2078147	2	134	9	0.07	113	Gent_ΨΔrRNA_T1	2077948	2079006	minus	thiosulfate utilization transporter TsuA/YeeE	tsuA	protein-coding	WP_000492339.1	352	BW25113_RS10520
2084533	10	169	12	0.07	235	NaCl_WT_T2	2083673	2084572	plus	ATP phosphoribosyltransferase	hisG	protein-coding	WP_000131782.1	299	BW25113_RS10550
2084533	10	1056	56	0.05	1078	37_WT_T1	2083673	2084572	plus	ATP phosphoribosyltransferase	hisG	protein-coding	WP_000131782.1	299	BW25113_RS10550
2084533	10	166	9	0.05	1170	NaCl_ΨΔrRNA_T2	2083673	2084572	plus	ATP phosphoribosyltransferase	hisG	protein-coding	WP_000131782.1	299	BW25113_RS10550
2084533	10	662	45	0.07	431	37_WT_T2	2083673	2084572	plus	ATP phosphoribosyltransferase	hisG	protein-coding	WP_000131782.1	299	BW25113_RS10550
2084533	10	818	42	0.05	781	Gent_ΨΔrRNA_T1	2083673	2084572	plus	ATP phosphoribosyltransferase	hisG	protein-coding	WP_000131782.1	299	BW25113_RS10550
2084533	10	308	16	0.05	329	Gent_WT_T2	2083673	2084572	plus	ATP phosphoribosyltransferase	hisG	protein-coding	WP_000131782.1	299	BW25113_RS10550
2084533	10	434	50	0.12	562	NaCl_ΨΔrRNA_T1	2083673	2084572	plus	ATP phosphoribosyltransferase	hisG	protein-coding	WP_000131782.1	299	BW25113_RS10550
2084533	10	252	15	0.06	97	28_ΨΔrRNA_T2	2083673	2084572	plus	ATP phosphoribosyltransferase	hisG	protein-coding	WP_000131782.1	299	BW25113_RS10550
2084533	10	325	17	0.05	161	37_ΨΔrRNA_T2	2083673	2084572	plus	ATP phosphoribosyltransferase	hisG	protein-coding	WP_000131782.1	299	BW25113_RS10550
2084533	10	407	22	0.05	236	28_ΨΔrRNA_T1	2083673	2084572	plus	ATP phosphoribosyltransferase	hisG	protein-coding	WP_000131782.1	299	BW25113_RS10550
2089219	14	382	26	0.07	285	Gent_WT_T2	2088606	2089343	plus	1-(5-phosphoribosyl)-5-[(5-phosphoribosylamino)methylideneamino]imidazole-4-carboxamide isomerase	hisA	protein-coding	WP_000586462.1	245	BW25113_RS10575
2089219	14	509	30	0.06	330	Amp_ΨΔrRNA_T2	2088606	2089343	plus	1-(5-phosphoribosyl)-5-[(5-phosphoribosylamino)methylideneamino]imidazole-4-carboxamide isomerase	hisA	protein-coding	WP_000586462.1	245	BW25113_RS10575
2089219	14	670	39	0.06	763	Gent_ΨΔrRNA_T1	2088606	2089343	plus	1-(5-phosphoribosyl)-5-[(5-phosphoribosylamino)methylideneamino]imidazole-4-carboxamide isomerase	hisA	protein-coding	WP_000586462.1	245	BW25113_RS10575
2089219	14	321	23	0.07	167	NaCl_WT_T2	2088606	2089343	plus	1-(5-phosphoribosyl)-5-[(5-phosphoribosylamino)methylideneamino]imidazole-4-carboxamide isomerase	hisA	protein-coding	WP_000586462.1	245	BW25113_RS10575
2089219	14	342	21	0.06	112	28_ΨΔrRNA_T2	2088606	2089343	plus	1-(5-phosphoribosyl)-5-[(5-phosphoribosylamino)methylideneamino]imidazole-4-carboxamide isomerase	hisA	protein-coding	WP_000586462.1	245	BW25113_RS10575
2089219	14	563	38	0.07	477	28_ΨΔrRNA_T1	2088606	2089343	plus	1-(5-phosphoribosyl)-5-[(5-phosphoribosylamino)methylideneamino]imidazole-4-carboxamide isomerase	hisA	protein-coding	WP_000586462.1	245	BW25113_RS10575
2089219	14	337	33	0.1	444	NaCl_ΨΔrRNA_T1	2088606	2089343	plus	1-(5-phosphoribosyl)-5-[(5-phosphoribosylamino)methylideneamino]imidazole-4-carboxamide isomerase	hisA	protein-coding	WP_000586462.1	245	BW25113_RS10575
2089219	14	415	26	0.06	75	Gent_ΨΔrRNA_T2	2088606	2089343	plus	1-(5-phosphoribosyl)-5-[(5-phosphoribosylamino)methylideneamino]imidazole-4-carboxamide isomerase	hisA	protein-coding	WP_000586462.1	245	BW25113_RS10575
2089219	14	223	13	0.06	135	37_ΨΔrRNA_T2	2088606	2089343	plus	1-(5-phosphoribosyl)-5-[(5-phosphoribosylamino)methylideneamino]imidazole-4-carboxamide isomerase	hisA	protein-coding	WP_000586462.1	245	BW25113_RS10575
2089219	14	481	29	0.06	515	Amp_WT_T2	2088606	2089343	plus	1-(5-phosphoribosyl)-5-[(5-phosphoribosylamino)methylideneamino]imidazole-4-carboxamide isomerase	hisA	protein-coding	WP_000586462.1	245	BW25113_RS10575
2089219	14	443	36	0.08	320	37_WT_T2	2088606	2089343	plus	1-(5-phosphoribosyl)-5-[(5-phosphoribosylamino)methylideneamino]imidazole-4-carboxamide isomerase	hisA	protein-coding	WP_000586462.1	245	BW25113_RS10575
2089219	14	1028	88	0.09	1010	37_WT_T1	2088606	2089343	plus	1-(5-phosphoribosyl)-5-[(5-phosphoribosylamino)methylideneamino]imidazole-4-carboxamide isomerase	hisA	protein-coding	WP_000586462.1	245	BW25113_RS10575
2089219	14	730	53	0.07	7078	Amp_ΨΔrRNA_T1	2088606	2089343	plus	1-(5-phosphoribosyl)-5-[(5-phosphoribosylamino)methylideneamino]imidazole-4-carboxamide isomerase	hisA	protein-coding	WP_000586462.1	245	BW25113_RS10575
2089219	14	1325	67	0.05	564	28_WT_T1	2088606	2089343	plus	1-(5-phosphoribosyl)-5-[(5-phosphoribosylamino)methylideneamino]imidazole-4-carboxamide isomerase	hisA	protein-coding	WP_000586462.1	245	BW25113_RS10575
208946	2	92	8	0.09	373	Gent_WT_T1	208818	210116	plus	tRNA lysidine(34) synthetase TilS	tilS	protein-coding	WP_000176549.1	432	BW25113_RS00940
208946	2	377	19	0.05	600	28_ΨΔrRNA_T1	208818	210116	plus	tRNA lysidine(34) synthetase TilS	tilS	protein-coding	WP_000176549.1	432	BW25113_RS00940
2089521	2	929	108	0.12	591	37_WT_T1	2089325	2090101	plus	imidazole glycerol phosphate synthase subunit HisF	hisF	protein-coding	WP_000880182.1	258	BW25113_RS10580
2089521	2	402	34	0.08	308	NaCl_ΨΔrRNA_T1	2089325	2090101	plus	imidazole glycerol phosphate synthase subunit HisF	hisF	protein-coding	WP_000880182.1	258	BW25113_RS10580
2089982	7	786	38	0.05	490	28_ΨΔrRNA_T1	2089325	2090101	plus	imidazole glycerol phosphate synthase subunit HisF	hisF	protein-coding	WP_000880182.1	258	BW25113_RS10580
2089982	7	366	18	0.05	569	Amp_WT_T2	2089325	2090101	plus	imidazole glycerol phosphate synthase subunit HisF	hisF	protein-coding	WP_000880182.1	258	BW25113_RS10580
2089982	7	396	19	0.05	363	NaCl_ΨΔrRNA_T1	2089325	2090101	plus	imidazole glycerol phosphate synthase subunit HisF	hisF	protein-coding	WP_000880182.1	258	BW25113_RS10580
2089982	7	189	16	0.08	86	37_ΨΔrRNA_T2	2089325	2090101	plus	imidazole glycerol phosphate synthase subunit HisF	hisF	protein-coding	WP_000880182.1	258	BW25113_RS10580
2089982	7	896	49	0.05	761	Gent_ΨΔrRNA_T1	2089325	2090101	plus	imidazole glycerol phosphate synthase subunit HisF	hisF	protein-coding	WP_000880182.1	258	BW25113_RS10580
2089982	7	1433	75	0.05	612	28_WT_T1	2089325	2090101	plus	imidazole glycerol phosphate synthase subunit HisF	hisF	protein-coding	WP_000880182.1	258	BW25113_RS10580
2089982	7	502	24	0.05	329	37_WT_T2	2089325	2090101	plus	imidazole glycerol phosphate synthase subunit HisF	hisF	protein-coding	WP_000880182.1	258	BW25113_RS10580
2091758	2	128	10	0.08	184	Gent_WT_T2	2090802	2091782	minus	LPS O-antigen chain length determinant protein WzzB	wzzB	protein-coding	WP_001393575.1	326	BW25113_RS10590
2091758	2	165	8	0.05	117	28_WT_T1	2090802	2091782	minus	LPS O-antigen chain length determinant protein WzzB	wzzB	protein-coding	WP_001393575.1	326	BW25113_RS10590
2092586	2	189	11	0.06	48	NaCl_ΨΔrRNA_T1	2091928	2093094	minus	UDP-glucose 6-dehydrogenase	ugd	protein-coding	WP_000704857.1	388	BW25113_RS10595
2092586	2	226	19	0.08	148	37_WT_T1	2091928	2093094	minus	UDP-glucose 6-dehydrogenase	ugd	protein-coding	WP_000704857.1	388	BW25113_RS10595
2095832	11	553	18	0.05	367	NaCl_WT_T2	2095376	2096356	minus	IS5-like element IS5 family transposase		protein-coding	WP_000019403.1	326	BW25113_RS10605
2095832	11	184	8	0.07	199	37_ΨΔrRNA_T2	2095376	2096356	minus	IS5-like element IS5 family transposase		protein-coding	WP_000019403.1	326	BW25113_RS10605
2095832	11	768	23	0.05	1506	37_WT_T1	2095376	2096356	minus	IS5-like element IS5 family transposase		protein-coding	WP_000019403.1	326	BW25113_RS10605
2095832	11	549	23	0.07	189	Gent_ΨΔrRNA_T2	2095376	2096356	minus	IS5-like element IS5 family transposase		protein-coding	WP_000019403.1	326	BW25113_RS10605
2095832	11	548	32	0.08	676	Amp_ΨΔrRNA_T2	2095376	2096356	minus	IS5-like element IS5 family transposase		protein-coding	WP_000019403.1	326	BW25113_RS10605
2095832	11	313	13	0.07	460	37_WT_T2	2095376	2096356	minus	IS5-like element IS5 family transposase		protein-coding	WP_000019403.1	326	BW25113_RS10605
2095832	11	382	10	0.05	715	Amp_WT_T2	2095376	2096356	minus	IS5-like element IS5 family transposase		protein-coding	WP_000019403.1	326	BW25113_RS10605
2095832	11	455	12	0.05	620	NaCl_ΨΔrRNA_T1	2095376	2096356	minus	IS5-like element IS5 family transposase		protein-coding	WP_000019403.1	326	BW25113_RS10605
2095832	11	851	24	0.06	822	Gent_WT_T2	2095376	2096356	minus	IS5-like element IS5 family transposase		protein-coding	WP_000019403.1	326	BW25113_RS10605
2095832	11	844	31	0.05	497	28_WT_T1	2095376	2096356	minus	IS5-like element IS5 family transposase		protein-coding	WP_000019403.1	326	BW25113_RS10605
2096264	3	411	19	0.05	423	NaCl_ΨΔrRNA_T1	2095376	2096356	minus	IS5-like element IS5 family transposase		protein-coding	WP_000019403.1	326	BW25113_RS10605
2096264	3	161	12	0.07	40	37_ΨΔrRNA_T2	2095376	2096356	minus	IS5-like element IS5 family transposase		protein-coding	WP_000019403.1	326	BW25113_RS10605
2096264	3	260	12	0.05	165	Amp_ΨΔrRNA_T2	2095376	2096356	minus	IS5-like element IS5 family transposase		protein-coding	WP_000019403.1	326	BW25113_RS10605
2101217	2	173	14	0.08	234	37_WT_T1	2100707	2101810	minus	UDP-galactopyranose mutase	glf	protein-coding	WP_000272486.1	367	BW25113_RS10635
2101217	2	132	8	0.06	61	Gent_WT_T2	2100707	2101810	minus	UDP-galactopyranose mutase	glf	protein-coding	WP_000272486.1	367	BW25113_RS10635
2101247	2	227	18	0.08	560	28_ΨΔrRNA_T1	2100707	2101810	minus	UDP-galactopyranose mutase	glf	protein-coding	WP_000272486.1	367	BW25113_RS10635
2101247	2	157	10	0.06	141	37_WT_T2	2100707	2101810	minus	UDP-galactopyranose mutase	glf	protein-coding	WP_000272486.1	367	BW25113_RS10635
210189	2	1312	64	0.05	325	Amp_WT_T1	210165	210425	minus	Rho-binding antiterminator	rof	protein-coding	WP_000062312.1	86	BW25113_RS00945
210189	2	1480	110	0.07	904	37_WT_T2	210165	210425	minus	Rho-binding antiterminator	rof	protein-coding	WP_000062312.1	86	BW25113_RS00945
2106313	4	1499	81	0.05	1354	Gent_ΨΔrRNA_T1	2105457	2106542	minus	dTDP-glucose 4,6-dehydratase	rfbB	protein-coding	WP_000699460.1	361	BW25113_RS10660
2106313	4	1144	55	0.05	1313	28_ΨΔrRNA_T1	2105457	2106542	minus	dTDP-glucose 4,6-dehydratase	rfbB	protein-coding	WP_000699460.1	361	BW25113_RS10660
2106313	4	569	39	0.07	126	37_ΨΔrRNA_T2	2105457	2106542	minus	dTDP-glucose 4,6-dehydratase	rfbB	protein-coding	WP_000699460.1	361	BW25113_RS10660
2106313	4	638	60	0.09	775	NaCl_ΨΔrRNA_T1	2105457	2106542	minus	dTDP-glucose 4,6-dehydratase	rfbB	protein-coding	WP_000699460.1	361	BW25113_RS10660
2107004	2	2498	124	0.05	2523	37_WT_T1	2106915	2107808	minus	UTP--glucose-1-phosphate uridylyltransferase GalF	galF	protein-coding	WP_000183060.1	297	BW25113_RS10665
2107004	2	2100	101	0.05	5047	28_ΨΔrRNA_T1	2106915	2107808	minus	UTP--glucose-1-phosphate uridylyltransferase GalF	galF	protein-coding	WP_000183060.1	297	BW25113_RS10665
2109574	3	104	8	0.08	47	Gent_ΨΔrRNA_T1	2109388	2110608	minus	colanic acid biosynthesis glycosyltransferase WcaL	wcaL	protein-coding	WP_000862592.1	406	BW25113_RS10675
2109574	3	55	6	0.11	61	Gent_WT_T2	2109388	2110608	minus	colanic acid biosynthesis glycosyltransferase WcaL	wcaL	protein-coding	WP_000862592.1	406	BW25113_RS10675
2109574	3	132	10	0.08	132	NaCl_ΨΔrRNA_T1	2109388	2110608	minus	colanic acid biosynthesis glycosyltransferase WcaL	wcaL	protein-coding	WP_000862592.1	406	BW25113_RS10675
211935	4	648	36	0.06	307	NaCl_WT_T2	211756	212466	plus	envelope stress response activation lipoprotein NlpE	nlpE	protein-coding	WP_000239163.1	236	BW25113_RS00965
211935	4	472	30	0.06	75	Gent_ΨΔrRNA_T2	211756	212466	plus	envelope stress response activation lipoprotein NlpE	nlpE	protein-coding	WP_000239163.1	236	BW25113_RS00965
211935	4	891	47	0.05	1433	37_WT_T1	211756	212466	plus	envelope stress response activation lipoprotein NlpE	nlpE	protein-coding	WP_000239163.1	236	BW25113_RS00965
211935	4	337	17	0.05	327	Amp_WT_T2	211756	212466	plus	envelope stress response activation lipoprotein NlpE	nlpE	protein-coding	WP_000239163.1	236	BW25113_RS00965
2119647	2	78	8	0.1	67	NaCl_ΨΔrRNA_T1	2119224	2119703	minus	GDP-mannose mannosyl hydrolase	gmm	protein-coding	WP_001393539.1	159	BW25113_RS10710
2119647	2	323	21	0.07	49	NaCl_ΨΔrRNA_T2	2119224	2119703	minus	GDP-mannose mannosyl hydrolase	gmm	protein-coding	WP_001393539.1	159	BW25113_RS10710
2133889	2	123	6	0.05	101	Amp_WT_T2	2133240	2135093	minus	outer membrane assembly protein AsmA	asmA	protein-coding	WP_001252331.1	617	BW25113_RS10775
2133889	2	430	22	0.05	484	NaCl_ΨΔrRNA_T1	2133240	2135093	minus	outer membrane assembly protein AsmA	asmA	protein-coding	WP_001252331.1	617	BW25113_RS10775
2137247	6	185	9	0.05	166	28_WT_T1	2136747	2140064	plus	diguanylate cyclase	dgcE	protein-coding	WP_000043761.1	1105	BW25113_RS10790
2137247	6	116	6	0.05	67	Amp_WT_T2	2136747	2140064	plus	diguanylate cyclase	dgcE	protein-coding	WP_000043761.1	1105	BW25113_RS10790
2137247	6	100	6	0.06	53	Amp_ΨΔrRNA_T2	2136747	2140064	plus	diguanylate cyclase	dgcE	protein-coding	WP_000043761.1	1105	BW25113_RS10790
2137247	6	158	8	0.05	50	Amp_WT_T1	2136747	2140064	plus	diguanylate cyclase	dgcE	protein-coding	WP_000043761.1	1105	BW25113_RS10790
2137247	6	116	6	0.05	175	Amp_ΨΔrRNA_T1	2136747	2140064	plus	diguanylate cyclase	dgcE	protein-coding	WP_000043761.1	1105	BW25113_RS10790
2137247	6	109	6	0.06	133	NaCl_ΨΔrRNA_T2	2136747	2140064	plus	diguanylate cyclase	dgcE	protein-coding	WP_000043761.1	1105	BW25113_RS10790
213797	2	1934	101	0.05	799	Gent_WT_T2	213544	215262	minus	proline--tRNA ligase	proS	protein-coding	WP_001260717.1	572	BW25113_RS00975
2138849	2	109	6	0.06	79	Amp_WT_T2	2136747	2140064	plus	diguanylate cyclase	dgcE	protein-coding	WP_000043761.1	1105	BW25113_RS10790
2138849	2	105	6	0.06	198	Amp_ΨΔrRNA_T1	2136747	2140064	plus	diguanylate cyclase	dgcE	protein-coding	WP_000043761.1	1105	BW25113_RS10790
2139659	3	150	9	0.06	37	NaCl_WT_T2	2136747	2140064	plus	diguanylate cyclase	dgcE	protein-coding	WP_000043761.1	1105	BW25113_RS10790
2139659	3	203	14	0.07	103	Amp_WT_T1	2136747	2140064	plus	diguanylate cyclase	dgcE	protein-coding	WP_000043761.1	1105	BW25113_RS10790
2139659	3	168	8	0.05	62	28_ΨΔrRNA_T2	2136747	2140064	plus	diguanylate cyclase	dgcE	protein-coding	WP_000043761.1	1105	BW25113_RS10790
2139795	2	108	6	0.06	22	Gent_ΨΔrRNA_T2	2136747	2140064	plus	diguanylate cyclase	dgcE	protein-coding	WP_000043761.1	1105	BW25113_RS10790
2139795	2	118	6	0.05	688	Amp_ΨΔrRNA_T1	2136747	2140064	plus	diguanylate cyclase	dgcE	protein-coding	WP_000043761.1	1105	BW25113_RS10790
2140575	2	164	10	0.06	133	28_ΨΔrRNA_T1	2140173	2141021	minus	DNA-3-methyladenine glycosylase 2	alkA	protein-coding	WP_000288420.1	282	BW25113_RS10795
2140575	2	143	7	0.05	175	NaCl_ΨΔrRNA_T1	2140173	2141021	minus	DNA-3-methyladenine glycosylase 2	alkA	protein-coding	WP_000288420.1	282	BW25113_RS10795
2148074	2	46	6	0.13	33	Amp_WT_T2	2147497	2148744	plus	multidrug efflux RND transporter subunit MdtA	mdtA	protein-coding	WP_000678989.1	415	BW25113_RS10830
2148074	2	78	6	0.08	66	28_WT_T1	2147497	2148744	plus	multidrug efflux RND transporter subunit MdtA	mdtA	protein-coding	WP_000678989.1	415	BW25113_RS10830
2148951	2	170	11	0.06	43	Gent_WT_T2	2148744	2151866	plus	multidrug efflux RND transporter permease subunit MdtB	mdtB	protein-coding	WP_001197875.1	1040	BW25113_RS10835
2148951	2	125	6	0.05	56	NaCl_WT_T2	2148744	2151866	plus	multidrug efflux RND transporter permease subunit MdtB	mdtB	protein-coding	WP_001197875.1	1040	BW25113_RS10835
2150279	2	64	7	0.11	26	Gent_WT_T2	2148744	2151866	plus	multidrug efflux RND transporter permease subunit MdtB	mdtB	protein-coding	WP_001197875.1	1040	BW25113_RS10835
2150279	2	76	6	0.08	73	28_ΨΔrRNA_T1	2148744	2151866	plus	multidrug efflux RND transporter permease subunit MdtB	mdtB	protein-coding	WP_001197875.1	1040	BW25113_RS10835
2151031	2	104	6	0.06	56	Gent_WT_T2	2148744	2151866	plus	multidrug efflux RND transporter permease subunit MdtB	mdtB	protein-coding	WP_001197875.1	1040	BW25113_RS10835
2151031	2	66	6	0.09	67	Amp_ΨΔrRNA_T1	2148744	2151866	plus	multidrug efflux RND transporter permease subunit MdtB	mdtB	protein-coding	WP_001197875.1	1040	BW25113_RS10835
2152208	2	74	8	0.11	74	28_ΨΔrRNA_T1	2151867	2154944	plus	multidrug efflux RND transporter permease subunit MdtC	mdtC	protein-coding	WP_000667481.1	1025	BW25113_RS10840
2152208	2	107	5	0.05	150	37_WT_T1	2151867	2154944	plus	multidrug efflux RND transporter permease subunit MdtC	mdtC	protein-coding	WP_000667481.1	1025	BW25113_RS10840
2152836	2	98	7	0.07	77	28_ΨΔrRNA_T1	2151867	2154944	plus	multidrug efflux RND transporter permease subunit MdtC	mdtC	protein-coding	WP_000667481.1	1025	BW25113_RS10840
2152836	2	111	6	0.05	192	28_WT_T1	2151867	2154944	plus	multidrug efflux RND transporter permease subunit MdtC	mdtC	protein-coding	WP_000667481.1	1025	BW25113_RS10840
2162327	4	386	18	0.05	356	NaCl_ΨΔrRNA_T1	2162193	2163092	plus	lipid kinase YegS	yegS	protein-coding	WP_000807348.1	299	BW25113_RS10885
2162327	4	231	13	0.06	332	Amp_ΨΔrRNA_T2	2162193	2163092	plus	lipid kinase YegS	yegS	protein-coding	WP_000807348.1	299	BW25113_RS10885
2162327	4	305	14	0.05	1148	28_ΨΔrRNA_T1	2162193	2163092	plus	lipid kinase YegS	yegS	protein-coding	WP_000807348.1	299	BW25113_RS10885
2162327	4	119	12	0.1	111	37_ΨΔrRNA_T2	2162193	2163092	plus	lipid kinase YegS	yegS	protein-coding	WP_000807348.1	299	BW25113_RS10885
2165386	4	2977	106	0.05	949	37_ΨΔrRNA_T2	2165314	2166354	minus	galactitol-1-phosphate 5-dehydrogenase	gatD	protein-coding	WP_000844219.1	346	BW25113_RS10910
2166298	4	1107	66	0.06	616	Gent_WT_T1	2165314	2166354	minus	galactitol-1-phosphate 5-dehydrogenase	gatD	protein-coding	WP_000844219.1	346	BW25113_RS10910
2166298	4	428	42	0.1	670	Amp_WT_T1	2165314	2166354	minus	galactitol-1-phosphate 5-dehydrogenase	gatD	protein-coding	WP_000844219.1	346	BW25113_RS10910
2166298	4	554	29	0.05	167	37_ΨΔrRNA_T1	2165314	2166354	minus	galactitol-1-phosphate 5-dehydrogenase	gatD	protein-coding	WP_000844219.1	346	BW25113_RS10910
2166298	4	918	91	0.1	250	NaCl_WT_T1	2165314	2166354	minus	galactitol-1-phosphate 5-dehydrogenase	gatD	protein-coding	WP_000844219.1	346	BW25113_RS10910
21751	8	285	16	0.08	186	Amp_WT_T2	21407	22348	plus	bifunctional riboflavin kinase/FAD synthetase	ribF	protein-coding	WP_000767329.1	313	BW25113_RS00120
21751	8	337	24	0.09	85	37_ΨΔrRNA_T2	21407	22348	plus	bifunctional riboflavin kinase/FAD synthetase	ribF	protein-coding	WP_000767329.1	313	BW25113_RS00120
21751	8	333	9	0.05	202	Gent_WT_T2	21407	22348	plus	bifunctional riboflavin kinase/FAD synthetase	ribF	protein-coding	WP_000767329.1	313	BW25113_RS00120
21751	8	389	14	0.07	181	Amp_ΨΔrRNA_T2	21407	22348	plus	bifunctional riboflavin kinase/FAD synthetase	ribF	protein-coding	WP_000767329.1	313	BW25113_RS00120
21751	8	1183	42	0.07	913	NaCl_ΨΔrRNA_T1	21407	22348	plus	bifunctional riboflavin kinase/FAD synthetase	ribF	protein-coding	WP_000767329.1	313	BW25113_RS00120
21751	8	1562	43	0.05	989	Gent_ΨΔrRNA_T1	21407	22348	plus	bifunctional riboflavin kinase/FAD synthetase	ribF	protein-coding	WP_000767329.1	313	BW25113_RS00120
21751	8	411	12	0.05	101	37_WT_T2	21407	22348	plus	bifunctional riboflavin kinase/FAD synthetase	ribF	protein-coding	WP_000767329.1	313	BW25113_RS00120
21751	8	810	32	0.05	503	28_WT_T1	21407	22348	plus	bifunctional riboflavin kinase/FAD synthetase	ribF	protein-coding	WP_000767329.1	313	BW25113_RS00120
2175800	2	146	16	0.11	75	28_ΨΔrRNA_T2	2175514	2176260	minus	GntR family transcriptional regulator	yegW	protein-coding	WP_000434038.1	248	BW25113_RS10960
2175800	2	226	11	0.05	376	37_WT_T1	2175514	2176260	minus	GntR family transcriptional regulator	yegW	protein-coding	WP_000434038.1	248	BW25113_RS10960
2177837	2	75	6	0.08	60	NaCl_ΨΔrRNA_T1	2177195	2177995	minus	bifunctional hydroxymethylpyrimidine kinase/phosphomethylpyrimidine kinase	thiD	protein-coding	WP_000822274.1	266	BW25113_RS10970
2177837	2	69	6	0.09	51	Gent_ΨΔrRNA_T1	2177195	2177995	minus	bifunctional hydroxymethylpyrimidine kinase/phosphomethylpyrimidine kinase	thiD	protein-coding	WP_000822274.1	266	BW25113_RS10970
2186670	2	3021	159	0.05	5658	Amp_ΨΔrRNA_T1	2186538	2187647	minus	iron-sulfur cluster carrier protein ApbC	apbC	protein-coding	WP_001005448.1	369	BW25113_RS11025
2186670	2	2203	165	0.07	252	Gent_ΨΔrRNA_T2	2186538	2187647	minus	iron-sulfur cluster carrier protein ApbC	apbC	protein-coding	WP_001005448.1	369	BW25113_RS11025
2186980	11	3021	131	0.05	907	28_ΨΔrRNA_T2	2186538	2187647	minus	iron-sulfur cluster carrier protein ApbC	apbC	protein-coding	WP_001005448.1	369	BW25113_RS11025
2186980	11	2424	92	0.05	2748	Amp_WT_T2	2186538	2187647	minus	iron-sulfur cluster carrier protein ApbC	apbC	protein-coding	WP_001005448.1	369	BW25113_RS11025
2186980	11	3124	197	0.07	600	Gent_ΨΔrRNA_T2	2186538	2187647	minus	iron-sulfur cluster carrier protein ApbC	apbC	protein-coding	WP_001005448.1	369	BW25113_RS11025
2186980	11	2321	92	0.05	1100	NaCl_WT_T2	2186538	2187647	minus	iron-sulfur cluster carrier protein ApbC	apbC	protein-coding	WP_001005448.1	369	BW25113_RS11025
218821	5	180	10	0.06	81	37_WT_T2	218101	219132	minus	methionine ABC transporter ATP-binding protein MetN	metN	protein-coding	WP_000594006.1	343	BW25113_RS01000
218821	5	448	22	0.05	1072	NaCl_WT_T1	218101	219132	minus	methionine ABC transporter ATP-binding protein MetN	metN	protein-coding	WP_000594006.1	343	BW25113_RS01000
218821	5	396	19	0.05	327	28_WT_T1	218101	219132	minus	methionine ABC transporter ATP-binding protein MetN	metN	protein-coding	WP_000594006.1	343	BW25113_RS01000
218821	5	434	22	0.05	230	NaCl_WT_T2	218101	219132	minus	methionine ABC transporter ATP-binding protein MetN	metN	protein-coding	WP_000594006.1	343	BW25113_RS01000
218821	5	146	10	0.07	72	Gent_WT_T2	218101	219132	minus	methionine ABC transporter ATP-binding protein MetN	metN	protein-coding	WP_000594006.1	343	BW25113_RS01000
2188754	10	2914	93	0.05	5467	Amp_ΨΔrRNA_T1	2187779	2189812	plus	methionine--tRNA ligase	metG	protein-coding	WP_001350533.1	677	BW25113_RS11030
2188754	10	965	36	0.06	1169	Gent_WT_T2	2187779	2189812	plus	methionine--tRNA ligase	metG	protein-coding	WP_001350533.1	677	BW25113_RS11030
2188754	10	467	19	0.06	917	NaCl_WT_T2	2187779	2189812	plus	methionine--tRNA ligase	metG	protein-coding	WP_001350533.1	677	BW25113_RS11030
2188754	10	1935	54	0.06	278	Gent_ΨΔrRNA_T2	2187779	2189812	plus	methionine--tRNA ligase	metG	protein-coding	WP_001350533.1	677	BW25113_RS11030
2188754	10	954	61	0.1	466	37_ΨΔrRNA_T2	2187779	2189812	plus	methionine--tRNA ligase	metG	protein-coding	WP_001350533.1	677	BW25113_RS11030
2188754	10	1488	44	0.06	2260	37_WT_T1	2187779	2189812	plus	methionine--tRNA ligase	metG	protein-coding	WP_001350533.1	677	BW25113_RS11030
2188754	10	1804	63	0.06	2347	Gent_ΨΔrRNA_T1	2187779	2189812	plus	methionine--tRNA ligase	metG	protein-coding	WP_001350533.1	677	BW25113_RS11030
2189134	3	2902	147	0.05	1093	28_WT_T1	2187779	2189812	plus	methionine--tRNA ligase	metG	protein-coding	WP_001350533.1	677	BW25113_RS11030
2189134	3	1299	77	0.06	965	NaCl_WT_T1	2187779	2189812	plus	methionine--tRNA ligase	metG	protein-coding	WP_001350533.1	677	BW25113_RS11030
2189134	3	1068	78	0.07	1413	Gent_WT_T1	2187779	2189812	plus	methionine--tRNA ligase	metG	protein-coding	WP_001350533.1	677	BW25113_RS11030
21943	3	3013	136	0.05	3807	NaCl_ΨΔrRNA_T1	21407	22348	plus	bifunctional riboflavin kinase/FAD synthetase	ribF	protein-coding	WP_000767329.1	313	BW25113_RS00120
21943	3	3910	195	0.05	2109	28_WT_T1	21407	22348	plus	bifunctional riboflavin kinase/FAD synthetase	ribF	protein-coding	WP_000767329.1	313	BW25113_RS00120
21943	3	2203	117	0.05	2078	NaCl_ΨΔrRNA_T2	21407	22348	plus	bifunctional riboflavin kinase/FAD synthetase	ribF	protein-coding	WP_000767329.1	313	BW25113_RS00120
2205451	5	283	32	0.11	64	37_ΨΔrRNA_T2	2205205	2205675	minus	DUF1456 family protein	yehS	protein-coding	WP_000950409.1	156	BW25113_RS11080
2205451	5	124	7	0.06	219	NaCl_WT_T2	2205205	2205675	minus	DUF1456 family protein	yehS	protein-coding	WP_000950409.1	156	BW25113_RS11080
2205451	5	991	58	0.06	796	Gent_ΨΔrRNA_T1	2205205	2205675	minus	DUF1456 family protein	yehS	protein-coding	WP_000950409.1	156	BW25113_RS11080
2205451	5	629	42	0.07	698	NaCl_ΨΔrRNA_T1	2205205	2205675	minus	DUF1456 family protein	yehS	protein-coding	WP_000950409.1	156	BW25113_RS11080
2205451	5	817	50	0.06	733	37_WT_T1	2205205	2205675	minus	DUF1456 family protein	yehS	protein-coding	WP_000950409.1	156	BW25113_RS11080
2207083	11	99	12	0.12	204	28_ΨΔrRNA_T1	2206438	2208123	minus	two-component regulatory system sensor histidine kinase BtsS	btsS	protein-coding	WP_001295431.1	561	BW25113_RS11090
2207083	11	131	14	0.11	65	Gent_WT_T2	2206438	2208123	minus	two-component regulatory system sensor histidine kinase BtsS	btsS	protein-coding	WP_001295431.1	561	BW25113_RS11090
2207083	11	83	6	0.07	239	37_WT_T1	2206438	2208123	minus	two-component regulatory system sensor histidine kinase BtsS	btsS	protein-coding	WP_001295431.1	561	BW25113_RS11090
2207083	11	55	6	0.11	123	Amp_ΨΔrRNA_T1	2206438	2208123	minus	two-component regulatory system sensor histidine kinase BtsS	btsS	protein-coding	WP_001295431.1	561	BW25113_RS11090
2207083	11	85	8	0.09	136	28_WT_T1	2206438	2208123	minus	two-component regulatory system sensor histidine kinase BtsS	btsS	protein-coding	WP_001295431.1	561	BW25113_RS11090
2207083	11	55	10	0.18	42	Amp_ΨΔrRNA_T2	2206438	2208123	minus	two-component regulatory system sensor histidine kinase BtsS	btsS	protein-coding	WP_001295431.1	561	BW25113_RS11090
2207083	11	50	15	0.3	21	37_WT_T2	2206438	2208123	minus	two-component regulatory system sensor histidine kinase BtsS	btsS	protein-coding	WP_001295431.1	561	BW25113_RS11090
2207083	11	236	29	0.12	86	28_ΨΔrRNA_T2	2206438	2208123	minus	two-component regulatory system sensor histidine kinase BtsS	btsS	protein-coding	WP_001295431.1	561	BW25113_RS11090
2207083	11	141	22	0.16	77	Gent_ΨΔrRNA_T1	2206438	2208123	minus	two-component regulatory system sensor histidine kinase BtsS	btsS	protein-coding	WP_001295431.1	561	BW25113_RS11090
2207083	11	113	18	0.16	27	Gent_ΨΔrRNA_T2	2206438	2208123	minus	two-component regulatory system sensor histidine kinase BtsS	btsS	protein-coding	WP_001295431.1	561	BW25113_RS11090
2207083	11	125	15	0.12	117	NaCl_ΨΔrRNA_T1	2206438	2208123	minus	two-component regulatory system sensor histidine kinase BtsS	btsS	protein-coding	WP_001295431.1	561	BW25113_RS11090
2207180	2	111	6	0.05	145	NaCl_ΨΔrRNA_T1	2206438	2208123	minus	two-component regulatory system sensor histidine kinase BtsS	btsS	protein-coding	WP_001295431.1	561	BW25113_RS11090
2207180	2	77	6	0.08	32	Amp_ΨΔrRNA_T2	2206438	2208123	minus	two-component regulatory system sensor histidine kinase BtsS	btsS	protein-coding	WP_001295431.1	561	BW25113_RS11090
2209835	2	237	14	0.06	23	28_ΨΔrRNA_T2	2209224	2209955	minus	glycine betaine ABC transporter permease YehW	yehW	protein-coding	WP_000783123.1	243	BW25113_RS11105
2209835	2	147	13	0.09	22	Gent_ΨΔrRNA_T2	2209224	2209955	minus	glycine betaine ABC transporter permease YehW	yehW	protein-coding	WP_000783123.1	243	BW25113_RS11105
2210707	2	78	5	0.06	44	37_ΨΔrRNA_T2	2209960	2210886	minus	glycine betaine ABC transporter ATP binding protein YehX	yehX	protein-coding	WP_000569315.1	308	BW25113_RS11110
2210964	4	103	15	0.15	34	Amp_ΨΔrRNA_T2	2210879	2212036	minus	glycine betaine ABC transporter permease YehY	yehY	protein-coding	WP_000220837.1	385	BW25113_RS11115
2210964	4	881	42	0.05	740	NaCl_ΨΔrRNA_T1	2210879	2212036	minus	glycine betaine ABC transporter permease YehY	yehY	protein-coding	WP_000220837.1	385	BW25113_RS11115
2210964	4	142	8	0.06	27	37_WT_T2	2210879	2212036	minus	glycine betaine ABC transporter permease YehY	yehY	protein-coding	WP_000220837.1	385	BW25113_RS11115
2210964	4	74	12	0.16	20	37_ΨΔrRNA_T2	2210879	2212036	minus	glycine betaine ABC transporter permease YehY	yehY	protein-coding	WP_000220837.1	385	BW25113_RS11115
2211111	3	128	6	0.05	67	Amp_ΨΔrRNA_T2	2210879	2212036	minus	glycine betaine ABC transporter permease YehY	yehY	protein-coding	WP_000220837.1	385	BW25113_RS11115
2211111	3	192	9	0.05	262	Amp_ΨΔrRNA_T1	2210879	2212036	minus	glycine betaine ABC transporter permease YehY	yehY	protein-coding	WP_000220837.1	385	BW25113_RS11115
2211111	3	147	8	0.05	69	37_WT_T2	2210879	2212036	minus	glycine betaine ABC transporter permease YehY	yehY	protein-coding	WP_000220837.1	385	BW25113_RS11115
2211560	2	101	6	0.06	66	Amp_ΨΔrRNA_T2	2210879	2212036	minus	glycine betaine ABC transporter permease YehY	yehY	protein-coding	WP_000220837.1	385	BW25113_RS11115
2211560	2	128	6	0.05	30	Gent_ΨΔrRNA_T2	2210879	2212036	minus	glycine betaine ABC transporter permease YehY	yehY	protein-coding	WP_000220837.1	385	BW25113_RS11115
2216055	2	1685	87	0.05	370	Gent_WT_T2	2215664	2217379	plus	D-lactate dehydrogenase	dld	protein-coding	WP_000097403.1	571	BW25113_RS11130
2216055	2	3706	224	0.06	2397	37_WT_T1	2215664	2217379	plus	D-lactate dehydrogenase	dld	protein-coding	WP_000097403.1	571	BW25113_RS11130
2218232	4	164	10	0.06	77	37_ΨΔrRNA_T2	2217417	2218349	minus	D-alanyl-D-alanine endopeptidase	pbpG	protein-coding	WP_001319943.1	310	BW25113_RS11135
2218232	4	535	39	0.07	887	37_WT_T1	2217417	2218349	minus	D-alanyl-D-alanine endopeptidase	pbpG	protein-coding	WP_001319943.1	310	BW25113_RS11135
2218232	4	736	34	0.05	889	NaCl_ΨΔrRNA_T1	2217417	2218349	minus	D-alanyl-D-alanine endopeptidase	pbpG	protein-coding	WP_001319943.1	310	BW25113_RS11135
2218232	4	778	36	0.05	432	NaCl_WT_T2	2217417	2218349	minus	D-alanyl-D-alanine endopeptidase	pbpG	protein-coding	WP_001319943.1	310	BW25113_RS11135
221922	14	4291	371	0.09	3837	Gent_WT_T2	221868	221944	plus	tRNA-Ile		tRNA		NA	BW25113_RS01015
221922	14	7929	1501	0.19	7964	NaCl_ΨΔrRNA_T1	221868	221944	plus	tRNA-Ile		tRNA		NA	BW25113_RS01015
221922	14	7189	1018	0.14	1616	Gent_ΨΔrRNA_T2	221868	221944	plus	tRNA-Ile		tRNA		NA	BW25113_RS01015
221922	14	919	169	0.18	637	37_WT_T2	221868	221944	plus	tRNA-Ile		tRNA		NA	BW25113_RS01015
221922	14	2064	320	0.16	1383	37_ΨΔrRNA_T2	221868	221944	plus	tRNA-Ile		tRNA		NA	BW25113_RS01015
221922	14	1587	111	0.07	2163	NaCl_WT_T2	221868	221944	plus	tRNA-Ile		tRNA		NA	BW25113_RS01015
221922	14	1113	98	0.09	1176	Amp_WT_T2	221868	221944	plus	tRNA-Ile		tRNA		NA	BW25113_RS01015
2219592	3	165	8	0.1	65	37_ΨΔrRNA_T2	2219280	2219858	plus	DedA family protein	yohD	protein-coding	WP_001296821.1	192	BW25113_RS11145
2219592	3	450	14	0.05	97	Gent_WT_T2	2219280	2219858	plus	DedA family protein	yohD	protein-coding	WP_001296821.1	192	BW25113_RS11145
2219592	3	315	8	0.05	30	Gent_ΨΔrRNA_T2	2219280	2219858	plus	DedA family protein	yohD	protein-coding	WP_001296821.1	192	BW25113_RS11145
222018	11	2639	200	0.09	771	Gent_WT_T2	221987	222062	plus	tRNA-Ala		tRNA		NA	BW25113_RS01020
222018	11	2412	155	0.06	676	Amp_ΨΔrRNA_T2	221987	222062	plus	tRNA-Ala		tRNA		NA	BW25113_RS01020
222018	11	2382	181	0.09	188	Gent_ΨΔrRNA_T2	221987	222062	plus	tRNA-Ala		tRNA		NA	BW25113_RS01020
222018	11	2573	131	0.05	237	Amp_ΨΔrRNA_T1	221987	222062	plus	tRNA-Ala		tRNA		NA	BW25113_RS01020
222018	11	2699	157	0.07	706	28_ΨΔrRNA_T2	221987	222062	plus	tRNA-Ala		tRNA		NA	BW25113_RS01020
222018	11	1485	68	0.05	559	NaCl_WT_T2	221987	222062	plus	tRNA-Ala		tRNA		NA	BW25113_RS01020
222018	11	800	88	0.12	241	37_ΨΔrRNA_T2	221987	222062	plus	tRNA-Ala		tRNA		NA	BW25113_RS01020
222040	15	2614	981	0.38	187	Amp_ΨΔrRNA_T1	221987	222062	plus	tRNA-Ala		tRNA		NA	BW25113_RS01020
222040	15	942	141	0.16	192	Amp_WT_T2	221987	222062	plus	tRNA-Ala		tRNA		NA	BW25113_RS01020
222040	15	2883	951	0.34	664	28_ΨΔrRNA_T2	221987	222062	plus	tRNA-Ala		tRNA		NA	BW25113_RS01020
222040	15	2491	684	0.28	157	Gent_ΨΔrRNA_T2	221987	222062	plus	tRNA-Ala		tRNA		NA	BW25113_RS01020
222040	15	2424	764	0.33	606	Amp_ΨΔrRNA_T2	221987	222062	plus	tRNA-Ala		tRNA		NA	BW25113_RS01020
222040	15	2758	789	0.31	699	Gent_WT_T2	221987	222062	plus	tRNA-Ala		tRNA		NA	BW25113_RS01020
222040	15	802	256	0.33	237	37_ΨΔrRNA_T2	221987	222062	plus	tRNA-Ala		tRNA		NA	BW25113_RS01020
222040	15	1443	319	0.23	499	NaCl_WT_T2	221987	222062	plus	tRNA-Ala		tRNA		NA	BW25113_RS01020
222040	15	297	101	0.34	55	37_WT_T2	221987	222062	plus	tRNA-Ala		tRNA		NA	BW25113_RS01020
222040	15	1932	734	0.4	1288	Gent_ΨΔrRNA_T1	221987	222062	plus	tRNA-Ala		tRNA		NA	BW25113_RS01020
2225407	2	2456	128	0.06	3016	NaCl_ΨΔrRNA_T1	2225323	2226207	plus	cytidine deaminase	cdd	protein-coding	WP_000553555.1	294	BW25113_RS11180
2225407	2	965	57	0.07	638	37_ΨΔrRNA_T2	2225323	2226207	plus	cytidine deaminase	cdd	protein-coding	WP_000553555.1	294	BW25113_RS11180
2226481	2	272	14	0.05	295	NaCl_ΨΔrRNA_T1	2226357	2227076	plus	outer membrane permeability protein SanA	sanA	protein-coding	WP_000920064.1	239	BW25113_RS11185
2226481	2	216	10	0.05	75	Amp_ΨΔrRNA_T2	2226357	2227076	plus	outer membrane permeability protein SanA	sanA	protein-coding	WP_000920064.1	239	BW25113_RS11185
2226914	2	126	6	0.05	56	Amp_ΨΔrRNA_T1	2226357	2227076	plus	outer membrane permeability protein SanA	sanA	protein-coding	WP_000920064.1	239	BW25113_RS11185
2226914	2	173	10	0.06	24	Gent_ΨΔrRNA_T2	2226357	2227076	plus	outer membrane permeability protein SanA	sanA	protein-coding	WP_000920064.1	239	BW25113_RS11185
2228152	2	251	13	0.05	285	Amp_WT_T2	2227512	2228750	plus	NAD-dependent dihydropyrimidine dehydrogenase subunit PreT	preT	protein-coding	WP_001136389.1	412	BW25113_RS11195
2228152	2	231	12	0.05	3937	Amp_ΨΔrRNA_T1	2227512	2228750	plus	NAD-dependent dihydropyrimidine dehydrogenase subunit PreT	preT	protein-coding	WP_001136389.1	412	BW25113_RS11195
2228786	2	354	16	0.05	250	Gent_ΨΔrRNA_T1	2228744	2229979	plus	NAD-dependent dihydropyrimidine dehydrogenase subunit PreA	preA	protein-coding	WP_000956071.1	411	BW25113_RS11200
2228786	2	151	11	0.07	65	NaCl_ΨΔrRNA_T1	2228744	2229979	plus	NAD-dependent dihydropyrimidine dehydrogenase subunit PreA	preA	protein-coding	WP_000956071.1	411	BW25113_RS11200
2229502	3	122	6	0.05	137	NaCl_ΨΔrRNA_T1	2228744	2229979	plus	NAD-dependent dihydropyrimidine dehydrogenase subunit PreA	preA	protein-coding	WP_000956071.1	411	BW25113_RS11200
2229502	3	196	15	0.08	1493	37_WT_T1	2228744	2229979	plus	NAD-dependent dihydropyrimidine dehydrogenase subunit PreA	preA	protein-coding	WP_000956071.1	411	BW25113_RS11200
2229502	3	195	11	0.06	275	28_WT_T1	2228744	2229979	plus	NAD-dependent dihydropyrimidine dehydrogenase subunit PreA	preA	protein-coding	WP_000956071.1	411	BW25113_RS11200
2229611	4	66	6	0.09	20	37_ΨΔrRNA_T2	2228744	2229979	plus	NAD-dependent dihydropyrimidine dehydrogenase subunit PreA	preA	protein-coding	WP_000956071.1	411	BW25113_RS11200
2229611	4	269	18	0.07	146	Amp_WT_T2	2228744	2229979	plus	NAD-dependent dihydropyrimidine dehydrogenase subunit PreA	preA	protein-coding	WP_000956071.1	411	BW25113_RS11200
2229611	4	664	41	0.06	2202	28_ΨΔrRNA_T1	2228744	2229979	plus	NAD-dependent dihydropyrimidine dehydrogenase subunit PreA	preA	protein-coding	WP_000956071.1	411	BW25113_RS11200
2229611	4	1125	81	0.07	150	Gent_WT_T1	2228744	2229979	plus	NAD-dependent dihydropyrimidine dehydrogenase subunit PreA	preA	protein-coding	WP_000956071.1	411	BW25113_RS11200
223200	2	7674	431	0.06	5535	Gent_WT_T2	222246	225149	plus	23S ribosomal RNA		rRNA		NA	BW25113_RS01025
223200	2	7650	400	0.05	6325	37_WT_T2	222246	225149	plus	23S ribosomal RNA		rRNA		NA	BW25113_RS01025
2235990	2	118	8	0.07	22	Amp_ΨΔrRNA_T2	2235289	2236446	minus	DUF418 domain-containing protein YeiB	yeiB	protein-coding	WP_000440926.1	385	BW25113_RS11230
2235990	2	276	18	0.07	162	NaCl_ΨΔrRNA_T1	2235289	2236446	minus	DUF418 domain-containing protein YeiB	yeiB	protein-coding	WP_000440926.1	385	BW25113_RS11230
2241184	2	351	12	0.05	393	37_WT_T1	2240542	2242011	minus	lysine-specific permease	lysP	protein-coding	WP_000253273.1	489	BW25113_RS11255
2241184	2	94	7	0.07	86	Amp_WT_T2	2240542	2242011	minus	lysine-specific permease	lysP	protein-coding	WP_000253273.1	489	BW25113_RS11255
224160	3	7938	437	0.11	7989	Gent_WT_T2	222246	225149	plus	23S ribosomal RNA		rRNA		NA	BW25113_RS01025
224702	4	7767	876	0.11	7827	NaCl_WT_T2	222246	225149	plus	23S ribosomal RNA		rRNA		NA	BW25113_RS01025
224825	3	7663	548	0.07	6057	Gent_WT_T2	222246	225149	plus	23S ribosomal RNA		rRNA		NA	BW25113_RS01025
224825	3	7774	371	0.05	6057	Amp_WT_T2	222246	225149	plus	23S ribosomal RNA		rRNA		NA	BW25113_RS01025
224849	4	7939	810	0.1	7456	Gent_WT_T2	222246	225149	plus	23S ribosomal RNA		rRNA		NA	BW25113_RS01025
224849	4	7954	439	0.06	7190	Amp_WT_T2	222246	225149	plus	23S ribosomal RNA		rRNA		NA	BW25113_RS01025
225469	14	1855	673	0.36	120	Gent_ΨΔrRNA_T2	225415	225491	plus	tRNA-Asp		tRNA		NA	BW25113_RS01035
225469	14	1081	296	0.27	608	37_WT_T1	225415	225491	plus	tRNA-Asp		tRNA		NA	BW25113_RS01035
225469	14	2662	782	0.29	339	Gent_WT_T2	225415	225491	plus	tRNA-Asp		tRNA		NA	BW25113_RS01035
225469	14	90	7	0.08	847	NaCl_ΨΔrRNA_T2	225415	225491	plus	tRNA-Asp		tRNA		NA	BW25113_RS01035
225469	14	513	162	0.32	99	37_WT_T2	225415	225491	plus	tRNA-Asp		tRNA		NA	BW25113_RS01035
225469	14	973	193	0.2	154	Amp_WT_T2	225415	225491	plus	tRNA-Asp		tRNA		NA	BW25113_RS01035
225469	14	1044	322	0.31	166	28_ΨΔrRNA_T2	225415	225491	plus	tRNA-Asp		tRNA		NA	BW25113_RS01035
225469	14	1747	522	0.3	425	Amp_ΨΔrRNA_T2	225415	225491	plus	tRNA-Asp		tRNA		NA	BW25113_RS01035
225469	14	1493	159	0.11	608	NaCl_WT_T2	225415	225491	plus	tRNA-Asp		tRNA		NA	BW25113_RS01035
225469	14	1376	547	0.4	272	Amp_ΨΔrRNA_T1	225415	225491	plus	tRNA-Asp		tRNA		NA	BW25113_RS01035
225469	14	783	270	0.34	163	37_ΨΔrRNA_T2	225415	225491	plus	tRNA-Asp		tRNA		NA	BW25113_RS01035
2255512	4	4668	220	0.08	1117	Gent_WT_T2	2254906	2255844	minus	1-phosphofructokinase	fruK	protein-coding	WP_000091263.1	312	BW25113_RS11315
2255512	4	5584	441	0.16	2194	Amp_WT_T2	2254906	2255844	minus	1-phosphofructokinase	fruK	protein-coding	WP_000091263.1	312	BW25113_RS11315
2255512	4	4032	344	0.19	1152	37_WT_T2	2254906	2255844	minus	1-phosphofructokinase	fruK	protein-coding	WP_000091263.1	312	BW25113_RS11315
2256066	3	5401	258	0.05	2394	37_WT_T2	2255844	2256974	minus	fused PTS fructose transporter subunit IIA/HPr protein	fruB	protein-coding	WP_000487246.1	376	BW25113_RS11320
2256066	3	5551	349	0.06	2766	Gent_WT_T2	2255844	2256974	minus	fused PTS fructose transporter subunit IIA/HPr protein	fruB	protein-coding	WP_000487246.1	376	BW25113_RS11320
2256066	3	3772	253	0.07	995	37_ΨΔrRNA_T2	2255844	2256974	minus	fused PTS fructose transporter subunit IIA/HPr protein	fruB	protein-coding	WP_000487246.1	376	BW25113_RS11320
2256474	2	4576	251	0.05	2614	37_ΨΔrRNA_T2	2255844	2256974	minus	fused PTS fructose transporter subunit IIA/HPr protein	fruB	protein-coding	WP_000487246.1	376	BW25113_RS11320
2256474	2	6371	395	0.06	6374	NaCl_ΨΔrRNA_T1	2255844	2256974	minus	fused PTS fructose transporter subunit IIA/HPr protein	fruB	protein-coding	WP_000487246.1	376	BW25113_RS11320
2261546	2	151	7	0.05	103	Amp_ΨΔrRNA_T2	2261308	2262294	plus	zinc-binding GTPase YeiR	yeiR	protein-coding	WP_000198828.1	328	BW25113_RS11345
2261546	2	318	16	0.05	303	Gent_ΨΔrRNA_T1	2261308	2262294	plus	zinc-binding GTPase YeiR	yeiR	protein-coding	WP_000198828.1	328	BW25113_RS11345
2262221	2	440	23	0.05	489	NaCl_ΨΔrRNA_T1	2261308	2262294	plus	zinc-binding GTPase YeiR	yeiR	protein-coding	WP_000198828.1	328	BW25113_RS11345
2262221	2	61	6	0.1	24	37_WT_T2	2261308	2262294	plus	zinc-binding GTPase YeiR	yeiR	protein-coding	WP_000198828.1	328	BW25113_RS11345
2265744	3	150	8	0.05	46	NaCl_WT_T1	2264205	2265761	plus	cyclic di-GMP phosphodiesterase	pdeN	protein-coding	WP_000470560.1	518	BW25113_RS11360
2265744	3	197	15	0.08	29	28_ΨΔrRNA_T2	2264205	2265761	plus	cyclic di-GMP phosphodiesterase	pdeN	protein-coding	WP_000470560.1	518	BW25113_RS11360
2265744	3	168	19	0.11	55	Amp_WT_T1	2264205	2265761	plus	cyclic di-GMP phosphodiesterase	pdeN	protein-coding	WP_000470560.1	518	BW25113_RS11360
2268306	2	99	10	0.1	20	28_ΨΔrRNA_T2	2267658	2268752	plus	microcin C ABC transporter permease YejB	yejB	protein-coding	WP_000501604.1	364	BW25113_RS11370
2268306	2	173	8	0.05	141	NaCl_ΨΔrRNA_T1	2267658	2268752	plus	microcin C ABC transporter permease YejB	yejB	protein-coding	WP_000501604.1	364	BW25113_RS11370
226864	2	401	19	0.05	97	NaCl_ΨΔrRNA_T1	226454	227368	minus	DNA-binding transcriptional regulator YafC	yafC	protein-coding	WP_000648572.1	304	BW25113_RS01045
226864	2	101	7	0.07	87	Gent_WT_T1	226454	227368	minus	DNA-binding transcriptional regulator YafC	yafC	protein-coding	WP_000648572.1	304	BW25113_RS01045
2269103	4	342	25	0.07	311	37_WT_T1	2268752	2269777	plus	ABC transporter permease	yejE	protein-coding	WP_000088923.1	341	BW25113_RS11375
2269103	4	248	19	0.08	229	28_WT_T1	2268752	2269777	plus	ABC transporter permease	yejE	protein-coding	WP_000088923.1	341	BW25113_RS11375
2269103	4	198	15	0.08	220	Gent_ΨΔrRNA_T1	2268752	2269777	plus	ABC transporter permease	yejE	protein-coding	WP_000088923.1	341	BW25113_RS11375
2269103	4	204	10	0.05	86	Gent_WT_T2	2268752	2269777	plus	ABC transporter permease	yejE	protein-coding	WP_000088923.1	341	BW25113_RS11375
2275243	2	90	8	0.09	78	Gent_WT_T2	2274111	2275871	plus	DEAD/DEAH box helicase	radD	protein-coding	WP_000578061.1	586	BW25113_RS11400
2275243	2	190	14	0.07	196	NaCl_ΨΔrRNA_T1	2274111	2275871	plus	DEAD/DEAH box helicase	radD	protein-coding	WP_000578061.1	586	BW25113_RS11400
2277905	2	612	29	0.09	119	37_ΨΔrRNA_T2	2277855	2279615	plus	LPS biosynthesis-modulating metalloenzyme YejM	yejM	protein-coding	WP_000256203.1	586	BW25113_RS11420
2277905	2	2082	75	0.08	1868	NaCl_ΨΔrRNA_T1	2277855	2279615	plus	LPS biosynthesis-modulating metalloenzyme YejM	yejM	protein-coding	WP_000256203.1	586	BW25113_RS11420
2278611	2	681	20	0.05	76	Gent_ΨΔrRNA_T2	2277855	2279615	plus	LPS biosynthesis-modulating metalloenzyme YejM	yejM	protein-coding	WP_000256203.1	586	BW25113_RS11420
2278611	2	949	29	0.05	1465	NaCl_ΨΔrRNA_T1	2277855	2279615	plus	LPS biosynthesis-modulating metalloenzyme YejM	yejM	protein-coding	WP_000256203.1	586	BW25113_RS11420
2279210	7	573	67	0.12	330	Amp_ΨΔrRNA_T1	2277855	2279615	plus	LPS biosynthesis-modulating metalloenzyme YejM	yejM	protein-coding	WP_000256203.1	586	BW25113_RS11420
2279210	7	627	71	0.11	134	28_ΨΔrRNA_T2	2277855	2279615	plus	LPS biosynthesis-modulating metalloenzyme YejM	yejM	protein-coding	WP_000256203.1	586	BW25113_RS11420
2279210	7	686	46	0.08	534	Gent_ΨΔrRNA_T1	2277855	2279615	plus	LPS biosynthesis-modulating metalloenzyme YejM	yejM	protein-coding	WP_000256203.1	586	BW25113_RS11420
2279210	7	446	42	0.09	441	28_WT_T1	2277855	2279615	plus	LPS biosynthesis-modulating metalloenzyme YejM	yejM	protein-coding	WP_000256203.1	586	BW25113_RS11420
2279210	7	840	55	0.07	1133	NaCl_ΨΔrRNA_T1	2277855	2279615	plus	LPS biosynthesis-modulating metalloenzyme YejM	yejM	protein-coding	WP_000256203.1	586	BW25113_RS11420
2279210	7	746	53	0.07	603	NaCl_WT_T1	2277855	2279615	plus	LPS biosynthesis-modulating metalloenzyme YejM	yejM	protein-coding	WP_000256203.1	586	BW25113_RS11420
2279210	7	164	9	0.05	38	37_WT_T2	2277855	2279615	plus	LPS biosynthesis-modulating metalloenzyme YejM	yejM	protein-coding	WP_000256203.1	586	BW25113_RS11420
2279744	11	463	104	0.24	24	Amp_ΨΔrRNA_T2	2279690	2279766	plus	tRNA-Pro		tRNA		NA	BW25113_RS11425
2279744	11	93	10	0.11	131	28_WT_T1	2279690	2279766	plus	tRNA-Pro		tRNA		NA	BW25113_RS11425
2279744	11	192	53	0.28	129	NaCl_ΨΔrRNA_T1	2279690	2279766	plus	tRNA-Pro		tRNA		NA	BW25113_RS11425
2279744	11	470	80	0.17	31	Gent_WT_T2	2279690	2279766	plus	tRNA-Pro		tRNA		NA	BW25113_RS11425
2279744	11	71	12	0.17	156	28_ΨΔrRNA_T1	2279690	2279766	plus	tRNA-Pro		tRNA		NA	BW25113_RS11425
2279744	11	167	33	0.2	132	Gent_ΨΔrRNA_T1	2279690	2279766	plus	tRNA-Pro		tRNA		NA	BW25113_RS11425
2279744	11	180	10	0.06	71	NaCl_WT_T1	2279690	2279766	plus	tRNA-Pro		tRNA		NA	BW25113_RS11425
2279744	11	213	54	0.25	23	Amp_ΨΔrRNA_T1	2279690	2279766	plus	tRNA-Pro		tRNA		NA	BW25113_RS11425
2279744	11	161	23	0.14	120	37_WT_T1	2279690	2279766	plus	tRNA-Pro		tRNA		NA	BW25113_RS11425
2279744	11	232	52	0.22	70	28_ΨΔrRNA_T2	2279690	2279766	plus	tRNA-Pro		tRNA		NA	BW25113_RS11425
2279744	11	379	67	0.18	47	NaCl_WT_T2	2279690	2279766	plus	tRNA-Pro		tRNA		NA	BW25113_RS11425
2283000	6	186	8	0.08	180	37_ΨΔrRNA_T2	2282544	2283524	minus	IS5-like element IS5 family transposase		protein-coding	WP_000019403.1	326	BW25113_RS11435
2283000	6	855	41	0.06	521	28_WT_T1	2282544	2283524	minus	IS5-like element IS5 family transposase		protein-coding	WP_000019403.1	326	BW25113_RS11435
2283000	6	322	9	0.05	480	37_WT_T2	2282544	2283524	minus	IS5-like element IS5 family transposase		protein-coding	WP_000019403.1	326	BW25113_RS11435
2283000	6	675	20	0.05	609	28_ΨΔrRNA_T1	2282544	2283524	minus	IS5-like element IS5 family transposase		protein-coding	WP_000019403.1	326	BW25113_RS11435
2283000	6	845	33	0.05	1463	37_WT_T1	2282544	2283524	minus	IS5-like element IS5 family transposase		protein-coding	WP_000019403.1	326	BW25113_RS11435
2284252	2	167	10	0.06	40	37_ΨΔrRNA_T2	2283979	2284626	plus	nitrate/nitrite response regulator protein NarP	narP	protein-coding	WP_001113639.1	215	BW25113_RS11445
2284252	2	720	37	0.05	773	Gent_ΨΔrRNA_T1	2283979	2284626	plus	nitrate/nitrite response regulator protein NarP	narP	protein-coding	WP_001113639.1	215	BW25113_RS11445
2285330	2	310	16	0.05	425	28_WT_T1	2284837	2285889	minus	cytochrome c-type biogenesis thiol:disulfide oxidoreductase CcmH	ccmH	protein-coding	WP_001211575.1	350	BW25113_RS11450
2285330	2	344	20	0.06	26	Gent_ΨΔrRNA_T2	2284837	2285889	minus	cytochrome c-type biogenesis thiol:disulfide oxidoreductase CcmH	ccmH	protein-coding	WP_001211575.1	350	BW25113_RS11450
2287154	2	262	12	0.05	139	37_WT_T1	2286440	2288383	minus	cytochrome c-type biogenesis heme lyase CcmF	ccmF	protein-coding	WP_000982447.1	647	BW25113_RS11460
2287154	2	159	8	0.05	64	Amp_WT_T1	2286440	2288383	minus	cytochrome c-type biogenesis heme lyase CcmF	ccmF	protein-coding	WP_000982447.1	647	BW25113_RS11460
2289466	2	279	15	0.05	37	Gent_ΨΔrRNA_T2	2289062	2289799	minus	heme exporter protein CcmC	ccmC	protein-coding	WP_001295447.1	245	BW25113_RS11475
2289466	2	260	20	0.08	355	28_WT_T1	2289062	2289799	minus	heme exporter protein CcmC	ccmC	protein-coding	WP_001295447.1	245	BW25113_RS11475
2293557	2	740	42	0.06	584	NaCl_ΨΔrRNA_T1	2293044	2293739	minus	ferredoxin-type protein NapG	napG	protein-coding	WP_000091291.1	231	BW25113_RS11505
2293557	2	319	19	0.06	215	Gent_ΨΔrRNA_T1	2293044	2293739	minus	ferredoxin-type protein NapG	napG	protein-coding	WP_000091291.1	231	BW25113_RS11505
2293798	5	78	8	0.1	104	37_WT_T1	2293746	2296232	minus	periplasmic nitrate reductase subunit alpha	napA	protein-coding	WP_000778061.1	828	BW25113_RS11510
2293798	5	246	15	0.06	72	NaCl_ΨΔrRNA_T2	2293746	2296232	minus	periplasmic nitrate reductase subunit alpha	napA	protein-coding	WP_000778061.1	828	BW25113_RS11510
2293798	5	251	13	0.05	97	Gent_WT_T2	2293746	2296232	minus	periplasmic nitrate reductase subunit alpha	napA	protein-coding	WP_000778061.1	828	BW25113_RS11510
2293798	5	829	64	0.08	917	NaCl_ΨΔrRNA_T1	2293746	2296232	minus	periplasmic nitrate reductase subunit alpha	napA	protein-coding	WP_000778061.1	828	BW25113_RS11510
2293798	5	93	6	0.06	39	Amp_ΨΔrRNA_T2	2293746	2296232	minus	periplasmic nitrate reductase subunit alpha	napA	protein-coding	WP_000778061.1	828	BW25113_RS11510
2298799	2	103	6	0.06	46	NaCl_WT_T1	2298587	2300233	minus	malate dehydrogenase (quinone)	mqo	protein-coding	WP_000758077.1	548	BW25113_RS11535
2298799	2	104	6	0.06	136	NaCl_ΨΔrRNA_T1	2298587	2300233	minus	malate dehydrogenase (quinone)	mqo	protein-coding	WP_000758077.1	548	BW25113_RS11535
2299558	2	113	8	0.07	121	NaCl_ΨΔrRNA_T1	2298587	2300233	minus	malate dehydrogenase (quinone)	mqo	protein-coding	WP_000758077.1	548	BW25113_RS11535
2299558	2	117	8	0.07	106	28_WT_T1	2298587	2300233	minus	malate dehydrogenase (quinone)	mqo	protein-coding	WP_000758077.1	548	BW25113_RS11535
2302457	2	214	21	0.1	424	37_WT_T1	2302170	2302820	minus	DNA oxidative demethylase AlkB	alkB	protein-coding	WP_000884971.1	216	BW25113_RS11545
2302457	2	63	14	0.22	34	37_ΨΔrRNA_T2	2302170	2302820	minus	DNA oxidative demethylase AlkB	alkB	protein-coding	WP_000884971.1	216	BW25113_RS11545
2302720	3	96	6	0.06	87	Amp_ΨΔrRNA_T2	2302170	2302820	minus	DNA oxidative demethylase AlkB	alkB	protein-coding	WP_000884971.1	216	BW25113_RS11545
2302720	3	155	9	0.06	116	Amp_WT_T2	2302170	2302820	minus	DNA oxidative demethylase AlkB	alkB	protein-coding	WP_000884971.1	216	BW25113_RS11545
2302720	3	234	18	0.11	273	NaCl_ΨΔrRNA_T1	2302170	2302820	minus	DNA oxidative demethylase AlkB	alkB	protein-coding	WP_000884971.1	216	BW25113_RS11545
2303409	2	347	16	0.05	522	37_WT_T1	2302820	2303884	minus	bifunctional DNA-binding transcriptional regulator/O6-methylguanine-DNA methyltransferase Ada	ada	protein-coding	WP_000710375.1	354	BW25113_RS11550
2303409	2	200	10	0.05	245	28_ΨΔrRNA_T1	2302820	2303884	minus	bifunctional DNA-binding transcriptional regulator/O6-methylguanine-DNA methyltransferase Ada	ada	protein-coding	WP_000710375.1	354	BW25113_RS11550
2303799	2	642	32	0.05	1070	NaCl_ΨΔrRNA_T1	2302820	2303884	minus	bifunctional DNA-binding transcriptional regulator/O6-methylguanine-DNA methyltransferase Ada	ada	protein-coding	WP_000710375.1	354	BW25113_RS11550
2303799	2	490	23	0.06	397	Gent_ΨΔrRNA_T1	2302820	2303884	minus	bifunctional DNA-binding transcriptional regulator/O6-methylguanine-DNA methyltransferase Ada	ada	protein-coding	WP_000710375.1	354	BW25113_RS11550
2304779	2	157	12	0.08	57	Amp_ΨΔrRNA_T2	2303958	2305013	minus	FAD:protein FMN transferase ApbE	apbE	protein-coding	WP_000406064.1	351	BW25113_RS11555
2304779	2	94	10	0.11	51	Amp_WT_T1	2303958	2305013	minus	FAD:protein FMN transferase ApbE	apbE	protein-coding	WP_000406064.1	351	BW25113_RS11555
[truncated: 6,049 more rows]

## Sheet: Data S2
Supplementary Data 2: Pseudouridine profiles in tru E. coli mutants
Ψ position	No of samples identified	depth (BS-treated)	count (BS-treated)	deletion ratio (BS-treated - untreated)	depth (untreated)	sample	Begin	End	Orientation	Name	Symbol	Gene.Type	Protein.accession	Protein.length	Locus.tag
1000307	1	118	9	0.08	400	TruC_T1	1000224	1001234	plus	quinone-dependent dihydroorotate dehydrogenase	pyrD	protein-coding	WP_001295352.1	336	BW25113_RS04900
1001552	1	130	8	0.06	268	TruD_T1	1001408	1001950	plus	cell division protein ZapC	zapC	protein-coding	WP_001295353.1	180	BW25113_RS04905
1002728	2	204	12	0.06	1632	TruB_T1	1001947	1003056	minus	6-N-hydroxylaminopurine resistance protein YcbX	ycbX	protein-coding	WP_000212426.1	369	BW25113_RS04910
1002728	2	385	23	0.06	90	TruB_T2	1001947	1003056	minus	6-N-hydroxylaminopurine resistance protein YcbX	ycbX	protein-coding	WP_000212426.1	369	BW25113_RS04910
1003789	1	349	17	0.07	725	TruD_T1	1003300	1005408	plus	bifunctional 23S rRNA (guanine(2069)-N(7))-methyltransferase RlmK/23S rRNA (guanine(2445)-N(2))-methyltransferase RlmL	rlmKL	protein-coding	WP_001086539.1	702	BW25113_RS04915
1003951	1	171	11	0.06	981	TruD_T1	1003300	1005408	plus	bifunctional 23S rRNA (guanine(2069)-N(7))-methyltransferase RlmK/23S rRNA (guanine(2445)-N(2))-methyltransferase RlmL	rlmKL	protein-coding	WP_001086539.1	702	BW25113_RS04915
1003959	1	175	12	0.07	1015	TruD_T1	1003300	1005408	plus	bifunctional 23S rRNA (guanine(2069)-N(7))-methyltransferase RlmK/23S rRNA (guanine(2445)-N(2))-methyltransferase RlmL	rlmKL	protein-coding	WP_001086539.1	702	BW25113_RS04915
1004615	1	272	18	0.07	650	TruD_T1	1003300	1005408	plus	bifunctional 23S rRNA (guanine(2069)-N(7))-methyltransferase RlmK/23S rRNA (guanine(2445)-N(2))-methyltransferase RlmL	rlmKL	protein-coding	WP_001086539.1	702	BW25113_RS04915
1004892	1	172	10	0.06	1033	TruB_T1	1003300	1005408	plus	bifunctional 23S rRNA (guanine(2069)-N(7))-methyltransferase RlmK/23S rRNA (guanine(2445)-N(2))-methyltransferase RlmL	rlmKL	protein-coding	WP_001086539.1	702	BW25113_RS04915
1005280	1	363	22	0.06	234	TruD_T1	1003300	1005408	plus	bifunctional 23S rRNA (guanine(2069)-N(7))-methyltransferase RlmK/23S rRNA (guanine(2445)-N(2))-methyltransferase RlmL	rlmKL	protein-coding	WP_001086539.1	702	BW25113_RS04915
1005787	1	31	6	0.19	856	TruA_T1	1005420	1007327	plus	ABC transporter ATP-binding protein	uup	protein-coding	WP_000053099.1	635	BW25113_RS04920
1005889	1	538	30	0.06	439	TruB_T2	1005420	1007327	plus	ABC transporter ATP-binding protein	uup	protein-coding	WP_000053099.1	635	BW25113_RS04920
1006011	1	196	14	0.07	112	TruB_T2	1005420	1007327	plus	ABC transporter ATP-binding protein	uup	protein-coding	WP_000053099.1	635	BW25113_RS04920
1006047	1	163	10	0.06	95	TruB_T2	1005420	1007327	plus	ABC transporter ATP-binding protein	uup	protein-coding	WP_000053099.1	635	BW25113_RS04920
1006610	1	509	26	0.05	364	TruA_T2	1005420	1007327	plus	ABC transporter ATP-binding protein	uup	protein-coding	WP_000053099.1	635	BW25113_RS04920
1006741	1	619	22	0.05	753	TruB_T2	1005420	1007327	plus	ABC transporter ATP-binding protein	uup	protein-coding	WP_000053099.1	635	BW25113_RS04920
1006831	1	404	11	0.05	93	TruB_T2	1005420	1007327	plus	ABC transporter ATP-binding protein	uup	protein-coding	WP_000053099.1	635	BW25113_RS04920
1006985	1	267	14	0.05	632	TruD_T1	1005420	1007327	plus	ABC transporter ATP-binding protein	uup	protein-coding	WP_000053099.1	635	BW25113_RS04920
1007911	1	89	7	0.08	117	TruD_T1	1007457	1008710	plus	membrane integrity-associated transporter subunit PqiA	pqiA	protein-coding	WP_000333176.1	417	BW25113_RS04925
1007918	1	102	6	0.06	30	TruB_T2	1007457	1008710	plus	membrane integrity-associated transporter subunit PqiA	pqiA	protein-coding	WP_000333176.1	417	BW25113_RS04925
1007926	1	119	7	0.06	38	TruC_T2	1007457	1008710	plus	membrane integrity-associated transporter subunit PqiA	pqiA	protein-coding	WP_000333176.1	417	BW25113_RS04925
1007941	1	108	6	0.06	36	TruB_T2	1007457	1008710	plus	membrane integrity-associated transporter subunit PqiA	pqiA	protein-coding	WP_000333176.1	417	BW25113_RS04925
1008235	1	116	6	0.05	215	TruD_T1	1007457	1008710	plus	membrane integrity-associated transporter subunit PqiA	pqiA	protein-coding	WP_000333176.1	417	BW25113_RS04925
1008243	1	197	9	0.05	82	TruC_T2	1007457	1008710	plus	membrane integrity-associated transporter subunit PqiA	pqiA	protein-coding	WP_000333176.1	417	BW25113_RS04925
1008429	1	91	6	0.07	221	TruD_T1	1007457	1008710	plus	membrane integrity-associated transporter subunit PqiA	pqiA	protein-coding	WP_000333176.1	417	BW25113_RS04925
1008914	1	155	12	0.08	22	TruB_T2	1008715	1010355	plus	intermembrane transport protein PqiB	pqiB	protein-coding	WP_000445533.1	546	BW25113_RS04930
1008987	1	109	8	0.07	194	TruD_T1	1008715	1010355	plus	intermembrane transport protein PqiB	pqiB	protein-coding	WP_000445533.1	546	BW25113_RS04930
1009003	1	112	6	0.05	224	TruD_T1	1008715	1010355	plus	intermembrane transport protein PqiB	pqiB	protein-coding	WP_000445533.1	546	BW25113_RS04930
1009223	1	158	8	0.05	754	TruD_T1	1008715	1010355	plus	intermembrane transport protein PqiB	pqiB	protein-coding	WP_000445533.1	546	BW25113_RS04930
1009266	1	199	9	0.05	105	TruB_T2	1008715	1010355	plus	intermembrane transport protein PqiB	pqiB	protein-coding	WP_000445533.1	546	BW25113_RS04930
1009391	1	104	6	0.06	55	TruB_T2	1008715	1010355	plus	intermembrane transport protein PqiB	pqiB	protein-coding	WP_000445533.1	546	BW25113_RS04930
1009566	2	124	6	0.05	198	TruA_T2	1008715	1010355	plus	intermembrane transport protein PqiB	pqiB	protein-coding	WP_000445533.1	546	BW25113_RS04930
1009566	2	94	9	0.1	44	TruB_T2	1008715	1010355	plus	intermembrane transport protein PqiB	pqiB	protein-coding	WP_000445533.1	546	BW25113_RS04930
1009623	1	110	6	0.05	39	TruB_T2	1008715	1010355	plus	intermembrane transport protein PqiB	pqiB	protein-coding	WP_000445533.1	546	BW25113_RS04930
1009653	1	133	6	0.05	40	TruB_T2	1008715	1010355	plus	intermembrane transport protein PqiB	pqiB	protein-coding	WP_000445533.1	546	BW25113_RS04930
1009763	5	109	12	0.11	100	TruD_T1	1008715	1010355	plus	intermembrane transport protein PqiB	pqiB	protein-coding	WP_000445533.1	546	BW25113_RS04930
1009763	5	111	15	0.14	239	TruC_T1	1008715	1010355	plus	intermembrane transport protein PqiB	pqiB	protein-coding	WP_000445533.1	546	BW25113_RS04930
1009763	5	200	26	0.13	105	TruA_T2	1008715	1010355	plus	intermembrane transport protein PqiB	pqiB	protein-coding	WP_000445533.1	546	BW25113_RS04930
1009763	5	53	5	0.09	246	TruB_T1	1008715	1010355	plus	intermembrane transport protein PqiB	pqiB	protein-coding	WP_000445533.1	546	BW25113_RS04930
1009763	5	37	15	0.41	106	TruA_T1	1008715	1010355	plus	intermembrane transport protein PqiB	pqiB	protein-coding	WP_000445533.1	546	BW25113_RS04930
1009905	1	69	6	0.09	181	TruB_T1	1008715	1010355	plus	intermembrane transport protein PqiB	pqiB	protein-coding	WP_000445533.1	546	BW25113_RS04930
100992	3	764	49	0.06	134	TruB_T2	100469	101731	plus	cell division protein FtsA	ftsA	protein-coding	WP_000588474.1	420	BW25113_RS00470
100992	3	1540	79	0.05	45	TruD_T2	100469	101731	plus	cell division protein FtsA	ftsA	protein-coding	WP_000588474.1	420	BW25113_RS00470
100992	3	1150	65	0.06	150	TruC_T2	100469	101731	plus	cell division protein FtsA	ftsA	protein-coding	WP_000588474.1	420	BW25113_RS00470
1010045	1	218	13	0.06	37	TruB_T2	1008715	1010355	plus	intermembrane transport protein PqiB	pqiB	protein-coding	WP_000445533.1	546	BW25113_RS04930
1010155	1	169	8	0.05	526	TruD_T1	1008715	1010355	plus	intermembrane transport protein PqiB	pqiB	protein-coding	WP_000445533.1	546	BW25113_RS04930
1010361	1	99	5	0.05	255	TruD_T1	1010352	1010915	plus	membrane integrity-associated transporter subunit PqiC	pqiC	protein-coding	WP_000759120.1	187	BW25113_RS04935
1010403	1	261	12	0.05	104	TruB_T2	1010352	1010915	plus	membrane integrity-associated transporter subunit PqiC	pqiC	protein-coding	WP_000759120.1	187	BW25113_RS04935
1010494	1	499	27	0.05	662	TruA_T2	1010352	1010915	plus	membrane integrity-associated transporter subunit PqiC	pqiC	protein-coding	WP_000759120.1	187	BW25113_RS04935
1010698	1	545	44	0.08	415	TruC_T2	1010352	1010915	plus	membrane integrity-associated transporter subunit PqiC	pqiC	protein-coding	WP_000759120.1	187	BW25113_RS04935
1010799	1	45	6	0.13	536	TruA_T1	1010352	1010915	plus	membrane integrity-associated transporter subunit PqiC	pqiC	protein-coding	WP_000759120.1	187	BW25113_RS04935
1010870	1	56	6	0.11	459	TruB_T1	1010352	1010915	plus	membrane integrity-associated transporter subunit PqiC	pqiC	protein-coding	WP_000759120.1	187	BW25113_RS04935
1012241	1	71	6	0.08	406	TruA_T1	1011995	1013755	minus	Lon protease family protein	ycbZ	protein-coding	WP_000156518.1	586	BW25113_RS04950
1012355	1	126	6	0.05	3143	TruA_T1	1011995	1013755	minus	Lon protease family protein	ycbZ	protein-coding	WP_000156518.1	586	BW25113_RS04950
1012404	1	890	48	0.05	498	TruB_T2	1011995	1013755	minus	Lon protease family protein	ycbZ	protein-coding	WP_000156518.1	586	BW25113_RS04950
1012997	1	120	6	0.05	2089	TruA_T1	1011995	1013755	minus	Lon protease family protein	ycbZ	protein-coding	WP_000156518.1	586	BW25113_RS04950
1013454	3	826	62	0.08	430	TruB_T2	1011995	1013755	minus	Lon protease family protein	ycbZ	protein-coding	WP_000156518.1	586	BW25113_RS04950
1013454	3	1080	107	0.1	400	TruC_T2	1011995	1013755	minus	Lon protease family protein	ycbZ	protein-coding	WP_000156518.1	586	BW25113_RS04950
1013454	3	565	46	0.08	2473	TruD_T1	1011995	1013755	minus	Lon protease family protein	ycbZ	protein-coding	WP_000156518.1	586	BW25113_RS04950
101497	1	108	6	0.06	2409	TruA_T1	100469	101731	plus	cell division protein FtsA	ftsA	protein-coding	WP_000588474.1	420	BW25113_RS00470
101499	1	108	6	0.06	2360	TruA_T1	100469	101731	plus	cell division protein FtsA	ftsA	protein-coding	WP_000588474.1	420	BW25113_RS00470
1016093	1	76	8	0.11	725	TruA_T1	1015866	1016375	minus	SOS-induced cell division inhibitor SulA	sulA	protein-coding	WP_000288710.1	169	BW25113_RS04970
1016956	1	174	9	0.05	401	TruB_T1	1016594	1017223	plus	CRP-S regulon transcriptional coactivator Sxy	sxy	protein-coding	WP_000839153.1	209	BW25113_RS04975
1017136	1	397	18	0.05	192	TruB_T2	1016594	1017223	plus	CRP-S regulon transcriptional coactivator Sxy	sxy	protein-coding	WP_000839153.1	209	BW25113_RS04975
1017178	1	43	6	0.14	784	TruA_T1	1016594	1017223	plus	CRP-S regulon transcriptional coactivator Sxy	sxy	protein-coding	WP_000839153.1	209	BW25113_RS04975
1017221	1	162	8	0.05	1493	TruB_T1	1016594	1017223	plus	CRP-S regulon transcriptional coactivator Sxy	sxy	protein-coding	WP_000839153.1	209	BW25113_RS04975
1017221	1	162	8	0.05	1493	TruB_T1	1017186	1019348	minus	YccS family putative transporter	yccS	protein-coding	WP_000875061.1	720	BW25113_RS04980
1017485	1	175	11	0.06	71	TruC_T2	1017186	1019348	minus	YccS family putative transporter	yccS	protein-coding	WP_000875061.1	720	BW25113_RS04980
1017981	1	123	8	0.07	112	TruA_T2	1017186	1019348	minus	YccS family putative transporter	yccS	protein-coding	WP_000875061.1	720	BW25113_RS04980
1018171	1	110	8	0.07	30	TruB_T2	1017186	1019348	minus	YccS family putative transporter	yccS	protein-coding	WP_000875061.1	720	BW25113_RS04980
1018266	1	121	21	0.17	50	TruC_T2	1017186	1019348	minus	YccS family putative transporter	yccS	protein-coding	WP_000875061.1	720	BW25113_RS04980
1018726	1	115	6	0.05	529	TruD_T1	1017186	1019348	minus	YccS family putative transporter	yccS	protein-coding	WP_000875061.1	720	BW25113_RS04980
1018858	1	333	15	0.05	34	TruD_T2	1017186	1019348	minus	YccS family putative transporter	yccS	protein-coding	WP_000875061.1	720	BW25113_RS04980
1019370	1	109	6	0.06	206	TruC_T1	1019358	1019804	minus	YccF domain-containing protein	yccF	protein-coding	WP_001261235.1	148	BW25113_RS04985
1019448	1	94	6	0.06	173	TruC_T1	1019358	1019804	minus	YccF domain-containing protein	yccF	protein-coding	WP_001261235.1	148	BW25113_RS04985
1019476	1	76	6	0.08	42	TruD_T1	1019358	1019804	minus	YccF domain-containing protein	yccF	protein-coding	WP_001261235.1	148	BW25113_RS04985
1020197	1	219	13	0.06	216	TruB_T2	1019927	1021981	plus	DNA helicase IV	helD	protein-coding	WP_001295354.1	684	BW25113_RS04990
1020508	1	267	14	0.05	1534	TruD_T1	1019927	1021981	plus	DNA helicase IV	helD	protein-coding	WP_001295354.1	684	BW25113_RS04990
1020950	1	140	10	0.07	721	TruD_T1	1019927	1021981	plus	DNA helicase IV	helD	protein-coding	WP_001295354.1	684	BW25113_RS04990
1021047	5	422	26	0.06	1262	TruC_T1	1019927	1021981	plus	DNA helicase IV	helD	protein-coding	WP_001295354.1	684	BW25113_RS04990
1021047	5	362	26	0.07	3058	TruB_T1	1019927	1021981	plus	DNA helicase IV	helD	protein-coding	WP_001295354.1	684	BW25113_RS04990
1021047	5	386	26	0.07	1375	TruD_T1	1019927	1021981	plus	DNA helicase IV	helD	protein-coding	WP_001295354.1	684	BW25113_RS04990
1021047	5	511	41	0.08	201	TruB_T2	1019927	1021981	plus	DNA helicase IV	helD	protein-coding	WP_001295354.1	684	BW25113_RS04990
1021047	5	595	32	0.05	386	TruA_T2	1019927	1021981	plus	DNA helicase IV	helD	protein-coding	WP_001295354.1	684	BW25113_RS04990
102163	4	1253	67	0.05	7971	TruB_T1	101792	102943	plus	cell division protein FtsZ	ftsZ	protein-coding	WP_000462776.1	383	BW25113_RS00475
102163	4	3177	180	0.06	6568	TruA_T2	101792	102943	plus	cell division protein FtsZ	ftsZ	protein-coding	WP_000462776.1	383	BW25113_RS00475
102163	4	1769	81	0.05	7982	TruC_T1	101792	102943	plus	cell division protein FtsZ	ftsZ	protein-coding	WP_000462776.1	383	BW25113_RS00475
102163	4	1827	84	0.05	7962	TruD_T1	101792	102943	plus	cell division protein FtsZ	ftsZ	protein-coding	WP_000462776.1	383	BW25113_RS00475
1022	1	328	16	0.05	338	TruA_T2	337	2799	plus	bifunctional aspartate kinase/homoserine dehydrogenase I	thrA	protein-coding	WP_001264707.1	820	BW25113_RS00010
1022206	1	345	19	0.06	6410	TruA_T1	1022013	1022471	minus	methylglyoxal synthase	mgsA	protein-coding	WP_000424181.1	152	BW25113_RS04995
1023582	1	502	25	0.05	2991	TruC_T1	1023402	1023815	plus	CoA-binding protein	yccU	protein-coding	WP_001301418.1	137	BW25113_RS05010
1023601	1	88	6	0.07	3178	TruA_T1	1023402	1023815	plus	CoA-binding protein	yccU	protein-coding	WP_001301418.1	137	BW25113_RS05010
1024253	1	421	25	0.06	35	TruB_T2	1024235	1025425	minus	23S rRNA (cytosine(1962)-C(5))-methyltransferase RlmI	rlmI	protein-coding	WP_000116297.1	396	BW25113_RS05020
1024601	1	101	6	0.06	24	TruB_T2	1024235	1025425	minus	23S rRNA (cytosine(1962)-C(5))-methyltransferase RlmI	rlmI	protein-coding	WP_000116297.1	396	BW25113_RS05020
1024725	1	222	10	0.05	818	TruD_T1	1024235	1025425	minus	23S rRNA (cytosine(1962)-C(5))-methyltransferase RlmI	rlmI	protein-coding	WP_000116297.1	396	BW25113_RS05020
1024730	1	278	15	0.05	106	TruB_T2	1024235	1025425	minus	23S rRNA (cytosine(1962)-C(5))-methyltransferase RlmI	rlmI	protein-coding	WP_000116297.1	396	BW25113_RS05020
1025536	1	108	6	0.06	37	TruB_T2	1025520	1025798	plus	acylphosphatase	yccX	protein-coding	WP_000048252.1	92	BW25113_RS05025
1025574	1	126	6	0.05	268	TruD_T1	1025520	1025798	plus	acylphosphatase	yccX	protein-coding	WP_000048252.1	92	BW25113_RS05025
1025695	1	104	6	0.06	88	TruC_T2	1025520	1025798	plus	acylphosphatase	yccX	protein-coding	WP_000048252.1	92	BW25113_RS05025
1025995	1	70	6	0.09	31	TruB_T2	1025795	1026124	minus	sulfurtransferase TusE	tusE	protein-coding	WP_000904442.1	109	BW25113_RS05030
1026274	1	50	5	0.1	347	TruA_T1	1026215	1026874	minus	FtsH protease modulator YccA	yccA	protein-coding	WP_000375136.1	219	BW25113_RS05035
1027102	4	82	36	0.44	53	TruC_T2	1027081	1027168	minus	tRNA-Ser		tRNA		NA	BW25113_RS05040
1027102	4	113	56	0.5	41	TruA_T2	1027081	1027168	minus	tRNA-Ser		tRNA		NA	BW25113_RS05040
1027102	4	51	13	0.25	216	TruC_T1	1027081	1027168	minus	tRNA-Ser		tRNA		NA	BW25113_RS05040
1027102	4	50	17	0.34	371	TruD_T1	1027081	1027168	minus	tRNA-Ser		tRNA		NA	BW25113_RS05040
1027134	1	124	8	0.06	33	TruA_T2	1027081	1027168	minus	tRNA-Ser		tRNA		NA	BW25113_RS05040
102733	1	2184	108	0.05	6797	TruD_T1	101792	102943	plus	cell division protein FtsZ	ftsZ	protein-coding	WP_000462776.1	383	BW25113_RS00475
1027789	1	73	6	0.08	592	TruB_T1	1027595	1028713	plus	hydrogenase 1 small subunit	hyaA	protein-coding	WP_001058323.1	372	BW25113_RS05045
1028225	1	55	6	0.11	271	TruB_T1	1027595	1028713	plus	hydrogenase 1 small subunit	hyaA	protein-coding	WP_001058323.1	372	BW25113_RS05045
1028300	2	75	6	0.08	549	TruB_T1	1027595	1028713	plus	hydrogenase 1 small subunit	hyaA	protein-coding	WP_001058323.1	372	BW25113_RS05045
1028300	2	228	17	0.07	97	TruC_T2	1027595	1028713	plus	hydrogenase 1 small subunit	hyaA	protein-coding	WP_001058323.1	372	BW25113_RS05045
1028497	1	91	6	0.07	72	TruA_T2	1027595	1028713	plus	hydrogenase 1 small subunit	hyaA	protein-coding	WP_001058323.1	372	BW25113_RS05045
1028608	1	73	6	0.08	600	TruB_T1	1027595	1028713	plus	hydrogenase 1 small subunit	hyaA	protein-coding	WP_001058323.1	372	BW25113_RS05045
1028718	1	112	6	0.05	43	TruB_T2	1028710	1030503	plus	Ni/Fe-hydrogenase large subunit	hyaB	protein-coding	WP_000107384.1	597	BW25113_RS05050
1028967	1	94	6	0.06	62	TruA_T2	1028710	1030503	plus	Ni/Fe-hydrogenase large subunit	hyaB	protein-coding	WP_000107384.1	597	BW25113_RS05050
1029410	1	129	6	0.05	36	TruC_T2	1028710	1030503	plus	Ni/Fe-hydrogenase large subunit	hyaB	protein-coding	WP_000107384.1	597	BW25113_RS05050
1029596	1	81	8	0.1	45	TruA_T2	1028710	1030503	plus	Ni/Fe-hydrogenase large subunit	hyaB	protein-coding	WP_000107384.1	597	BW25113_RS05050
1030212	1	91	5	0.05	62	TruC_T2	1028710	1030503	plus	Ni/Fe-hydrogenase large subunit	hyaB	protein-coding	WP_000107384.1	597	BW25113_RS05050
1030309	1	58	6	0.1	28	TruB_T2	1028710	1030503	plus	Ni/Fe-hydrogenase large subunit	hyaB	protein-coding	WP_000107384.1	597	BW25113_RS05050
1031360	1	90	11	0.12	59	TruC_T2	1031226	1031813	plus	hydrogenase 1 maturation protease	hyaD	protein-coding	WP_000003671.1	195	BW25113_RS05060
1031437	1	39	6	0.15	178	TruD_T1	1031226	1031813	plus	hydrogenase 1 maturation protease	hyaD	protein-coding	WP_000003671.1	195	BW25113_RS05060
1031476	2	81	6	0.07	35	TruB_T2	1031226	1031813	plus	hydrogenase 1 maturation protease	hyaD	protein-coding	WP_000003671.1	195	BW25113_RS05060
1031476	2	89	8	0.09	65	TruA_T2	1031226	1031813	plus	hydrogenase 1 maturation protease	hyaD	protein-coding	WP_000003671.1	195	BW25113_RS05060
1031581	1	176	12	0.07	23	TruD_T2	1031226	1031813	plus	hydrogenase 1 maturation protease	hyaD	protein-coding	WP_000003671.1	195	BW25113_RS05060
1032586	1	57	6	0.11	27	TruB_T2	1032205	1033062	plus	hydrogenase expression/formation protein	hyaF	protein-coding	WP_000004899.1	285	BW25113_RS05070
1033924	1	54	8	0.15	129	TruC_T1	1033196	1034740	plus	cytochrome bd-II oxidase subunit 1	appC	protein-coding	WP_000263582.1	514	BW25113_RS05075
1034067	1	169	8	0.05	84	TruA_T2	1033196	1034740	plus	cytochrome bd-II oxidase subunit 1	appC	protein-coding	WP_000263582.1	514	BW25113_RS05075
1034430	1	90	8	0.09	47	TruA_T2	1033196	1034740	plus	cytochrome bd-II oxidase subunit 1	appC	protein-coding	WP_000263582.1	514	BW25113_RS05075
1034840	1	39	6	0.15	41	TruC_T1	1034752	1035888	plus	cytochrome d ubiquinol oxidase subunit II	appB	protein-coding	WP_000460803.1	378	BW25113_RS05080
1035156	1	52	5	0.1	41	TruC_T1	1034752	1035888	plus	cytochrome d ubiquinol oxidase subunit II	appB	protein-coding	WP_000460803.1	378	BW25113_RS05080
1036173	1	77	6	0.08	26	TruB_T2	1036073	1037371	plus	bifunctional acid phosphatase/4-phytase	appA	protein-coding	WP_001300464.1	432	BW25113_RS05090
1036436	2	52	6	0.12	348	TruD_T1	1036073	1037371	plus	bifunctional acid phosphatase/4-phytase	appA	protein-coding	WP_001300464.1	432	BW25113_RS05090
1036436	2	112	6	0.05	154	TruC_T1	1036073	1037371	plus	bifunctional acid phosphatase/4-phytase	appA	protein-coding	WP_001300464.1	432	BW25113_RS05090
1036498	1	139	11	0.08	83	TruA_T2	1036073	1037371	plus	bifunctional acid phosphatase/4-phytase	appA	protein-coding	WP_001300464.1	432	BW25113_RS05090
1036508	1	94	5	0.05	177	TruC_T1	1036073	1037371	plus	bifunctional acid phosphatase/4-phytase	appA	protein-coding	WP_001300464.1	432	BW25113_RS05090
1036557	1	121	6	0.05	69	TruB_T2	1036073	1037371	plus	bifunctional acid phosphatase/4-phytase	appA	protein-coding	WP_001300464.1	432	BW25113_RS05090
1036593	1	174	8	0.05	86	TruA_T2	1036073	1037371	plus	bifunctional acid phosphatase/4-phytase	appA	protein-coding	WP_001300464.1	432	BW25113_RS05090
1037141	1	51	8	0.16	24	TruB_T2	1036073	1037371	plus	bifunctional acid phosphatase/4-phytase	appA	protein-coding	WP_001300464.1	432	BW25113_RS05090
1037524	1	42	5	0.12	77	TruB_T1	1037486	1039666	minus	tyrosine-protein kinase	etk	protein-coding	WP_000208650.1	726	BW25113_RS05095
1037571	1	86	5	0.06	398	TruB_T1	1037486	1039666	minus	tyrosine-protein kinase	etk	protein-coding	WP_000208650.1	726	BW25113_RS05095
1037840	1	138	9	0.07	29	TruB_T2	1037486	1039666	minus	tyrosine-protein kinase	etk	protein-coding	WP_000208650.1	726	BW25113_RS05095
1038019	1	69	15	0.22	47	TruA_T2	1037486	1039666	minus	tyrosine-protein kinase	etk	protein-coding	WP_000208650.1	726	BW25113_RS05095
1038568	2	62	6	0.1	36	TruB_T2	1037486	1039666	minus	tyrosine-protein kinase	etk	protein-coding	WP_000208650.1	726	BW25113_RS05095
1038568	2	57	8	0.14	66	TruC_T2	1037486	1039666	minus	tyrosine-protein kinase	etk	protein-coding	WP_000208650.1	726	BW25113_RS05095
1040829	1	28	6	0.21	20	TruB_T2	1040120	1041259	minus	polysaccharide export protein	gfcE	protein-coding	WP_001295357.1	379	BW25113_RS05105
1045099	1	49	6	0.12	124	TruC_T1	1044895	1045200	minus	threonine-rich inner membrane protein GfcA	gfcA	protein-coding	WP_001295358.1	101	BW25113_RS05125
1045147	1	76	6	0.08	84	TruC_T2	1044895	1045200	minus	threonine-rich inner membrane protein GfcA	gfcA	protein-coding	WP_001295358.1	101	BW25113_RS05125
1047847	1	36	8	0.22	142	TruA_T1	1047745	1048818	minus	4Fe-4S binding protein	yccM	protein-coding	WP_000829662.1	357	BW25113_RS05160
1048444	1	105	6	0.06	296	TruD_T1	1047745	1048818	minus	4Fe-4S binding protein	yccM	protein-coding	WP_000829662.1	357	BW25113_RS05160
1048932	1	32	5	0.16	43	TruA_T2	1048890	1051634	minus	TMAO reductase system sensor histidine kinase/response regulator TorS	torS	protein-coding	WP_001300633.1	914	BW25113_RS05165
1049036	1	70	8	0.11	52	TruB_T2	1048890	1051634	minus	TMAO reductase system sensor histidine kinase/response regulator TorS	torS	protein-coding	WP_001300633.1	914	BW25113_RS05165
104966	1	760	28	0.05	1706	TruD_T1	104766	107471	plus	preprotein translocase subunit SecA	secA	protein-coding	WP_000905789.1	901	BW25113_RS00490
1049988	1	121	8	0.07	58	TruB_T2	1048890	1051634	minus	TMAO reductase system sensor histidine kinase/response regulator TorS	torS	protein-coding	WP_001300633.1	914	BW25113_RS05165
105031	1	1127	51	0.05	245	TruB_T2	104766	107471	plus	preprotein translocase subunit SecA	secA	protein-coding	WP_000905789.1	901	BW25113_RS00490
1050378	1	59	6	0.1	669	TruB_T1	1048890	1051634	minus	TMAO reductase system sensor histidine kinase/response regulator TorS	torS	protein-coding	WP_001300633.1	914	BW25113_RS05165
1050441	1	94	9	0.1	112	TruB_T2	1048890	1051634	minus	TMAO reductase system sensor histidine kinase/response regulator TorS	torS	protein-coding	WP_001300633.1	914	BW25113_RS05165
1050499	1	37	6	0.16	396	TruB_T1	1048890	1051634	minus	TMAO reductase system sensor histidine kinase/response regulator TorS	torS	protein-coding	WP_001300633.1	914	BW25113_RS05165
1051183	1	43	6	0.14	57	TruB_T2	1048890	1051634	minus	TMAO reductase system sensor histidine kinase/response regulator TorS	torS	protein-coding	WP_001300633.1	914	BW25113_RS05165
1051255	1	95	8	0.08	44	TruC_T2	1048890	1051634	minus	TMAO reductase system sensor histidine kinase/response regulator TorS	torS	protein-coding	WP_001300633.1	914	BW25113_RS05165
1051351	1	79	6	0.08	87	TruB_T2	1048890	1051634	minus	TMAO reductase system sensor histidine kinase/response regulator TorS	torS	protein-coding	WP_001300633.1	914	BW25113_RS05165
1051416	1	132	6	0.05	80	TruA_T2	1048890	1051634	minus	TMAO reductase system sensor histidine kinase/response regulator TorS	torS	protein-coding	WP_001300633.1	914	BW25113_RS05165
1051497	1	82	8	0.1	206	TruD_T1	1048890	1051634	minus	TMAO reductase system sensor histidine kinase/response regulator TorS	torS	protein-coding	WP_001300633.1	914	BW25113_RS05165
1051536	1	106	8	0.08	25	TruB_T2	1048890	1051634	minus	TMAO reductase system sensor histidine kinase/response regulator TorS	torS	protein-coding	WP_001300633.1	914	BW25113_RS05165
1051806	1	112	6	0.05	26	TruB_T2	1051717	1052745	plus	TMAO reductase system periplasmic protein TorT	torT	protein-coding	WP_001264933.1	342	BW25113_RS05170
1051923	1	58	6	0.1	235	TruC_T1	1051717	1052745	plus	TMAO reductase system periplasmic protein TorT	torT	protein-coding	WP_001264933.1	342	BW25113_RS05170
1052017	1	96	6	0.06	63	TruB_T2	1051717	1052745	plus	TMAO reductase system periplasmic protein TorT	torT	protein-coding	WP_001264933.1	342	BW25113_RS05170
1052124	2	185	10	0.05	129	TruC_T2	1051717	1052745	plus	TMAO reductase system periplasmic protein TorT	torT	protein-coding	WP_001264933.1	342	BW25113_RS05170
1052124	2	137	11	0.08	600	TruD_T1	1051717	1052745	plus	TMAO reductase system periplasmic protein TorT	torT	protein-coding	WP_001264933.1	342	BW25113_RS05170
1052417	1	127	6	0.05	134	TruC_T2	1051717	1052745	plus	TMAO reductase system periplasmic protein TorT	torT	protein-coding	WP_001264933.1	342	BW25113_RS05170
1052802	1	112	6	0.05	142	TruD_T1	1052718	1053410	minus	two-component system response regulator TorR	torR	protein-coding	WP_001120125.1	230	BW25113_RS05175
1052914	1	85	6	0.07	1006	TruB_T1	1052718	1053410	minus	two-component system response regulator TorR	torR	protein-coding	WP_001120125.1	230	BW25113_RS05175
1053046	1	127	6	0.05	812	TruD_T1	1052718	1053410	minus	two-component system response regulator TorR	torR	protein-coding	WP_001120125.1	230	BW25113_RS05175
1053073	1	173	8	0.05	152	TruB_T2	1052718	1053410	minus	two-component system response regulator TorR	torR	protein-coding	WP_001120125.1	230	BW25113_RS05175
1053298	2	127	10	0.08	82	TruA_T2	1052718	1053410	minus	two-component system response regulator TorR	torR	protein-coding	WP_001120125.1	230	BW25113_RS05175
1053298	2	96	6	0.06	410	TruC_T1	1052718	1053410	minus	two-component system response regulator TorR	torR	protein-coding	WP_001120125.1	230	BW25113_RS05175
1057791	1	106	8	0.08	303	TruC_T1	1057255	1057854	plus	molecular chaperone TorD	torD	protein-coding	WP_000209894.1	199	BW25113_RS05190
1058029	2	283	13	0.05	1021	TruD_T1	1058006	1058311	minus	chaperone modulator CbpM	cbpM	protein-coding	WP_000024560.1	101	BW25113_RS05195
1058029	2	477	14	0.06	93	TruB_T2	1058006	1058311	minus	chaperone modulator CbpM	cbpM	protein-coding	WP_000024560.1	101	BW25113_RS05195
1058332	1	207	10	0.05	4693	TruA_T1	1058311	1059231	minus	curved DNA-binding protein	cbpA	protein-coding	WP_000420621.1	306	BW25113_RS05200
1058574	1	118	6	0.05	4074	TruA_T1	1058311	1059231	minus	curved DNA-binding protein	cbpA	protein-coding	WP_000420621.1	306	BW25113_RS05200
106137	1	121	6	0.05	1380	TruA_T1	104766	107471	plus	preprotein translocase subunit SecA	secA	protein-coding	WP_000905789.1	901	BW25113_RS00490
106156	1	119	6	0.05	1449	TruA_T1	104766	107471	plus	preprotein translocase subunit SecA	secA	protein-coding	WP_000905789.1	901	BW25113_RS00490
1061766	1	486	14	0.05	4158	TruA_T1	1061041	1062282	plus	bifunctional glucose-1-phosphatase/inositol phosphatase	agp	protein-coding	WP_001044279.1	413	BW25113_RS05210
1061922	1	328	22	0.07	5983	TruA_T1	1061041	1062282	plus	bifunctional glucose-1-phosphatase/inositol phosphatase	agp	protein-coding	WP_001044279.1	413	BW25113_RS05210
1062275	1	2114	198	0.09	1087	TruC_T2	1061041	1062282	plus	bifunctional glucose-1-phosphatase/inositol phosphatase	agp	protein-coding	WP_001044279.1	413	BW25113_RS05210
1063557	1	249	14	0.06	826	TruD_T1	1063537	1063710	plus	general stress protein	ymdF	protein-coding	WP_001273658.1	57	BW25113_RS05230
1065526	1	31	8	0.26	30	TruB_T2	1065316	1065810	minus	NADH-dependent FMN reductase RutF	rutF	protein-coding	WP_001028083.1	164	BW25113_RS05240
1065539	1	32	6	0.19	39	TruA_T2	1065316	1065810	minus	NADH-dependent FMN reductase RutF	rutF	protein-coding	WP_001028083.1	164	BW25113_RS05240
106573	2	929	46	0.05	209	TruB_T2	104766	107471	plus	preprotein translocase subunit SecA	secA	protein-coding	WP_000905789.1	901	BW25113_RS00490
106573	2	110	5	0.05	1869	TruA_T1	104766	107471	plus	preprotein translocase subunit SecA	secA	protein-coding	WP_000905789.1	901	BW25113_RS00490
106676	1	866	55	0.06	2197	TruC_T1	104766	107471	plus	preprotein translocase subunit SecA	secA	protein-coding	WP_000905789.1	901	BW25113_RS00490
1069733	1	46	10	0.22	217	TruC_T1	1069698	1070336	plus	HTH-type transcriptional regulator RutR	rutR	protein-coding	WP_000191701.1	212	BW25113_RS05270
1069891	1	103	5	0.05	29	TruC_T2	1069698	1070336	plus	HTH-type transcriptional regulator RutR	rutR	protein-coding	WP_000191701.1	212	BW25113_RS05270
1069915	1	143	10	0.07	21	TruB_T2	1069698	1070336	plus	HTH-type transcriptional regulator RutR	rutR	protein-coding	WP_000191701.1	212	BW25113_RS05270
1069947	2	140	10	0.07	33	TruB_T2	1069698	1070336	plus	HTH-type transcriptional regulator RutR	rutR	protein-coding	WP_000191701.1	212	BW25113_RS05270
1069947	2	95	6	0.06	457	TruB_T1	1069698	1070336	plus	HTH-type transcriptional regulator RutR	rutR	protein-coding	WP_000191701.1	212	BW25113_RS05270
1070018	1	121	8	0.07	895	TruD_T1	1069698	1070336	plus	HTH-type transcriptional regulator RutR	rutR	protein-coding	WP_000191701.1	212	BW25113_RS05270
107004	1	85	6	0.07	1252	TruA_T1	104766	107471	plus	preprotein translocase subunit SecA	secA	protein-coding	WP_000905789.1	901	BW25113_RS00490
1070274	1	160	8	0.05	501	TruD_T1	1069698	1070336	plus	HTH-type transcriptional regulator RutR	rutR	protein-coding	WP_000191701.1	212	BW25113_RS05270
1071054	1	31	7	0.23	2016	TruA_T1	1070376	1074338	minus	trifunctional transcriptional regulator/proline dehydrogenase/L-glutamate gamma-semialdehyde dehydrogenase	putA	protein-coding	WP_001326840.1	1320	BW25113_RS05275
1072316	2	452	31	0.07	385	TruA_T2	1070376	1074338	minus	trifunctional transcriptional regulator/proline dehydrogenase/L-glutamate gamma-semialdehyde dehydrogenase	putA	protein-coding	WP_001326840.1	1320	BW25113_RS05275
1072316	2	504	28	0.06	181	TruC_T2	1070376	1074338	minus	trifunctional transcriptional regulator/proline dehydrogenase/L-glutamate gamma-semialdehyde dehydrogenase	putA	protein-coding	WP_001326840.1	1320	BW25113_RS05275
1073432	1	299	16	0.05	1393	TruD_T1	1070376	1074338	minus	trifunctional transcriptional regulator/proline dehydrogenase/L-glutamate gamma-semialdehyde dehydrogenase	putA	protein-coding	WP_001326840.1	1320	BW25113_RS05275
1073873	1	228	6	0.06	3216	TruB_T1	1070376	1074338	minus	trifunctional transcriptional regulator/proline dehydrogenase/L-glutamate gamma-semialdehyde dehydrogenase	putA	protein-coding	WP_001326840.1	1320	BW25113_RS05275
1073931	2	602	38	0.06	40	TruD_T2	1070376	1074338	minus	trifunctional transcriptional regulator/proline dehydrogenase/L-glutamate gamma-semialdehyde dehydrogenase	putA	protein-coding	WP_001326840.1	1320	BW25113_RS05275
1073931	2	472	25	0.07	171	TruB_T2	1070376	1074338	minus	trifunctional transcriptional regulator/proline dehydrogenase/L-glutamate gamma-semialdehyde dehydrogenase	putA	protein-coding	WP_001326840.1	1320	BW25113_RS05275
107429	1	484	29	0.06	211	TruB_T2	104766	107471	plus	preprotein translocase subunit SecA	secA	protein-coding	WP_000905789.1	901	BW25113_RS00490
1075082	2	115	12	0.1	500	TruD_T1	1074761	1076269	plus	sodium/proline symporter PutP	putP	protein-coding	WP_001018479.1	502	BW25113_RS05285
1075082	2	273	14	0.05	65	TruB_T2	1074761	1076269	plus	sodium/proline symporter PutP	putP	protein-coding	WP_001018479.1	502	BW25113_RS05285
1075356	1	101	6	0.06	24	TruC_T2	1074761	1076269	plus	sodium/proline symporter PutP	putP	protein-coding	WP_001018479.1	502	BW25113_RS05285
1075368	1	88	5	0.06	60	TruA_T2	1074761	1076269	plus	sodium/proline symporter PutP	putP	protein-coding	WP_001018479.1	502	BW25113_RS05285
1075914	1	87	6	0.07	406	TruD_T1	1074761	1076269	plus	sodium/proline symporter PutP	putP	protein-coding	WP_001018479.1	502	BW25113_RS05285
1075926	1	92	6	0.07	459	TruD_T1	1074761	1076269	plus	sodium/proline symporter PutP	putP	protein-coding	WP_001018479.1	502	BW25113_RS05285
1076082	1	100	6	0.06	522	TruD_T1	1074761	1076269	plus	sodium/proline symporter PutP	putP	protein-coding	WP_001018479.1	502	BW25113_RS05285
1076141	1	129	8	0.06	76	TruC_T2	1074761	1076269	plus	sodium/proline symporter PutP	putP	protein-coding	WP_001018479.1	502	BW25113_RS05285
1078460	1	50	10	0.2	63	TruA_T2	1077699	1078826	plus	iron uptake system protein EfeO	efeO	protein-coding	WP_000154398.1	375	BW25113_RS05300
1079055	1	70	5	0.07	58	TruA_T2	1078832	1080103	plus	iron uptake transporter deferrochelatase/peroxidase subunit	efeB	protein-coding	WP_001199471.1	423	BW25113_RS05305
1079128	1	52	6	0.12	32	TruB_T2	1078832	1080103	plus	iron uptake transporter deferrochelatase/peroxidase subunit	efeB	protein-coding	WP_001199471.1	423	BW25113_RS05305
1079514	1	39	5	0.13	102	TruD_T1	1078832	1080103	plus	iron uptake transporter deferrochelatase/peroxidase subunit	efeB	protein-coding	WP_001199471.1	423	BW25113_RS05305
1081061	1	106	7	0.07	179	TruD_T1	1080724	1081512	plus	phosphate starvation-inducible protein PhoH	phoH	protein-coding	WP_000533522.1	262	BW25113_RS05315
1081125	1	90	6	0.07	159	TruD_T1	1080724	1081512	plus	phosphate starvation-inducible protein PhoH	phoH	protein-coding	WP_000533522.1	262	BW25113_RS05315
1081148	1	82	6	0.07	136	TruD_T1	1080724	1081512	plus	phosphate starvation-inducible protein PhoH	phoH	protein-coding	WP_000533522.1	262	BW25113_RS05315
1081214	1	83	5	0.06	187	TruD_T1	1080724	1081512	plus	phosphate starvation-inducible protein PhoH	phoH	protein-coding	WP_000533522.1	262	BW25113_RS05315
1081222	1	114	7	0.06	78	TruA_T2	1080724	1081512	plus	phosphate starvation-inducible protein PhoH	phoH	protein-coding	WP_000533522.1	262	BW25113_RS05315
1081390	1	112	8	0.07	67	TruA_T2	1080724	1081512	plus	phosphate starvation-inducible protein PhoH	phoH	protein-coding	WP_000533522.1	262	BW25113_RS05315
108441	1	283	17	0.06	236	TruD_T1	108343	109086	minus	cell division protein ZapD	zapD	protein-coding	WP_001194734.1	247	BW25113_RS00510
108583	2	379	18	0.05	2656	TruB_T1	108343	109086	minus	cell division protein ZapD	zapD	protein-coding	WP_001194734.1	247	BW25113_RS00510
108583	2	588	41	0.07	1156	TruC_T1	108343	109086	minus	cell division protein ZapD	zapD	protein-coding	WP_001194734.1	247	BW25113_RS00510
108737	1	397	20	0.05	1820	TruD_T1	108343	109086	minus	cell division protein ZapD	zapD	protein-coding	WP_001194734.1	247	BW25113_RS00510
108777	5	336	41	0.12	3005	TruB_T1	108343	109086	minus	cell division protein ZapD	zapD	protein-coding	WP_001194734.1	247	BW25113_RS00510
108777	5	704	49	0.07	583	TruA_T2	108343	109086	minus	cell division protein ZapD	zapD	protein-coding	WP_001194734.1	247	BW25113_RS00510
108777	5	509	66	0.13	1865	TruD_T1	108343	109086	minus	cell division protein ZapD	zapD	protein-coding	WP_001194734.1	247	BW25113_RS00510
108777	5	467	31	0.07	275	TruB_T2	108343	109086	minus	cell division protein ZapD	zapD	protein-coding	WP_001194734.1	247	BW25113_RS00510
108777	5	45	9	0.2	1527	TruA_T1	108343	109086	minus	cell division protein ZapD	zapD	protein-coding	WP_001194734.1	247	BW25113_RS00510
1090543	1	103	7	0.07	118	TruB_T2	1089731	1090893	minus	IS3-like element IS3 family transposase		protein-coding	WP_085947771.1	387	BW25113_RS05345
1093042	4	84	46	0.55	82	TruC_T2	1093021	1093108	minus	tRNA-Ser		tRNA		NA	BW25113_RS05370
1093042	4	127	59	0.46	22	TruA_T2	1093021	1093108	minus	tRNA-Ser		tRNA		NA	BW25113_RS05370
1093042	4	114	63	0.55	538	TruD_T1	1093021	1093108	minus	tRNA-Ser		tRNA		NA	BW25113_RS05370
1093042	4	80	21	0.26	240	TruC_T1	1093021	1093108	minus	tRNA-Ser		tRNA		NA	BW25113_RS05370
1093068	6	152	51	0.34	552	TruD_T1	1093021	1093108	minus	tRNA-Ser		tRNA		NA	BW25113_RS05370
1093068	6	141	54	0.38	335	TruB_T1	1093021	1093108	minus	tRNA-Ser		tRNA		NA	BW25113_RS05370
1093068	6	93	28	0.3	236	TruC_T1	1093021	1093108	minus	tRNA-Ser		tRNA		NA	BW25113_RS05370
1093068	6	120	13	0.11	20	TruD_T2	1093021	1093108	minus	tRNA-Ser		tRNA		NA	BW25113_RS05370
1093068	6	93	28	0.3	86	TruC_T2	1093021	1093108	minus	tRNA-Ser		tRNA		NA	BW25113_RS05370
1093068	6	136	48	0.35	55	TruB_T2	1093021	1093108	minus	tRNA-Ser		tRNA		NA	BW25113_RS05370
1093099	1	62	6	0.1	395	TruD_T1	1093021	1093108	minus	tRNA-Ser		tRNA		NA	BW25113_RS05370
1093453	1	120	6	0.05	1269	TruA_T1	1093342	1094280	plus	glyoxylate/hydroxypyruvate reductase GhrA	ghrA	protein-coding	WP_000351317.1	312	BW25113_RS05375
1093793	4	1018	54	0.05	310	TruC_T2	1093342	1094280	plus	glyoxylate/hydroxypyruvate reductase GhrA	ghrA	protein-coding	WP_000351317.1	312	BW25113_RS05375
1093793	4	58	5	0.09	1475	TruA_T1	1093342	1094280	plus	glyoxylate/hydroxypyruvate reductase GhrA	ghrA	protein-coding	WP_000351317.1	312	BW25113_RS05375
1093793	4	586	32	0.05	1574	TruD_T1	1093342	1094280	plus	glyoxylate/hydroxypyruvate reductase GhrA	ghrA	protein-coding	WP_000351317.1	312	BW25113_RS05375
1093793	4	888	40	0.05	310	TruB_T2	1093342	1094280	plus	glyoxylate/hydroxypyruvate reductase GhrA	ghrA	protein-coding	WP_000351317.1	312	BW25113_RS05375
1094009	1	47	6	0.13	1386	TruA_T1	1093342	1094280	plus	glyoxylate/hydroxypyruvate reductase GhrA	ghrA	protein-coding	WP_000351317.1	312	BW25113_RS05375
1094338	1	375	18	0.05	4270	TruB_T1	1094335	1095072	plus	zinc-binding phosphatase	ycdX	protein-coding	WP_000283667.1	245	BW25113_RS05380
109483	1	387	24	0.06	4645	TruB_T1	109086	109706	minus	dephospho-CoA kinase	coaE	protein-coding	WP_001269520.1	206	BW25113_RS00515
1094910	1	71	6	0.08	2212	TruA_T1	1094335	1095072	plus	zinc-binding phosphatase	ycdX	protein-coding	WP_000283667.1	245	BW25113_RS05380
109498	4	500	40	0.08	1331	TruC_T1	109086	109706	minus	dephospho-CoA kinase	coaE	protein-coding	WP_001269520.1	206	BW25113_RS00515
109498	4	564	34	0.06	771	TruB_T2	109086	109706	minus	dephospho-CoA kinase	coaE	protein-coding	WP_001269520.1	206	BW25113_RS00515
109498	4	936	47	0.05	202	TruD_T2	109086	109706	minus	dephospho-CoA kinase	coaE	protein-coding	WP_001269520.1	206	BW25113_RS00515
109498	4	413	43	0.1	2377	TruD_T1	109086	109706	minus	dephospho-CoA kinase	coaE	protein-coding	WP_001269520.1	206	BW25113_RS00515
1095439	1	577	36	0.06	175	TruB_T2	1095096	1095650	plus	molecular chaperone YcdY	ycdY	protein-coding	WP_001001921.1	184	BW25113_RS05385
1095446	2	599	38	0.06	171	TruB_T2	1095096	1095650	plus	molecular chaperone YcdY	ycdY	protein-coding	WP_001001921.1	184	BW25113_RS05385
1095446	2	413	20	0.05	1092	TruC_T1	1095096	1095650	plus	molecular chaperone YcdY	ycdY	protein-coding	WP_001001921.1	184	BW25113_RS05385
1095794	1	184	10	0.05	872	TruD_T1	1095752	1096243	plus	DUF1097 domain-containing protein	ycdZ	protein-coding	WP_001300785.1	163	BW25113_RS05390
1095799	1	180	10	0.06	889	TruD_T1	1095752	1096243	plus	DUF1097 domain-containing protein	ycdZ	protein-coding	WP_001300785.1	163	BW25113_RS05390
1095848	1	176	14	0.08	1618	TruD_T1	1095752	1096243	plus	DUF1097 domain-containing protein	ycdZ	protein-coding	WP_001300785.1	163	BW25113_RS05390
1100920	1	115	6	0.05	31	TruC_T2	1100870	1101181	plus	protein YmdA	ymdA	protein-coding	WP_000489587.1	103	BW25113_RS05435
1101481	1	54	6	0.11	1793	TruA_T1	1101276	1101809	plus	O-acetyl-ADP-ribose deacetylase	ymdB	protein-coding	WP_000857405.1	177	BW25113_RS05440
1101716	1	146	10	0.07	1110	TruB_T1	1101276	1101809	plus	O-acetyl-ADP-ribose deacetylase	ymdB	protein-coding	WP_000857405.1	177	BW25113_RS05440
1101741	1	188	11	0.06	159	TruB_T2	1101276	1101809	plus	O-acetyl-ADP-ribose deacetylase	ymdB	protein-coding	WP_000857405.1	177	BW25113_RS05440
1101772	1	126	9	0.14	640	TruD_T1	1101276	1101809	plus	O-acetyl-ADP-ribose deacetylase	ymdB	protein-coding	WP_000857405.1	177	BW25113_RS05440
1101772	1	126	9	0.14	640	TruD_T1	1101751	1103232	plus	cardiolipin synthase ClsC	clsC	protein-coding	WP_001307714.1	493	BW25113_RS05445
1101784	1	396	10	0.06	26	TruD_T2	1101276	1101809	plus	O-acetyl-ADP-ribose deacetylase	ymdB	protein-coding	WP_000857405.1	177	BW25113_RS05440
1101784	1	396	10	0.06	26	TruD_T2	1101751	1103232	plus	cardiolipin synthase ClsC	clsC	protein-coding	WP_001307714.1	493	BW25113_RS05445
1101913	3	329	23	0.07	1017	TruC_T1	1101751	1103232	plus	cardiolipin synthase ClsC	clsC	protein-coding	WP_001307714.1	493	BW25113_RS05445
1101913	3	564	40	0.07	162	TruC_T2	1101751	1103232	plus	cardiolipin synthase ClsC	clsC	protein-coding	WP_001307714.1	493	BW25113_RS05445
1101913	3	569	31	0.05	628	TruA_T2	1101751	1103232	plus	cardiolipin synthase ClsC	clsC	protein-coding	WP_001307714.1	493	BW25113_RS05445
1102148	1	171	8	0.05	258	TruA_T2	1101751	1103232	plus	cardiolipin synthase ClsC	clsC	protein-coding	WP_001307714.1	493	BW25113_RS05445
1102174	1	94	7	0.07	207	TruD_T1	1101751	1103232	plus	cardiolipin synthase ClsC	clsC	protein-coding	WP_001307714.1	493	BW25113_RS05445
1102376	1	159	9	0.06	653	TruD_T1	1101751	1103232	plus	cardiolipin synthase ClsC	clsC	protein-coding	WP_001307714.1	493	BW25113_RS05445
1102535	1	113	9	0.08	251	TruD_T1	1101751	1103232	plus	cardiolipin synthase ClsC	clsC	protein-coding	WP_001307714.1	493	BW25113_RS05445
1102639	1	107	6	0.06	281	TruC_T1	1101751	1103232	plus	cardiolipin synthase ClsC	clsC	protein-coding	WP_001307714.1	493	BW25113_RS05445
1102817	1	101	6	0.06	127	TruD_T1	1101751	1103232	plus	cardiolipin synthase ClsC	clsC	protein-coding	WP_001307714.1	493	BW25113_RS05445
1102881	1	117	6	0.05	168	TruC_T1	1101751	1103232	plus	cardiolipin synthase ClsC	clsC	protein-coding	WP_001307714.1	493	BW25113_RS05445
1102899	1	122	6	0.05	67	TruA_T2	1101751	1103232	plus	cardiolipin synthase ClsC	clsC	protein-coding	WP_001307714.1	493	BW25113_RS05445
1105197	1	163	9	0.06	434	TruD_T1	1104791	1106326	plus	glucans biosynthesis protein MdoG	mdoG	protein-coding	WP_001343212.1	511	BW25113_RS05465
1105325	1	1061	55	0.05	1882	TruD_T1	1104791	1106326	plus	glucans biosynthesis protein MdoG	mdoG	protein-coding	WP_001343212.1	511	BW25113_RS05465
1106285	1	87	7	0.08	2231	TruA_T1	1104791	1106326	plus	glucans biosynthesis protein MdoG	mdoG	protein-coding	WP_001343212.1	511	BW25113_RS05465
1106621	1	855	44	0.05	657	TruB_T2	1106319	1108862	plus	glucans biosynthesis glucosyltransferase MdoH	mdoH	protein-coding	WP_001295445.1	847	BW25113_RS05470
1106897	1	103	8	0.08	384	TruB_T1	1106319	1108862	plus	glucans biosynthesis glucosyltransferase MdoH	mdoH	protein-coding	WP_001295445.1	847	BW25113_RS05470
1107258	7	786	73	0.09	560	TruA_T2	1106319	1108862	plus	glucans biosynthesis glucosyltransferase MdoH	mdoH	protein-coding	WP_001295445.1	847	BW25113_RS05470
1107258	7	321	26	0.08	3385	TruB_T1	1106319	1108862	plus	glucans biosynthesis glucosyltransferase MdoH	mdoH	protein-coding	WP_001295445.1	847	BW25113_RS05470
1107258	7	598	57	0.1	307	TruB_T2	1106319	1108862	plus	glucans biosynthesis glucosyltransferase MdoH	mdoH	protein-coding	WP_001295445.1	847	BW25113_RS05470
1107258	7	536	49	0.1	1686	TruD_T1	1106319	1108862	plus	glucans biosynthesis glucosyltransferase MdoH	mdoH	protein-coding	WP_001295445.1	847	BW25113_RS05470
1107258	7	950	85	0.09	285	TruC_T2	1106319	1108862	plus	glucans biosynthesis glucosyltransferase MdoH	mdoH	protein-coding	WP_001295445.1	847	BW25113_RS05470
1107258	7	649	51	0.08	877	TruC_T1	1106319	1108862	plus	glucans biosynthesis glucosyltransferase MdoH	mdoH	protein-coding	WP_001295445.1	847	BW25113_RS05470
1107258	7	1084	54	0.05	78	TruD_T2	1106319	1108862	plus	glucans biosynthesis glucosyltransferase MdoH	mdoH	protein-coding	WP_001295445.1	847	BW25113_RS05470
1107469	1	62	6	0.1	3633	TruA_T1	1106319	1108862	plus	glucans biosynthesis glucosyltransferase MdoH	mdoH	protein-coding	WP_001295445.1	847	BW25113_RS05470
1107698	1	837	26	0.05	3733	TruD_T1	1106319	1108862	plus	glucans biosynthesis glucosyltransferase MdoH	mdoH	protein-coding	WP_001295445.1	847	BW25113_RS05470
1108081	1	213	10	0.05	336	TruD_T1	1106319	1108862	plus	glucans biosynthesis glucosyltransferase MdoH	mdoH	protein-coding	WP_001295445.1	847	BW25113_RS05470
1108321	1	339	18	0.05	4893	TruB_T1	1106319	1108862	plus	glucans biosynthesis glucosyltransferase MdoH	mdoH	protein-coding	WP_001295445.1	847	BW25113_RS05470
1108355	1	542	26	0.05	2712	TruD_T1	1106319	1108862	plus	glucans biosynthesis glucosyltransferase MdoH	mdoH	protein-coding	WP_001295445.1	847	BW25113_RS05470
1108542	1	946	51	0.05	683	TruA_T2	1106319	1108862	plus	glucans biosynthesis glucosyltransferase MdoH	mdoH	protein-coding	WP_001295445.1	847	BW25113_RS05470
1109916	1	66	6	0.09	148	TruD_T1	1109720	1110946	minus	multidrug efflux MFS transporter MdtG	mdtG	protein-coding	WP_000074172.1	408	BW25113_RS05490
1109961	1	67	6	0.09	24	TruB_T2	1109720	1110946	minus	multidrug efflux MFS transporter MdtG	mdtG	protein-coding	WP_000074172.1	408	BW25113_RS05490
1110480	1	106	8	0.08	80	TruB_T2	1109720	1110946	minus	multidrug efflux MFS transporter MdtG	mdtG	protein-coding	WP_000074172.1	408	BW25113_RS05490
1110491	1	95	6	0.06	67	TruB_T2	1109720	1110946	minus	multidrug efflux MFS transporter MdtG	mdtG	protein-coding	WP_000074172.1	408	BW25113_RS05490
1110587	1	85	6	0.07	248	TruC_T1	1109720	1110946	minus	multidrug efflux MFS transporter MdtG	mdtG	protein-coding	WP_000074172.1	408	BW25113_RS05490
1110679	7	311	39	0.13	413	TruA_T2	1109720	1110946	minus	multidrug efflux MFS transporter MdtG	mdtG	protein-coding	WP_000074172.1	408	BW25113_RS05490
1110679	7	272	38	0.14	241	TruC_T2	1109720	1110946	minus	multidrug efflux MFS transporter MdtG	mdtG	protein-coding	WP_000074172.1	408	BW25113_RS05490
1110679	7	287	38	0.13	49	TruD_T2	1109720	1110946	minus	multidrug efflux MFS transporter MdtG	mdtG	protein-coding	WP_000074172.1	408	BW25113_RS05490
1110679	7	106	6	0.06	1447	TruB_T1	1109720	1110946	minus	multidrug efflux MFS transporter MdtG	mdtG	protein-coding	WP_000074172.1	408	BW25113_RS05490
1110679	7	153	27	0.18	782	TruD_T1	1109720	1110946	minus	multidrug efflux MFS transporter MdtG	mdtG	protein-coding	WP_000074172.1	408	BW25113_RS05490
1110679	7	167	17	0.1	592	TruC_T1	1109720	1110946	minus	multidrug efflux MFS transporter MdtG	mdtG	protein-coding	WP_000074172.1	408	BW25113_RS05490
1110679	7	182	35	0.19	193	TruB_T2	1109720	1110946	minus	multidrug efflux MFS transporter MdtG	mdtG	protein-coding	WP_000074172.1	408	BW25113_RS05490
1110717	1	189	12	0.06	188	TruB_T2	1109720	1110946	minus	multidrug efflux MFS transporter MdtG	mdtG	protein-coding	WP_000074172.1	408	BW25113_RS05490
1110741	1	127	6	0.05	378	TruD_T1	1109720	1110946	minus	multidrug efflux MFS transporter MdtG	mdtG	protein-coding	WP_000074172.1	408	BW25113_RS05490
1110837	1	134	8	0.06	425	TruB_T1	1109720	1110946	minus	multidrug efflux MFS transporter MdtG	mdtG	protein-coding	WP_000074172.1	408	BW25113_RS05490
111139	1	57	8	0.14	34	TruA_T2	111009	112211	minus	protein transport protein HofC	hofC	protein-coding	WP_000157266.1	400	BW25113_RS00525
1111839	1	167	8	0.05	481	TruD_T1	1111118	1112038	minus	kdo(2)-lipid IV(A) lauroyltransferase	lpxL	protein-coding	WP_000183364.1	306	BW25113_RS05495
1111908	1	82	6	0.07	256	TruB_T1	1111118	1112038	minus	kdo(2)-lipid IV(A) lauroyltransferase	lpxL	protein-coding	WP_000183364.1	306	BW25113_RS05495
1112264	1	47	6	0.13	122	TruC_T1	1112263	1113315	plus	rhodanese-related sulfurtransferase	trhO	protein-coding	WP_001144615.1	350	BW25113_RS05500
1112407	1	123	6	0.05	69	TruD_T1	1112263	1113315	plus	rhodanese-related sulfurtransferase	trhO	protein-coding	WP_001144615.1	350	BW25113_RS05500
1112489	1	127	6	0.05	168	TruD_T1	1112263	1113315	plus	rhodanese-related sulfurtransferase	trhO	protein-coding	WP_001144615.1	350	BW25113_RS05500
1112497	1	140	7	0.05	184	TruD_T1	1112263	1113315	plus	rhodanese-related sulfurtransferase	trhO	protein-coding	WP_001144615.1	350	BW25113_RS05500
1112791	1	176	10	0.06	153	TruD_T1	1112263	1113315	plus	rhodanese-related sulfurtransferase	trhO	protein-coding	WP_001144615.1	350	BW25113_RS05500
1113646	1	114	6	0.05	38	TruB_T2	1113357	1113932	minus	YceI family protein	yceI	protein-coding	WP_000749261.1	191	BW25113_RS05505
1115290	1	248	10	0.06	486	TruD_T1	1114924	1116042	minus	N-methyl-L-tryptophan oxidase	solA	protein-coding	WP_000872833.1	372	BW25113_RS05520
1115420	1	401	22	0.05	315	TruB_T2	1114924	1116042	minus	N-methyl-L-tryptophan oxidase	solA	protein-coding	WP_000872833.1	372	BW25113_RS05520
1115630	1	387	29	0.07	168	TruC_T2	1114924	1116042	minus	N-methyl-L-tryptophan oxidase	solA	protein-coding	WP_000872833.1	372	BW25113_RS05520
1115758	1	417	19	0.05	178	TruB_T2	1114924	1116042	minus	N-methyl-L-tryptophan oxidase	solA	protein-coding	WP_000872833.1	372	BW25113_RS05520
1115784	3	373	24	0.06	1556	TruD_T1	1114924	1116042	minus	N-methyl-L-tryptophan oxidase	solA	protein-coding	WP_000872833.1	372	BW25113_RS05520
1115784	3	645	34	0.05	313	TruC_T2	1114924	1116042	minus	N-methyl-L-tryptophan oxidase	solA	protein-coding	WP_000872833.1	372	BW25113_RS05520
1115784	3	835	41	0.05	137	TruD_T2	1114924	1116042	minus	N-methyl-L-tryptophan oxidase	solA	protein-coding	WP_000872833.1	372	BW25113_RS05520
1116795	1	109	6	0.06	20	TruB_T2	1116698	1116943	minus	DNA damage-inducible protein I	dinI	protein-coding	WP_001217754.1	81	BW25113_RS05530
1117268	1	115	6	0.05	1153	TruD_T1	1117017	1118063	minus	dihydroorotase	pyrC	protein-coding	WP_000126534.1	348	BW25113_RS05535
1117875	1	228	12	0.05	2169	TruD_T1	1117017	1118063	minus	dihydroorotase	pyrC	protein-coding	WP_000126534.1	348	BW25113_RS05535
1117944	1	245	14	0.06	1698	TruD_T1	1117017	1118063	minus	dihydroorotase	pyrC	protein-coding	WP_000126534.1	348	BW25113_RS05535
1117987	5	282	27	0.1	831	TruC_T1	1117017	1118063	minus	dihydroorotase	pyrC	protein-coding	WP_000126534.1	348	BW25113_RS05535
1117987	5	503	24	0.05	860	TruA_T2	1117017	1118063	minus	dihydroorotase	pyrC	protein-coding	WP_000126534.1	348	BW25113_RS05535
1117987	5	503	31	0.06	266	TruC_T2	1117017	1118063	minus	dihydroorotase	pyrC	protein-coding	WP_000126534.1	348	BW25113_RS05535
1117987	5	343	24	0.07	183	TruB_T2	1117017	1118063	minus	dihydroorotase	pyrC	protein-coding	WP_000126534.1	348	BW25113_RS05535
1117987	5	210	12	0.06	2171	TruB_T1	1117017	1118063	minus	dihydroorotase	pyrC	protein-coding	WP_000126534.1	348	BW25113_RS05535
1118273	1	225	16	0.07	856	TruD_T1	1118169	1118729	minus	lipoprotein	yceB	protein-coding	WP_001295443.1	186	BW25113_RS05540
1118302	1	59	5	0.08	422	TruA_T1	1118169	1118729	minus	lipoprotein	yceB	protein-coding	WP_001295443.1	186	BW25113_RS05540
1118978	1	1335	62	0.05	1071	TruB_T1	1118863	1119510	minus	glutaredoxin 2	grxB	protein-coding	WP_000780912.1	215	BW25113_RS05545
1119006	5	311	11	0.06	1185	TruA_T1	1118863	1119510	minus	glutaredoxin 2	grxB	protein-coding	WP_000780912.1	215	BW25113_RS05545
1119006	5	1681	90	0.07	758	TruD_T1	1118863	1119510	minus	glutaredoxin 2	grxB	protein-coding	WP_000780912.1	215	BW25113_RS05545
1119006	5	2271	64	0.06	125	TruB_T2	1118863	1119510	minus	glutaredoxin 2	grxB	protein-coding	WP_000780912.1	215	BW25113_RS05545
1119006	5	1303	47	0.07	1244	TruB_T1	1118863	1119510	minus	glutaredoxin 2	grxB	protein-coding	WP_000780912.1	215	BW25113_RS05545
1119006	5	2516	65	0.05	1247	TruA_T2	1118863	1119510	minus	glutaredoxin 2	grxB	protein-coding	WP_000780912.1	215	BW25113_RS05545
1119455	1	100	8	0.08	523	TruC_T1	1118863	1119510	minus	glutaredoxin 2	grxB	protein-coding	WP_000780912.1	215	BW25113_RS05545
111966	1	20	6	0.3	23	TruC_T2	111009	112211	minus	protein transport protein HofC	hofC	protein-coding	WP_000157266.1	400	BW25113_RS00525
1120451	1	93	6	0.06	86	TruA_T2	1119574	1120782	minus	multidrug efflux MFS transporter MdtH	mdtH	protein-coding	WP_000092206.1	402	BW25113_RS05550
1121109	7	654	86	0.13	4626	TruB_T1	1121018	1121602	plus	ribosomal protein S5-alanine N-acetyltransferase	rimJ	protein-coding	WP_000468186.1	194	BW25113_RS05555
1121109	7	1037	135	0.13	305	TruB_T2	1121018	1121602	plus	ribosomal protein S5-alanine N-acetyltransferase	rimJ	protein-coding	WP_000468186.1	194	BW25113_RS05555
1121109	7	883	161	0.18	2348	TruD_T1	1121018	1121602	plus	ribosomal protein S5-alanine N-acetyltransferase	rimJ	protein-coding	WP_000468186.1	194	BW25113_RS05555
1121109	7	1684	150	0.09	115	TruD_T2	1121018	1121602	plus	ribosomal protein S5-alanine N-acetyltransferase	rimJ	protein-coding	WP_000468186.1	194	BW25113_RS05555
1121109	7	1251	136	0.11	359	TruC_T2	1121018	1121602	plus	ribosomal protein S5-alanine N-acetyltransferase	rimJ	protein-coding	WP_000468186.1	194	BW25113_RS05555
1121109	7	716	69	0.1	2837	TruC_T1	1121018	1121602	plus	ribosomal protein S5-alanine N-acetyltransferase	rimJ	protein-coding	WP_000468186.1	194	BW25113_RS05555
1121109	7	1203	148	0.12	1192	TruA_T2	1121018	1121602	plus	ribosomal protein S5-alanine N-acetyltransferase	rimJ	protein-coding	WP_000468186.1	194	BW25113_RS05555
1121911	5	1592	83	0.05	1204	TruC_T2	1121613	1122260	plus	YceH family protein	yceH	protein-coding	WP_000877107.1	215	BW25113_RS05560
1121911	5	963	60	0.06	1900	TruC_T1	1121613	1122260	plus	YceH family protein	yceH	protein-coding	WP_000877107.1	215	BW25113_RS05560
1121911	5	1458	91	0.06	1156	TruB_T2	1121613	1122260	plus	YceH family protein	yceH	protein-coding	WP_000877107.1	215	BW25113_RS05560
1121911	5	832	49	0.06	5613	TruD_T1	1121613	1122260	plus	YceH family protein	yceH	protein-coding	WP_000877107.1	215	BW25113_RS05560
1121911	5	64	7	0.11	3469	TruA_T1	1121613	1122260	plus	YceH family protein	yceH	protein-coding	WP_000877107.1	215	BW25113_RS05560
1123453	1	172	20	0.12	25	TruB_T2	1123295	1124830	plus	murein biosynthesis integral membrane protein MurJ	murJ	protein-coding	WP_001050683.1	511	BW25113_RS05570
1123541	1	131	6	0.05	167	TruC_T1	1123295	1124830	plus	murein biosynthesis integral membrane protein MurJ	murJ	protein-coding	WP_001050683.1	511	BW25113_RS05570
1123813	1	141	12	0.09	118	TruB_T2	1123295	1124830	plus	murein biosynthesis integral membrane protein MurJ	murJ	protein-coding	WP_001050683.1	511	BW25113_RS05570
1124068	1	71	6	0.08	167	TruD_T1	1123295	1124830	plus	murein biosynthesis integral membrane protein MurJ	murJ	protein-coding	WP_001050683.1	511	BW25113_RS05570
1124295	1	95	9	0.09	31	TruB_T2	1123295	1124830	plus	murein biosynthesis integral membrane protein MurJ	murJ	protein-coding	WP_001050683.1	511	BW25113_RS05570
1127420	3	1826	167	0.1	7930	TruA_T1	1127310	1128005	plus	flagellar hook assembly protein FlgD	flgD	protein-coding	WP_000020486.1	231	BW25113_RS05600
1127420	3	7869	623	0.09	7857	TruD_T1	1127310	1128005	plus	flagellar hook assembly protein FlgD	flgD	protein-coding	WP_000020486.1	231	BW25113_RS05600
1127420	3	7879	650	0.09	5698	TruB_T2	1127310	1128005	plus	flagellar hook assembly protein FlgD	flgD	protein-coding	WP_000020486.1	231	BW25113_RS05600
1129501	1	1740	80	0.05	6725	TruD_T1	1129258	1130013	plus	flagellar basal-body rod protein FlgF	flgF	protein-coding	WP_000349316.1	251	BW25113_RS05610
1130580	2	3214	149	0.05	2149	TruB_T2	1130185	1130967	plus	flagellar basal-body rod protein FlgG	flgG	protein-coding	WP_000625837.1	260	BW25113_RS05615
1130580	2	2818	141	0.05	7996	TruD_T1	1130185	1130967	plus	flagellar basal-body rod protein FlgG	flgG	protein-coding	WP_000625837.1	260	BW25113_RS05615
1131051	1	149	11	0.07	7991	TruA_T1	1131020	1131718	plus	flagellar basal body L-ring protein FlgH	flgH	protein-coding	WP_001295442.1	232	BW25113_RS05620
113227	1	50	6	0.12	97	TruD_T1	112201	113586	minus	type II secretion system protein GspE	gspE	protein-coding	WP_001025145.1	461	BW25113_RS00530
1132287	1	186	12	0.06	3842	TruA_T1	1131730	1132827	plus	flagellar basal body P-ring protein FlgI	flgI	protein-coding	WP_000589326.1	365	BW25113_RS05625
1132618	1	151	10	0.07	5075	TruA_T1	1131730	1132827	plus	flagellar basal body P-ring protein FlgI	flgI	protein-coding	WP_000589326.1	365	BW25113_RS05625
113321	1	47	6	0.13	22	TruB_T2	112201	113586	minus	type II secretion system protein GspE	gspE	protein-coding	WP_001025145.1	461	BW25113_RS00530
1133975	1	237	12	0.05	7950	TruA_T1	1133834	1135477	plus	flagellar hook-associated protein FlgK	flgK	protein-coding	WP_000096479.1	547	BW25113_RS05635
113459	1	66	5	0.08	36	TruB_T2	112201	113586	minus	type II secretion system protein GspE	gspE	protein-coding	WP_001025145.1	461	BW25113_RS00530
1134944	4	1638	84	0.05	6302	TruB_T1	1133834	1135477	plus	flagellar hook-associated protein FlgK	flgK	protein-coding	WP_000096479.1	547	BW25113_RS05635
1134944	4	2866	190	0.07	219	TruB_T2	1133834	1135477	plus	flagellar hook-associated protein FlgK	flgK	protein-coding	WP_000096479.1	547	BW25113_RS05635
1134944	4	462	23	0.05	6013	TruA_T1	1133834	1135477	plus	flagellar hook-associated protein FlgK	flgK	protein-coding	WP_000096479.1	547	BW25113_RS05635
1134944	4	3267	285	0.09	6228	TruD_T1	1133834	1135477	plus	flagellar hook-associated protein FlgK	flgK	protein-coding	WP_000096479.1	547	BW25113_RS05635
1136806	1	121	8	0.07	6147	TruA_T1	1136638	1139823	minus	ribonuclease E	rne	protein-coding	WP_000827360.1	1061	BW25113_RS05645
1137187	1	100	6	0.06	5869	TruA_T1	1136638	1139823	minus	ribonuclease E	rne	protein-coding	WP_000827360.1	1061	BW25113_RS05645
1137309	1	129	6	0.05	5084	TruA_T1	1136638	1139823	minus	ribonuclease E	rne	protein-coding	WP_000827360.1	1061	BW25113_RS05645
1137322	1	117	8	0.07	4856	TruA_T1	1136638	1139823	minus	ribonuclease E	rne	protein-coding	WP_000827360.1	1061	BW25113_RS05645
1137423	1	78	11	0.14	4858	TruA_T1	1136638	1139823	minus	ribonuclease E	rne	protein-coding	WP_000827360.1	1061	BW25113_RS05645
1137727	1	109	10	0.09	2779	TruA_T1	1136638	1139823	minus	ribonuclease E	rne	protein-coding	WP_000827360.1	1061	BW25113_RS05645
1139210	5	189	18	0.1	4434	TruA_T1	1136638	1139823	minus	ribonuclease E	rne	protein-coding	WP_000827360.1	1061	BW25113_RS05645
1139210	5	1937	123	0.06	4762	TruD_T1	1136638	1139823	minus	ribonuclease E	rne	protein-coding	WP_000827360.1	1061	BW25113_RS05645
1139210	5	3050	139	0.05	1876	TruA_T2	1136638	1139823	minus	ribonuclease E	rne	protein-coding	WP_000827360.1	1061	BW25113_RS05645
1139210	5	1245	65	0.05	7954	TruB_T1	1136638	1139823	minus	ribonuclease E	rne	protein-coding	WP_000827360.1	1061	BW25113_RS05645
1139210	5	2322	149	0.06	596	TruB_T2	1136638	1139823	minus	ribonuclease E	rne	protein-coding	WP_000827360.1	1061	BW25113_RS05645
1140783	1	166	8	0.05	791	TruD_T1	1140396	1141355	plus	23S rRNA pseudouridine(955/2504/2580) synthase RluC	rluC	protein-coding	WP_000846343.1	319	BW25113_RS05655
1140873	1	362	18	0.05	66	TruB_T2	1140396	1141355	plus	23S rRNA pseudouridine(955/2504/2580) synthase RluC	rluC	protein-coding	WP_000846343.1	319	BW25113_RS05655
1141672	2	371	33	0.09	39	TruB_T2	1141467	1142051	minus	7-methyl-GTP pyrophosphatase	yceF	protein-coding	WP_001125202.1	194	BW25113_RS05660
1141672	2	276	16	0.06	156	TruD_T1	1141467	1142051	minus	7-methyl-GTP pyrophosphatase	yceF	protein-coding	WP_001125202.1	194	BW25113_RS05660
1141866	1	280	22	0.08	3033	TruB_T1	1141467	1142051	minus	7-methyl-GTP pyrophosphatase	yceF	protein-coding	WP_001125202.1	194	BW25113_RS05660
1142422	1	633	29	0.05	7196	TruA_T1	1142250	1142771	plus	23S rRNA accumulation protein YceD	yceD	protein-coding	WP_001174481.1	173	BW25113_RS05665
114323	1	150	8	0.05	53	TruB_T2	114239	115132	minus	carboxylating nicotinate-nucleotide diphosphorylase	nadC	protein-coding	WP_001135174.1	297	BW25113_RS00545
1143232	1	37	6	0.16	464	TruA_T1	1143077	1144147	plus	phosphate acyltransferase PlsX	plsX	protein-coding	WP_000197597.1	356	BW25113_RS05675
1143247	1	33	8	0.24	665	TruA_T1	1143077	1144147	plus	phosphate acyltransferase PlsX	plsX	protein-coding	WP_000197597.1	356	BW25113_RS05675
1143367	1	418	20	0.05	359	TruB_T2	1143077	1144147	plus	phosphate acyltransferase PlsX	plsX	protein-coding	WP_000197597.1	356	BW25113_RS05675
1143504	1	98	6	0.06	1999	TruA_T1	1143077	1144147	plus	phosphate acyltransferase PlsX	plsX	protein-coding	WP_000197597.1	356	BW25113_RS05675
1144020	8	176	10	0.06	5765	TruA_T1	1143077	1144147	plus	phosphate acyltransferase PlsX	plsX	protein-coding	WP_000197597.1	356	BW25113_RS05675
1144020	8	3429	162	0.05	1986	TruC_T2	1143077	1144147	plus	phosphate acyltransferase PlsX	plsX	protein-coding	WP_000197597.1	356	BW25113_RS05675
1144020	8	2964	141	0.05	1783	TruA_T2	1143077	1144147	plus	phosphate acyltransferase PlsX	plsX	protein-coding	WP_000197597.1	356	BW25113_RS05675
1144020	8	1546	73	0.05	7555	TruB_T1	1143077	1144147	plus	phosphate acyltransferase PlsX	plsX	protein-coding	WP_000197597.1	356	BW25113_RS05675
1144020	8	4817	226	0.05	677	TruD_T2	1143077	1144147	plus	phosphate acyltransferase PlsX	plsX	protein-coding	WP_000197597.1	356	BW25113_RS05675
1144020	8	2543	164	0.06	2440	TruB_T2	1143077	1144147	plus	phosphate acyltransferase PlsX	plsX	protein-coding	WP_000197597.1	356	BW25113_RS05675
1144020	8	2127	99	0.05	2194	TruC_T1	1143077	1144147	plus	phosphate acyltransferase PlsX	plsX	protein-coding	WP_000197597.1	356	BW25113_RS05675
1144020	8	1836	102	0.06	7776	TruD_T1	1143077	1144147	plus	phosphate acyltransferase PlsX	plsX	protein-coding	WP_000197597.1	356	BW25113_RS05675
1144472	3	137	5	0.08	4279	TruA_T1	1144215	1145168	plus	beta-ketoacyl-ACP synthase III	fabH	protein-coding	WP_000288132.1	317	BW25113_RS05680
1144472	3	1795	87	0.06	506	TruB_T2	1144215	1145168	plus	beta-ketoacyl-ACP synthase III	fabH	protein-coding	WP_000288132.1	317	BW25113_RS05680
1144472	3	1338	79	0.07	5106	TruD_T1	1144215	1145168	plus	beta-ketoacyl-ACP synthase III	fabH	protein-coding	WP_000288132.1	317	BW25113_RS05680
1144628	1	529	25	0.05	527	TruB_T2	1144215	1145168	plus	beta-ketoacyl-ACP synthase III	fabH	protein-coding	WP_000288132.1	317	BW25113_RS05680
1144708	1	73	6	0.08	5451	TruA_T1	1144215	1145168	plus	beta-ketoacyl-ACP synthase III	fabH	protein-coding	WP_000288132.1	317	BW25113_RS05680
1145316	8	3955	758	0.19	2575	TruC_T2	1145184	1146113	plus	ACP S-malonyltransferase	fabD	protein-coding	WP_000191372.1	309	BW25113_RS05685
1145316	8	1783	316	0.18	7988	TruB_T1	1145184	1146113	plus	ACP S-malonyltransferase	fabD	protein-coding	WP_000191372.1	309	BW25113_RS05685
1145316	8	191	50	0.26	7992	TruA_T1	1145184	1146113	plus	ACP S-malonyltransferase	fabD	protein-coding	WP_000191372.1	309	BW25113_RS05685
1145316	8	1831	358	0.2	7996	TruD_T1	1145184	1146113	plus	ACP S-malonyltransferase	fabD	protein-coding	WP_000191372.1	309	BW25113_RS05685
1145316	8	3680	715	0.19	4200	TruA_T2	1145184	1146113	plus	ACP S-malonyltransferase	fabD	protein-coding	WP_000191372.1	309	BW25113_RS05685
1145316	8	5780	1153	0.2	719	TruD_T2	1145184	1146113	plus	ACP S-malonyltransferase	fabD	protein-coding	WP_000191372.1	309	BW25113_RS05685
1145316	8	3354	658	0.2	3088	TruB_T2	1145184	1146113	plus	ACP S-malonyltransferase	fabD	protein-coding	WP_000191372.1	309	BW25113_RS05685
1145316	8	2480	440	0.18	4068	TruC_T1	1145184	1146113	plus	ACP S-malonyltransferase	fabD	protein-coding	WP_000191372.1	309	BW25113_RS05685
1145654	1	192	10	0.05	5810	TruA_T1	1145184	1146113	plus	ACP S-malonyltransferase	fabD	protein-coding	WP_000191372.1	309	BW25113_RS05685
1145763	6	5297	322	0.06	2987	TruB_T2	1145184	1146113	plus	ACP S-malonyltransferase	fabD	protein-coding	WP_000191372.1	309	BW25113_RS05685
1145763	6	2885	165	0.06	7980	TruB_T1	1145184	1146113	plus	ACP S-malonyltransferase	fabD	protein-coding	WP_000191372.1	309	BW25113_RS05685
1145763	6	219	11	0.05	7993	TruA_T1	1145184	1146113	plus	ACP S-malonyltransferase	fabD	protein-coding	WP_000191372.1	309	BW25113_RS05685
1145763	6	1945	153	0.08	7991	TruD_T1	1145184	1146113	plus	ACP S-malonyltransferase	fabD	protein-coding	WP_000191372.1	309	BW25113_RS05685
1145763	6	3598	191	0.05	938	TruC_T1	1145184	1146113	plus	ACP S-malonyltransferase	fabD	protein-coding	WP_000191372.1	309	BW25113_RS05685
1145763	6	7961	398	0.05	818	TruD_T2	1145184	1146113	plus	ACP S-malonyltransferase	fabD	protein-coding	WP_000191372.1	309	BW25113_RS05685
1146083	1	4617	238	0.05	3722	TruB_T2	1145184	1146113	plus	ACP S-malonyltransferase	fabD	protein-coding	WP_000191372.1	309	BW25113_RS05685
114647	1	159	8	0.05	1045	TruB_T1	114239	115132	minus	carboxylating nicotinate-nucleotide diphosphorylase	nadC	protein-coding	WP_001135174.1	297	BW25113_RS00545
114748	1	278	13	0.05	682	TruD_T1	114239	115132	minus	carboxylating nicotinate-nucleotide diphosphorylase	nadC	protein-coding	WP_001135174.1	297	BW25113_RS00545
1147713	1	366	18	0.05	8000	TruA_T1	1147395	1148636	plus	beta-ketoacyl-ACP synthase II	fabF	protein-coding	WP_000044679.1	413	BW25113_RS05700
1147954	1	388	21	0.05	7969	TruA_T1	1147395	1148636	plus	beta-ketoacyl-ACP synthase II	fabF	protein-coding	WP_000044679.1	413	BW25113_RS05700
1148167	8	2422	115	0.05	1564	TruB_T2	1147395	1148636	plus	beta-ketoacyl-ACP synthase II	fabF	protein-coding	WP_000044679.1	413	BW25113_RS05700
1148167	8	3372	171	0.05	1452	TruC_T2	1147395	1148636	plus	beta-ketoacyl-ACP synthase II	fabF	protein-coding	WP_000044679.1	413	BW25113_RS05700
1148167	8	4652	301	0.06	407	TruD_T2	1147395	1148636	plus	beta-ketoacyl-ACP synthase II	fabF	protein-coding	WP_000044679.1	413	BW25113_RS05700
1148167	8	234	12	0.08	7961	TruA_T1	1147395	1148636	plus	beta-ketoacyl-ACP synthase II	fabF	protein-coding	WP_000044679.1	413	BW25113_RS05700
1148167	8	1162	55	0.05	7905	TruB_T1	1147395	1148636	plus	beta-ketoacyl-ACP synthase II	fabF	protein-coding	WP_000044679.1	413	BW25113_RS05700
1148167	8	3055	170	0.06	3115	TruA_T2	1147395	1148636	plus	beta-ketoacyl-ACP synthase II	fabF	protein-coding	WP_000044679.1	413	BW25113_RS05700
1148167	8	2065	126	0.06	7559	TruD_T1	1147395	1148636	plus	beta-ketoacyl-ACP synthase II	fabF	protein-coding	WP_000044679.1	413	BW25113_RS05700
1148167	8	2073	145	0.07	4535	TruC_T1	1147395	1148636	plus	beta-ketoacyl-ACP synthase II	fabF	protein-coding	WP_000044679.1	413	BW25113_RS05700
1148237	1	3289	179	0.05	3346	TruB_T2	1147395	1148636	plus	beta-ketoacyl-ACP synthase II	fabF	protein-coding	WP_000044679.1	413	BW25113_RS05700
1148414	1	2891	144	0.05	5009	TruC_T1	1147395	1148636	plus	beta-ketoacyl-ACP synthase II	fabF	protein-coding	WP_000044679.1	413	BW25113_RS05700
1148606	1	35	6	0.17	274	TruA_T1	1147395	1148636	plus	beta-ketoacyl-ACP synthase II	fabF	protein-coding	WP_000044679.1	413	BW25113_RS05700
1148938	1	113	7	0.06	997	TruB_T1	1148756	1149565	plus	aminodeoxychorismate lyase	pabC	protein-coding	WP_000478681.1	269	BW25113_RS05705
1149267	1	110	6	0.05	407	TruD_T1	1148756	1149565	plus	aminodeoxychorismate lyase	pabC	protein-coding	WP_000478681.1	269	BW25113_RS05705
1149644	1	237	11	0.05	150	TruA_T2	1149568	1150590	plus	cell division protein YceG	yceG	protein-coding	WP_000756827.1	340	BW25113_RS05710
1149895	1	129	6	0.05	117	TruB_T2	1149568	1150590	plus	cell division protein YceG	yceG	protein-coding	WP_000756827.1	340	BW25113_RS05710
1150048	1	122	6	0.05	64	TruC_T2	1149568	1150590	plus	cell division protein YceG	yceG	protein-coding	WP_000756827.1	340	BW25113_RS05710
1150568	1	152	8	0.05	450	TruD_T1	1149568	1150590	plus	cell division protein YceG	yceG	protein-coding	WP_000756827.1	340	BW25113_RS05710
1150672	2	370	30	0.08	311	TruA_T2	1150580	1151221	plus	dTMP kinase	tmk	protein-coding	WP_001257000.1	213	BW25113_RS05715
1150672	2	230	16	0.07	787	TruD_T1	1150580	1151221	plus	dTMP kinase	tmk	protein-coding	WP_001257000.1	213	BW25113_RS05715
1150846	7	778	73	0.09	65	TruD_T2	1150580	1151221	plus	dTMP kinase	tmk	protein-coding	WP_001257000.1	213	BW25113_RS05715
1150846	7	295	22	0.07	1580	TruD_T1	1150580	1151221	plus	dTMP kinase	tmk	protein-coding	WP_001257000.1	213	BW25113_RS05715
1150846	7	589	59	0.1	250	TruC_T2	1150580	1151221	plus	dTMP kinase	tmk	protein-coding	WP_001257000.1	213	BW25113_RS05715
1150846	7	227	16	0.07	3020	TruB_T1	1150580	1151221	plus	dTMP kinase	tmk	protein-coding	WP_001257000.1	213	BW25113_RS05715
1150846	7	438	22	0.05	356	TruB_T2	1150580	1151221	plus	dTMP kinase	tmk	protein-coding	WP_001257000.1	213	BW25113_RS05715
1150846	7	318	36	0.11	671	TruC_T1	1150580	1151221	plus	dTMP kinase	tmk	protein-coding	WP_001257000.1	213	BW25113_RS05715
1150846	7	496	62	0.12	413	TruA_T2	1150580	1151221	plus	dTMP kinase	tmk	protein-coding	WP_001257000.1	213	BW25113_RS05715
1151185	1	540	42	0.08	26	TruD_T2	1150580	1151221	plus	dTMP kinase	tmk	protein-coding	WP_001257000.1	213	BW25113_RS05715
1151227	1	230	14	0.06	138	TruB_T2	1151218	1152222	plus	DNA polymerase III subunit delta'	holB	protein-coding	WP_001267956.1	334	BW25113_RS05720
1151805	1	227	14	0.06	1436	TruD_T1	1151218	1152222	plus	DNA polymerase III subunit delta'	holB	protein-coding	WP_001267956.1	334	BW25113_RS05720
1152123	1	164	8	0.05	94	TruB_T2	1151218	1152222	plus	DNA polymerase III subunit delta'	holB	protein-coding	WP_001267956.1	334	BW25113_RS05720
1153383	4	1836	89	0.05	5762	TruD_T1	1153325	1154758	plus	PTS glucose transporter subunit IIBC	ptsG	protein-coding	WP_000475719.1	477	BW25113_RS05730
1153383	4	5723	275	0.05	6795	TruA_T2	1153325	1154758	plus	PTS glucose transporter subunit IIBC	ptsG	protein-coding	WP_000475719.1	477	BW25113_RS05730
1153383	4	3437	157	0.05	194	TruD_T2	1153325	1154758	plus	PTS glucose transporter subunit IIBC	ptsG	protein-coding	WP_000475719.1	477	BW25113_RS05730
1153383	4	348	18	0.05	7684	TruA_T1	1153325	1154758	plus	PTS glucose transporter subunit IIBC	ptsG	protein-coding	WP_000475719.1	477	BW25113_RS05730
115346	2	577	26	0.05	4860	TruD_T1	115220	115771	plus	1,6-anhydro-N-acetylmuramyl-L-alanine amidase AmpD	ampD	protein-coding	WP_000923721.1	183	BW25113_RS00550
115346	2	779	36	0.05	923	TruB_T2	115220	115771	plus	1,6-anhydro-N-acetylmuramyl-L-alanine amidase AmpD	ampD	protein-coding	WP_000923721.1	183	BW25113_RS00550
1153975	7	435	23	0.07	7761	TruA_T1	1153325	1154758	plus	PTS glucose transporter subunit IIBC	ptsG	protein-coding	WP_000475719.1	477	BW25113_RS05730
1153975	7	3273	258	0.1	518	TruB_T2	1153325	1154758	plus	PTS glucose transporter subunit IIBC	ptsG	protein-coding	WP_000475719.1	477	BW25113_RS05730
1153975	7	1806	75	0.05	7988	TruB_T1	1153325	1154758	plus	PTS glucose transporter subunit IIBC	ptsG	protein-coding	WP_000475719.1	477	BW25113_RS05730
1153975	7	7039	282	0.05	1252	TruC_T2	1153325	1154758	plus	PTS glucose transporter subunit IIBC	ptsG	protein-coding	WP_000475719.1	477	BW25113_RS05730
1153975	7	1804	146	0.09	4367	TruD_T1	1153325	1154758	plus	PTS glucose transporter subunit IIBC	ptsG	protein-coding	WP_000475719.1	477	BW25113_RS05730
1153975	7	4939	232	0.05	3944	TruA_T2	1153325	1154758	plus	PTS glucose transporter subunit IIBC	ptsG	protein-coding	WP_000475719.1	477	BW25113_RS05730
1153975	7	3648	169	0.06	6454	TruC_T1	1153325	1154758	plus	PTS glucose transporter subunit IIBC	ptsG	protein-coding	WP_000475719.1	477	BW25113_RS05730
1155568	1	36	5	0.14	66	TruD_T1	1154818	1157007	minus	ferric-rhodotorulic acid/ferric-coprogen receptor FhuE	fhuE	protein-coding	WP_000953441.1	729	BW25113_RS05735
1157389	1	382	18	0.05	21	TruD_T2	1157341	1157700	plus	purine nucleoside phosphoramidase	hinT	protein-coding	WP_000807125.1	119	BW25113_RS05740
1157425	1	96	8	0.08	831	TruA_T1	1157341	1157700	plus	purine nucleoside phosphoramidase	hinT	protein-coding	WP_000807125.1	119	BW25113_RS05740
1158628	1	216	11	0.05	7845	TruA_T1	1158094	1158735	plus	penicillin-binding protein activator LpoB	lpoB	protein-coding	WP_000164439.1	213	BW25113_RS05750
1158722	2	1095	41	0.08	343	TruB_T2	1158094	1158735	plus	penicillin-binding protein activator LpoB	lpoB	protein-coding	WP_000164439.1	213	BW25113_RS05750
1158722	2	979	30	0.06	1668	TruD_T1	1158094	1158735	plus	penicillin-binding protein activator LpoB	lpoB	protein-coding	WP_000164439.1	213	BW25113_RS05750
1158722	2	1095	41	0.08	343	TruB_T2	1158716	1159540	plus	thiamine kinase	thiK	protein-coding	WP_001116592.1	274	BW25113_RS05755
1158722	2	979	30	0.06	1668	TruD_T1	1158716	1159540	plus	thiamine kinase	thiK	protein-coding	WP_001116592.1	274	BW25113_RS05755
1158967	1	132	6	0.05	23	TruB_T2	1158716	1159540	plus	thiamine kinase	thiK	protein-coding	WP_001116592.1	274	BW25113_RS05755
1159421	1	269	19	0.07	1143	TruD_T1	1158716	1159540	plus	thiamine kinase	thiK	protein-coding	WP_001116592.1	274	BW25113_RS05755
1159899	1	178	10	0.06	1008	TruD_T1	1159551	1160576	plus	beta-N-acetylhexosaminidase	nagZ	protein-coding	WP_000529320.1	341	BW25113_RS05760
1160043	1	98	6	0.06	1428	TruA_T1	1159551	1160576	plus	beta-N-acetylhexosaminidase	nagZ	protein-coding	WP_000529320.1	341	BW25113_RS05760
1160242	1	439	20	0.05	612	TruD_T1	1159551	1160576	plus	beta-N-acetylhexosaminidase	nagZ	protein-coding	WP_000529320.1	341	BW25113_RS05760
1160640	1	319	19	0.06	1153	TruB_T1	1160599	1161141	plus	alpha/beta hydrolase YcfP	ycfP	protein-coding	WP_000587933.1	180	BW25113_RS05765
1160668	1	150	9	0.06	688	TruA_T1	1160599	1161141	plus	alpha/beta hydrolase YcfP	ycfP	protein-coding	WP_000587933.1	180	BW25113_RS05765
1161097	2	727	36	0.05	4179	TruB_T1	1160599	1161141	plus	alpha/beta hydrolase YcfP	ycfP	protein-coding	WP_000587933.1	180	BW25113_RS05765
1161097	2	1189	60	0.05	1303	TruB_T2	1160599	1161141	plus	alpha/beta hydrolase YcfP	ycfP	protein-coding	WP_000587933.1	180	BW25113_RS05765
1162381	1	163	10	0.06	3633	TruA_T1	1161541	1162845	plus	NADH-quinone dehydrogenase	ndh	protein-coding	WP_000211045.1	434	BW25113_RS05770
1162739	1	538	26	0.05	446	TruA_T2	1161541	1162845	plus	NADH-quinone dehydrogenase	ndh	protein-coding	WP_000211045.1	434	BW25113_RS05770
1162817	1	110	7	0.06	696	TruB_T1	1161541	1162845	plus	NADH-quinone dehydrogenase	ndh	protein-coding	WP_000211045.1	434	BW25113_RS05770
1162842	1	197	11	0.06	113	TruB_T2	1161541	1162845	plus	NADH-quinone dehydrogenase	ndh	protein-coding	WP_000211045.1	434	BW25113_RS05770
1163070	1	70	6	0.09	250	TruC_T1	1163055	1163594	plus	glycine zipper 2TM domain-containing protein	ycfJ	protein-coding	WP_001043459.1	179	BW25113_RS05775
1163078	1	127	6	0.05	83	TruC_T2	1163055	1163594	plus	glycine zipper 2TM domain-containing protein	ycfJ	protein-coding	WP_001043459.1	179	BW25113_RS05775
1163910	2	220	12	0.05	643	TruB_T1	1163656	1164288	minus	TetR family copper-responsive transcriptional repressor ComR	comR	protein-coding	WP_001336528.1	210	BW25113_RS05780
1163910	2	244	23	0.09	354	TruD_T1	1163656	1164288	minus	TetR family copper-responsive transcriptional repressor ComR	comR	protein-coding	WP_001336528.1	210	BW25113_RS05780
1166047	1	108	6	0.06	125	TruC_T1	1165974	1169420	minus	transcription-repair coupling factor	mfd	protein-coding	WP_001115094.1	1148	BW25113_RS05795
1166136	1	283	17	0.06	124	TruB_T2	1165974	1169420	minus	transcription-repair coupling factor	mfd	protein-coding	WP_001115094.1	1148	BW25113_RS05795
1166226	1	281	16	0.06	938	TruD_T1	1165974	1169420	minus	transcription-repair coupling factor	mfd	protein-coding	WP_001115094.1	1148	BW25113_RS05795
1166263	1	145	8	0.06	991	TruB_T1	1165974	1169420	minus	transcription-repair coupling factor	mfd	protein-coding	WP_001115094.1	1148	BW25113_RS05795
1167220	3	159	8	0.05	755	TruB_T1	1165974	1169420	minus	transcription-repair coupling factor	mfd	protein-coding	WP_001115094.1	1148	BW25113_RS05795
1167220	3	263	12	0.05	394	TruD_T1	1165974	1169420	minus	transcription-repair coupling factor	mfd	protein-coding	WP_001115094.1	1148	BW25113_RS05795
1167220	3	243	13	0.05	61	TruB_T2	1165974	1169420	minus	transcription-repair coupling factor	mfd	protein-coding	WP_001115094.1	1148	BW25113_RS05795
1167364	1	435	22	0.05	113	TruB_T2	1165974	1169420	minus	transcription-repair coupling factor	mfd	protein-coding	WP_001115094.1	1148	BW25113_RS05795
1167631	1	219	10	0.05	756	TruD_T1	1165974	1169420	minus	transcription-repair coupling factor	mfd	protein-coding	WP_001115094.1	1148	BW25113_RS05795
1167770	1	133	6	0.05	594	TruD_T1	1165974	1169420	minus	transcription-repair coupling factor	mfd	protein-coding	WP_001115094.1	1148	BW25113_RS05795
1168197	1	271	15	0.06	861	TruD_T1	1165974	1169420	minus	transcription-repair coupling factor	mfd	protein-coding	WP_001115094.1	1148	BW25113_RS05795
1168537	1	197	11	0.06	1313	TruD_T1	1165974	1169420	minus	transcription-repair coupling factor	mfd	protein-coding	WP_001115094.1	1148	BW25113_RS05795
1168906	1	300	14	0.05	242	TruB_T2	1165974	1169420	minus	transcription-repair coupling factor	mfd	protein-coding	WP_001115094.1	1148	BW25113_RS05795
1169135	1	187	9	0.05	41	TruC_T2	1165974	1169420	minus	transcription-repair coupling factor	mfd	protein-coding	WP_001115094.1	1148	BW25113_RS05795
1169144	1	165	8	0.05	242	TruD_T1	1165974	1169420	minus	transcription-repair coupling factor	mfd	protein-coding	WP_001115094.1	1148	BW25113_RS05795
1169402	1	182	10	0.05	162	TruB_T2	1165974	1169420	minus	transcription-repair coupling factor	mfd	protein-coding	WP_001115094.1	1148	BW25113_RS05795
117085	1	63	12	0.19	223	TruB_T1	116665	118038	minus	aromatic amino acid transporter AroP	aroP	protein-coding	WP_000969915.1	457	BW25113_RS00560
1172401	1	200	10	0.05	1293	TruB_T1	1172075	1172776	plus	lipoprotein-releasing ABC transporter ATP-binding protein LolD	lolD	protein-coding	WP_001033694.1	233	BW25113_RS05810
117244	1	111	6	0.05	399	TruC_T1	116665	118038	minus	aromatic amino acid transporter AroP	aroP	protein-coding	WP_000969915.1	457	BW25113_RS00560
1172590	1	256	13	0.05	2086	TruD_T1	1172075	1172776	plus	lipoprotein-releasing ABC transporter ATP-binding protein LolD	lolD	protein-coding	WP_001033694.1	233	BW25113_RS05810
1172654	1	375	22	0.06	276	TruB_T2	1172075	1172776	plus	lipoprotein-releasing ABC transporter ATP-binding protein LolD	lolD	protein-coding	WP_001033694.1	233	BW25113_RS05810
117325	1	119	6	0.05	63	TruB_T2	116665	118038	minus	aromatic amino acid transporter AroP	aroP	protein-coding	WP_000969915.1	457	BW25113_RS00560
1173429	1	168	8	0.05	442	TruB_T1	1172776	1174020	plus	lipoprotein-releasing ABC transporter permease subunit LolE	lolE	protein-coding	WP_001251348.1	414	BW25113_RS05815
1173488	1	79	6	0.08	244	TruB_T1	1172776	1174020	plus	lipoprotein-releasing ABC transporter permease subunit LolE	lolE	protein-coding	WP_001251348.1	414	BW25113_RS05815
1173791	1	335	17	0.05	486	TruC_T1	1172776	1174020	plus	lipoprotein-releasing ABC transporter permease subunit LolE	lolE	protein-coding	WP_001251348.1	414	BW25113_RS05815
1173857	1	126	6	0.05	207	TruB_T1	1172776	1174020	plus	lipoprotein-releasing ABC transporter permease subunit LolE	lolE	protein-coding	WP_001251348.1	414	BW25113_RS05815
1174089	1	495	24	0.05	164	TruB_T2	1174049	1174960	plus	N-acetylglucosamine kinase	nagK	protein-coding	WP_000291270.1	303	BW25113_RS05820
1174134	2	560	32	0.06	257	TruB_T2	1174049	1174960	plus	N-acetylglucosamine kinase	nagK	protein-coding	WP_000291270.1	303	BW25113_RS05820
1174134	2	50	6	0.12	1791	TruA_T1	1174049	1174960	plus	N-acetylglucosamine kinase	nagK	protein-coding	WP_000291270.1	303	BW25113_RS05820
1174752	2	289	14	0.05	582	TruD_T1	1174049	1174960	plus	N-acetylglucosamine kinase	nagK	protein-coding	WP_000291270.1	303	BW25113_RS05820
1174752	2	310	20	0.06	88	TruB_T2	1174049	1174960	plus	N-acetylglucosamine kinase	nagK	protein-coding	WP_000291270.1	303	BW25113_RS05820
1174915	1	61	8	0.13	3771	TruA_T1	1174049	1174960	plus	N-acetylglucosamine kinase	nagK	protein-coding	WP_000291270.1	303	BW25113_RS05820
1175153	1	50	5	0.1	1249	TruA_T1	1174976	1175815	plus	Sir2 family NAD+-dependent deacetylase	cobB	protein-coding	WP_000952737.1	279	BW25113_RS05825
1175510	1	266	13	0.05	1070	TruC_T1	1174976	1175815	plus	Sir2 family NAD+-dependent deacetylase	cobB	protein-coding	WP_000952737.1	279	BW25113_RS05825
1177277	1	91	5	0.05	355	TruA_T1	1177239	1178285	minus	spermidine/putrescine ABC transporter substrate-binding protein PotD	potD	protein-coding	WP_000759317.1	348	BW25113_RS05840
1177332	1	117	8	0.07	617	TruA_T1	1177239	1178285	minus	spermidine/putrescine ABC transporter substrate-binding protein PotD	potD	protein-coding	WP_000759317.1	348	BW25113_RS05840
117802	1	138	11	0.08	102	TruA_T2	116665	118038	minus	aromatic amino acid transporter AroP	aroP	protein-coding	WP_000969915.1	457	BW25113_RS00560
1178467	1	121	6	0.05	1554	TruB_T1	1178282	1179076	minus	spermidine/putrescine ABC transporter permease PotC	potC	protein-coding	WP_000580316.1	264	BW25113_RS05845
1179622	1	130	6	0.05	545	TruD_T1	1179073	1179930	minus	spermidine/putrescine ABC transporter permease PotB	potB	protein-coding	WP_000799401.1	285	BW25113_RS05850
1179874	1	70	6	0.09	559	TruD_T1	1179073	1179930	minus	spermidine/putrescine ABC transporter permease PotB	potB	protein-coding	WP_000799401.1	285	BW25113_RS05850
1180206	1	353	18	0.05	516	TruD_T1	1179914	1181050	minus	spermidine/putrescine ABC transporter ATP-binding protein PotA	potA	protein-coding	WP_000531594.1	378	BW25113_RS05855
1180871	1	542	27	0.05	947	TruD_T1	1179914	1181050	minus	spermidine/putrescine ABC transporter ATP-binding protein PotA	potA	protein-coding	WP_000531594.1	378	BW25113_RS05855
1181912	8	219	10	0.08	5021	TruA_T1	1181300	1182526	plus	peptidase T	pepT	protein-coding	WP_000359434.1	408	BW25113_RS05865
1181912	8	2390	176	0.11	3558	TruC_T1	1181300	1182526	plus	peptidase T	pepT	protein-coding	WP_000359434.1	408	BW25113_RS05865
1181912	8	2653	227	0.14	1151	TruB_T2	1181300	1182526	plus	peptidase T	pepT	protein-coding	WP_000359434.1	408	BW25113_RS05865
1181912	8	1647	139	0.13	7964	TruB_T1	1181300	1182526	plus	peptidase T	pepT	protein-coding	WP_000359434.1	408	BW25113_RS05865
1181912	8	2816	181	0.1	1344	TruA_T2	1181300	1182526	plus	peptidase T	pepT	protein-coding	WP_000359434.1	408	BW25113_RS05865
1181912	8	4184	339	0.12	389	TruD_T2	1181300	1182526	plus	peptidase T	pepT	protein-coding	WP_000359434.1	408	BW25113_RS05865
1181912	8	2109	140	0.12	6886	TruD_T1	1181300	1182526	plus	peptidase T	pepT	protein-coding	WP_000359434.1	408	BW25113_RS05865
1181912	8	3430	232	0.11	1689	TruC_T2	1181300	1182526	plus	peptidase T	pepT	protein-coding	WP_000359434.1	408	BW25113_RS05865
1182033	1	250	15	0.06	5460	TruA_T1	1181300	1182526	plus	peptidase T	pepT	protein-coding	WP_000359434.1	408	BW25113_RS05865
1182068	2	4133	207	0.05	1351	TruC_T2	1181300	1182526	plus	peptidase T	pepT	protein-coding	WP_000359434.1	408	BW25113_RS05865
1182068	2	2040	95	0.05	7442	TruB_T1	1181300	1182526	plus	peptidase T	pepT	protein-coding	WP_000359434.1	408	BW25113_RS05865
1183289	1	1168	53	0.05	1538	TruC_T1	1182575	1183696	minus	[50S ribosomal protein L16]-arginine 3-hydroxylase	roxA	protein-coding	WP_000456506.1	373	BW25113_RS05870
1183904	1	50	5	0.1	1122	TruA_T1	1183772	1185232	minus	two-component system sensor histidine kinase PhoQ	phoQ	protein-coding	WP_000735412.1	486	BW25113_RS05875
1184032	1	127	6	0.05	164	TruD_T1	1183772	1185232	minus	two-component system sensor histidine kinase PhoQ	phoQ	protein-coding	WP_000735412.1	486	BW25113_RS05875
1184094	1	121	6	0.05	197	TruD_T1	1183772	1185232	minus	two-component system sensor histidine kinase PhoQ	phoQ	protein-coding	WP_000735412.1	486	BW25113_RS05875
1184188	1	285	14	0.05	61	TruB_T2	1183772	1185232	minus	two-component system sensor histidine kinase PhoQ	phoQ	protein-coding	WP_000735412.1	486	BW25113_RS05875
1185102	1	422	20	0.05	63	TruB_T2	1183772	1185232	minus	two-component system sensor histidine kinase PhoQ	phoQ	protein-coding	WP_000735412.1	486	BW25113_RS05875
1185252	1	712	179	0.25	414	TruA_T2	1185232	1185903	minus	two-component system response regulator PhoP	phoP	protein-coding	WP_001265471.1	223	BW25113_RS05880
1185518	1	1125	51	0.05	224	TruB_T2	1185232	1185903	minus	two-component system response regulator PhoP	phoP	protein-coding	WP_001265471.1	223	BW25113_RS05880
1186099	1	257	13	0.05	55	TruA_T2	1186072	1187442	minus	adenylosuccinate lyase	purB	protein-coding	WP_000423742.1	456	BW25113_RS05885
1186216	1	495	29	0.06	1496	TruD_T1	1186072	1187442	minus	adenylosuccinate lyase	purB	protein-coding	WP_000423742.1	456	BW25113_RS05885
1186382	4	37	6	0.16	1479	TruA_T1	1186072	1187442	minus	adenylosuccinate lyase	purB	protein-coding	WP_000423742.1	456	BW25113_RS05885
1186382	4	392	18	0.05	3831	TruB_T1	1186072	1187442	minus	adenylosuccinate lyase	purB	protein-coding	WP_000423742.1	456	BW25113_RS05885
1186382	4	598	36	0.06	326	TruB_T2	1186072	1187442	minus	adenylosuccinate lyase	purB	protein-coding	WP_000423742.1	456	BW25113_RS05885
1186382	4	509	33	0.06	1628	TruD_T1	1186072	1187442	minus	adenylosuccinate lyase	purB	protein-coding	WP_000423742.1	456	BW25113_RS05885
1186452	2	391	20	0.05	4502	TruB_T1	1186072	1187442	minus	adenylosuccinate lyase	purB	protein-coding	WP_000423742.1	456	BW25113_RS05885
1186452	2	46	6	0.13	1620	TruA_T1	1186072	1187442	minus	adenylosuccinate lyase	purB	protein-coding	WP_000423742.1	456	BW25113_RS05885
1186973	1	377	20	0.05	1473	TruD_T1	1186072	1187442	minus	adenylosuccinate lyase	purB	protein-coding	WP_000423742.1	456	BW25113_RS05885
1187055	1	171	9	0.05	824	TruB_T1	1186072	1187442	minus	adenylosuccinate lyase	purB	protein-coding	WP_000423742.1	456	BW25113_RS05885
1187275	1	43	6	0.14	1086	TruA_T1	1186072	1187442	minus	adenylosuccinate lyase	purB	protein-coding	WP_000423742.1	456	BW25113_RS05885
1187415	1	137	8	0.06	588	TruB_T1	1186072	1187442	minus	adenylosuccinate lyase	purB	protein-coding	WP_000423742.1	456	BW25113_RS05885
1187826	1	2064	147	0.07	280	TruD_T2	1187446	1188087	minus	high frequency lysogenization protein HflD	hflD	protein-coding	WP_001297479.1	213	BW25113_RS05890
1188408	1	113	6	0.05	3462	TruA_T1	1188123	1189229	minus	tRNA 2-thiouridine(34) synthase MnmA	mnmA	protein-coding	WP_001297484.1	368	BW25113_RS05895
1188727	1	130	8	0.06	2124	TruA_T1	1188123	1189229	minus	tRNA 2-thiouridine(34) synthase MnmA	mnmA	protein-coding	WP_001297484.1	368	BW25113_RS05895
1188757	1	324	16	0.05	3098	TruB_T1	1188123	1189229	minus	tRNA 2-thiouridine(34) synthase MnmA	mnmA	protein-coding	WP_001297484.1	368	BW25113_RS05895
1189036	1	133	7	0.05	3234	TruA_T1	1188123	1189229	minus	tRNA 2-thiouridine(34) synthase MnmA	mnmA	protein-coding	WP_001297484.1	368	BW25113_RS05895
118905	3	1020	53	0.05	848	TruB_T2	118579	119343	plus	pyruvate dehydrogenase complex transcriptional repressor PdhR	pdhR	protein-coding	WP_000331776.1	254	BW25113_RS00565
118905	3	1205	76	0.06	5222	TruD_T1	118579	119343	plus	pyruvate dehydrogenase complex transcriptional repressor PdhR	pdhR	protein-coding	WP_000331776.1	254	BW25113_RS00565
118905	3	69	6	0.09	2473	TruA_T1	118579	119343	plus	pyruvate dehydrogenase complex transcriptional repressor PdhR	pdhR	protein-coding	WP_000331776.1	254	BW25113_RS00565
1189290	1	82	6	0.07	20	TruB_T2	1189283	1189744	minus	phosphatase NudJ	nudJ	protein-coding	WP_000476093.1	153	BW25113_RS05900
1189529	1	173	8	0.05	1952	TruB_T1	1189283	1189744	minus	phosphatase NudJ	nudJ	protein-coding	WP_000476093.1	153	BW25113_RS05900
1189595	1	37	8	0.22	1190	TruA_T1	1189283	1189744	minus	phosphatase NudJ	nudJ	protein-coding	WP_000476093.1	153	BW25113_RS05900
1189717	3	110	9	0.08	301	TruD_T1	1189283	1189744	minus	phosphatase NudJ	nudJ	protein-coding	WP_000476093.1	153	BW25113_RS05900
1189717	3	115	8	0.07	540	TruC_T1	1189283	1189744	minus	phosphatase NudJ	nudJ	protein-coding	WP_000476093.1	153	BW25113_RS05900
1189717	3	184	15	0.08	62	TruB_T2	1189283	1189744	minus	phosphatase NudJ	nudJ	protein-coding	WP_000476093.1	153	BW25113_RS05900
1190360	1	57	6	0.11	21	TruB_T2	1189754	1190407	minus	23S rRNA pseudouridine(2457) synthase RluE	rluE	protein-coding	WP_001248691.1	217	BW25113_RS05905
1191064	1	7237	502	0.07	5438	TruA_T2	1190579	1191829	plus	NADP-dependent isocitrate dehydrogenase	icd	protein-coding	WP_000444484.1	416	BW25113_RS05910
1196117	1	25	6	0.24	46	TruC_T1	1195135	1196262	minus	site-specific integrase	intE	protein-coding	WP_000741310.1	375	BW25113_RS05930
1197318	1	79	6	0.08	117	TruD_T1	1197232	1197540	minus	protein YmfJ	ymfJ	protein-coding	WP_001005353.1	102	BW25113_RS05940
1197834	1	78	5	0.06	28	TruA_T2	1197715	1198389	minus	LexA family transcriptional repressor	ymfK	protein-coding	WP_000848748.1	224	BW25113_RS05945
1197978	1	110	8	0.07	368	TruB_T1	1197715	1198389	minus	LexA family transcriptional repressor	ymfK	protein-coding	WP_000848748.1	224	BW25113_RS05945
1197989	1	199	10	0.05	88	TruB_T2	1197715	1198389	minus	LexA family transcriptional repressor	ymfK	protein-coding	WP_000848748.1	224	BW25113_RS05945
119959	3	7712	310	0.05	7999	TruB_T2	119504	122167	plus	pyruvate dehydrogenase (acetyl-transferring), homodimeric type	aceE	protein-coding	WP_000003820.1	887	BW25113_RS00570
119959	3	7787	288	0.05	7819	TruD_T1	119504	122167	plus	pyruvate dehydrogenase (acetyl-transferring), homodimeric type	aceE	protein-coding	WP_000003820.1	887	BW25113_RS00570
119959	3	933	48	0.06	7871	TruA_T1	119504	122167	plus	pyruvate dehydrogenase (acetyl-transferring), homodimeric type	aceE	protein-coding	WP_000003820.1	887	BW25113_RS00570
120886	1	666	40	0.06	7939	TruA_T1	119504	122167	plus	pyruvate dehydrogenase (acetyl-transferring), homodimeric type	aceE	protein-coding	WP_000003820.1	887	BW25113_RS00570
1208956	1	175	8	0.05	30	TruC_T2	1208784	1209515	minus	DNA-binding transcriptional repressor BluR	bluR	protein-coding	WP_000332303.1	243	BW25113_RS06035
1209204	1	171	8	0.05	184	TruD_T1	1208784	1209515	minus	DNA-binding transcriptional repressor BluR	bluR	protein-coding	WP_000332303.1	243	BW25113_RS06035
1209390	1	125	6	0.05	44	TruB_T2	1208784	1209515	minus	DNA-binding transcriptional repressor BluR	bluR	protein-coding	WP_000332303.1	243	BW25113_RS06035
121489	1	3521	162	0.05	4975	TruD_T1	119504	122167	plus	pyruvate dehydrogenase (acetyl-transferring), homodimeric type	aceE	protein-coding	WP_000003820.1	887	BW25113_RS00570
1218008	1	35	6	0.17	33	TruD_T1	1217761	1218096	minus	YmgD family protein	ymgD	protein-coding	WP_000979977.1	111	BW25113_RS06090
1219977	1	119	10	0.08	990	TruA_T1	1219735	1220001	minus	cell division topological specificity factor MinE	minE	protein-coding	WP_001185665.1	88	BW25113_RS06110
1220060	1	194	14	0.07	1447	TruA_T1	1220005	1220817	minus	septum site-determining protein MinD	minD	protein-coding	WP_000101055.1	270	BW25113_RS06115
1221210	1	448	21	0.05	7979	TruA_T1	1220841	1221536	minus	septum site-determining protein MinC	minC	protein-coding	WP_001301105.1	231	BW25113_RS06120
1222204	2	131	6	0.05	296	TruB_T1	1222056	1222424	plus	YcgJ family protein	ycgJ	protein-coding	WP_001056840.1	122	BW25113_RS06125
1222204	2	217	10	0.05	70	TruB_T2	1222056	1222424	plus	YcgJ family protein	ycgJ	protein-coding	WP_001056840.1	122	BW25113_RS06125
1222866	1	117	6	0.05	127	TruC_T1	1222527	1222928	minus	g-type lysoyme inhibitor PliG	pliG	protein-coding	WP_000695215.1	133	BW25113_RS06130
1223610	1	191	13	0.07	300	TruD_T1	1223535	1224194	plus	fumarylacetoacetate hydrolase family protein	ycgM	protein-coding	WP_000284280.1	219	BW25113_RS06145
1224353	1	94	6	0.06	110	TruB_T1	1224286	1224732	plus	YcgN family cysteine cluster protein	ycgN	protein-coding	WP_001306825.1	148	BW25113_RS06150
1224449	1	93	6	0.06	60	TruD_T1	1224286	1224732	plus	YcgN family cysteine cluster protein	ycgN	protein-coding	WP_001306825.1	148	BW25113_RS06150
122766	1	428	20	0.05	7864	TruA_T1	122182	124074	plus	pyruvate dehydrogenase complex dihydrolipoyllysine-residue acetyltransferase	aceF	protein-coding	WP_000963518.1	630	BW25113_RS00575
1228008	1	103	6	0.06	287	TruD_T1	1227956	1228486	minus	disulfide bond formation protein DsbB	dsbB	protein-coding	WP_000943459.1	176	BW25113_RS06170
1228047	1	175	8	0.05	504	TruD_T1	1227956	1228486	minus	disulfide bond formation protein DsbB	dsbB	protein-coding	WP_000943459.1	176	BW25113_RS06170
1228192	2	417	23	0.06	513	TruD_T1	1227956	1228486	minus	disulfide bond formation protein DsbB	dsbB	protein-coding	WP_000943459.1	176	BW25113_RS06170
1228192	2	509	32	0.06	67	TruB_T2	1227956	1228486	minus	disulfide bond formation protein DsbB	dsbB	protein-coding	WP_000943459.1	176	BW25113_RS06170
1228205	1	517	24	0.05	62	TruB_T2	1227956	1228486	minus	disulfide bond formation protein DsbB	dsbB	protein-coding	WP_000943459.1	176	BW25113_RS06170
1228325	1	176	8	0.05	818	TruB_T1	1227956	1228486	minus	disulfide bond formation protein DsbB	dsbB	protein-coding	WP_000943459.1	176	BW25113_RS06170
1228444	1	186	10	0.05	1085	TruB_T1	1227956	1228486	minus	disulfide bond formation protein DsbB	dsbB	protein-coding	WP_000943459.1	176	BW25113_RS06170
1228793	1	558	35	0.06	1003	TruC_T1	1228632	1230173	minus	Na(+)/H(+) antiporter NhaB	nhaB	protein-coding	WP_000406391.1	513	BW25113_RS06175
1228954	1	178	16	0.09	52	TruB_T2	1228632	1230173	minus	Na(+)/H(+) antiporter NhaB	nhaB	protein-coding	WP_000406391.1	513	BW25113_RS06175
1229000	1	121	6	0.05	21	TruC_T2	1228632	1230173	minus	Na(+)/H(+) antiporter NhaB	nhaB	protein-coding	WP_000406391.1	513	BW25113_RS06175
1229054	1	123	8	0.07	39	TruB_T2	1228632	1230173	minus	Na(+)/H(+) antiporter NhaB	nhaB	protein-coding	WP_000406391.1	513	BW25113_RS06175
122930	1	3996	220	0.06	7251	TruD_T1	122182	124074	plus	pyruvate dehydrogenase complex dihydrolipoyllysine-residue acetyltransferase	aceF	protein-coding	WP_000963518.1	630	BW25113_RS00575
1229658	1	337	24	0.07	824	TruB_T1	1228632	1230173	minus	Na(+)/H(+) antiporter NhaB	nhaB	protein-coding	WP_000406391.1	513	BW25113_RS06175
1230052	1	286	26	0.09	78	TruB_T2	1228632	1230173	minus	Na(+)/H(+) antiporter NhaB	nhaB	protein-coding	WP_000406391.1	513	BW25113_RS06175
123045	3	7753	405	0.05	7943	TruB_T2	122182	124074	plus	pyruvate dehydrogenase complex dihydrolipoyllysine-residue acetyltransferase	aceF	protein-coding	WP_000963518.1	630	BW25113_RS00575
123045	3	2875	155	0.05	7448	TruD_T1	122182	124074	plus	pyruvate dehydrogenase complex dihydrolipoyllysine-residue acetyltransferase	aceF	protein-coding	WP_000963518.1	630	BW25113_RS00575
123045	3	413	28	0.07	7954	TruA_T1	122182	124074	plus	pyruvate dehydrogenase complex dihydrolipoyllysine-residue acetyltransferase	aceF	protein-coding	WP_000963518.1	630	BW25113_RS00575
1230612	1	40	6	0.15	67	TruA_T1	1230394	1231113	plus	fatty acid metabolism transcriptional regulator FadR	fadR	protein-coding	WP_000234823.1	239	BW25113_RS06180
1230742	1	466	21	0.05	111	TruB_T2	1230394	1231113	plus	fatty acid metabolism transcriptional regulator FadR	fadR	protein-coding	WP_000234823.1	239	BW25113_RS06180
1230930	1	101	6	0.06	2512	TruA_T1	1230394	1231113	plus	fatty acid metabolism transcriptional regulator FadR	fadR	protein-coding	WP_000234823.1	239	BW25113_RS06180
1231434	1	90	5	0.06	406	TruD_T1	1231165	1232697	minus	SpoVR family protein	ycgB	protein-coding	WP_000190854.1	510	BW25113_RS06185
1231458	1	20	5	0.25	416	TruA_T1	1231165	1232697	minus	SpoVR family protein	ycgB	protein-coding	WP_000190854.1	510	BW25113_RS06185
123171	1	623	32	0.05	7141	TruA_T1	122182	124074	plus	pyruvate dehydrogenase complex dihydrolipoyllysine-residue acetyltransferase	aceF	protein-coding	WP_000963518.1	630	BW25113_RS00575
1232118	1	73	6	0.08	1087	TruA_T1	1231165	1232697	minus	SpoVR family protein	ycgB	protein-coding	WP_000190854.1	510	BW25113_RS06185
1232325	1	131	6	0.05	1218	TruC_T1	1231165	1232697	minus	SpoVR family protein	ycgB	protein-coding	WP_000190854.1	510	BW25113_RS06185
1232389	2	141	18	0.13	174	TruD_T1	1231165	1232697	minus	SpoVR family protein	ycgB	protein-coding	WP_000190854.1	510	BW25113_RS06185
1232389	2	409	59	0.14	599	TruA_T2	1231165	1232697	minus	SpoVR family protein	ycgB	protein-coding	WP_000190854.1	510	BW25113_RS06185
1233973	1	75	6	0.08	1945	TruA_T1	1233027	1234325	plus	D-amino acid dehydrogenase	dadA	protein-coding	WP_001266908.1	432	BW25113_RS06190
1234578	2	831	51	0.07	2407	TruD_T1	1234335	1235405	plus	catabolic alanine racemase DadX	dadX	protein-coding	WP_000197881.1	356	BW25113_RS06195
1234578	2	472	27	0.06	4680	TruB_T1	1234335	1235405	plus	catabolic alanine racemase DadX	dadX	protein-coding	WP_000197881.1	356	BW25113_RS06195
1234840	1	249	14	0.06	168	TruB_T2	1234335	1235405	plus	catabolic alanine racemase DadX	dadX	protein-coding	WP_000197881.1	356	BW25113_RS06195
1234979	1	294	16	0.05	753	TruD_T1	1234335	1235405	plus	catabolic alanine racemase DadX	dadX	protein-coding	WP_000197881.1	356	BW25113_RS06195
1235050	1	253	12	0.05	399	TruC_T1	1234335	1235405	plus	catabolic alanine racemase DadX	dadX	protein-coding	WP_000197881.1	356	BW25113_RS06195
1235057	1	127	6	0.05	901	TruB_T1	1234335	1235405	plus	catabolic alanine racemase DadX	dadX	protein-coding	WP_000197881.1	356	BW25113_RS06195
1235086	2	171	8	0.05	101	TruC_T1	1234335	1235405	plus	catabolic alanine racemase DadX	dadX	protein-coding	WP_000197881.1	356	BW25113_RS06195
1235086	2	323	18	0.06	221	TruC_T2	1234335	1235405	plus	catabolic alanine racemase DadX	dadX	protein-coding	WP_000197881.1	356	BW25113_RS06195
1235299	1	203	13	0.06	859	TruD_T1	1234335	1235405	plus	catabolic alanine racemase DadX	dadX	protein-coding	WP_000197881.1	356	BW25113_RS06195
1236346	1	286	13	0.05	1541	TruD_T1	1235791	1237527	minus	potassium/proton antiporter	cvrA	protein-coding	WP_000340194.1	578	BW25113_RS06200
1236455	1	133	6	0.05	58	TruB_T2	1235791	1237527	minus	potassium/proton antiporter	cvrA	protein-coding	WP_000340194.1	578	BW25113_RS06200
1236473	1	160	10	0.06	102	TruB_T2	1235791	1237527	minus	potassium/proton antiporter	cvrA	protein-coding	WP_000340194.1	578	BW25113_RS06200
1236579	1	115	8	0.07	61	TruB_T2	1235791	1237527	minus	potassium/proton antiporter	cvrA	protein-coding	WP_000340194.1	578	BW25113_RS06200
1236788	1	191	10	0.05	474	TruC_T1	1235791	1237527	minus	potassium/proton antiporter	cvrA	protein-coding	WP_000340194.1	578	BW25113_RS06200
1237090	1	116	11	0.09	243	TruB_T1	1235791	1237527	minus	potassium/proton antiporter	cvrA	protein-coding	WP_000340194.1	578	BW25113_RS06200
1237211	1	213	10	0.05	1448	TruD_T1	1235791	1237527	minus	potassium/proton antiporter	cvrA	protein-coding	WP_000340194.1	578	BW25113_RS06200
1237349	2	221	14	0.06	83	TruB_T2	1235791	1237527	minus	potassium/proton antiporter	cvrA	protein-coding	WP_000340194.1	578	BW25113_RS06200
1237349	2	108	6	0.06	901	TruB_T1	1235791	1237527	minus	potassium/proton antiporter	cvrA	protein-coding	WP_000340194.1	578	BW25113_RS06200
1237414	1	175	8	0.05	522	TruD_T1	1235791	1237527	minus	potassium/proton antiporter	cvrA	protein-coding	WP_000340194.1	578	BW25113_RS06200
1237493	1	47	6	0.13	41	TruB_T2	1235791	1237527	minus	potassium/proton antiporter	cvrA	protein-coding	WP_000340194.1	578	BW25113_RS06200
1237917	1	113	6	0.05	118	TruD_T1	1237622	1238536	minus	muramoyltetrapeptide carboxypeptidase	ldcA	protein-coding	WP_000051560.1	304	BW25113_RS06205
1238459	2	200	10	0.05	1387	TruD_T1	1237622	1238536	minus	muramoyltetrapeptide carboxypeptidase	ldcA	protein-coding	WP_000051560.1	304	BW25113_RS06205
1238459	2	44	6	0.14	1017	TruA_T1	1237622	1238536	minus	muramoyltetrapeptide carboxypeptidase	ldcA	protein-coding	WP_000051560.1	304	BW25113_RS06205
1239303	1	127	14	0.11	1031	TruA_T1	1239249	1239983	minus	flagellar brake protein	ycgR	protein-coding	WP_000020169.1	244	BW25113_RS06215
1239366	1	150	8	0.05	838	TruA_T1	1239249	1239983	minus	flagellar brake protein	ycgR	protein-coding	WP_000020169.1	244	BW25113_RS06215
1239669	1	389	18	0.05	390	TruB_T2	1239249	1239983	minus	flagellar brake protein	ycgR	protein-coding	WP_000020169.1	244	BW25113_RS06215
1239820	3	658	32	0.05	111	TruB_T2	1239249	1239983	minus	flagellar brake protein	ycgR	protein-coding	WP_000020169.1	244	BW25113_RS06215
1239820	3	669	46	0.07	1862	TruD_T1	1239249	1239983	minus	flagellar brake protein	ycgR	protein-coding	WP_000020169.1	244	BW25113_RS06215
1239820	3	395	19	0.05	1475	TruB_T1	1239249	1239983	minus	flagellar brake protein	ycgR	protein-coding	WP_000020169.1	244	BW25113_RS06215
1242374	1	150	10	0.07	1920	TruA_T1	1241135	1242832	minus	alpha,alpha-trehalase	treA	protein-coding	WP_000841714.1	565	BW25113_RS06230
1242605	1	104	6	0.06	594	TruA_T1	1241135	1242832	minus	alpha,alpha-trehalase	treA	protein-coding	WP_000841714.1	565	BW25113_RS06230
1243195	1	155	17	0.11	34	TruB_T2	1243152	1244570	minus	dihydroxyacetone kinase phosphoryl donor subunit DhaM	dhaM	protein-coding	WP_001301101.1	472	BW25113_RS06235
1243305	1	79	11	0.14	818	TruA_T1	1243152	1244570	minus	dihydroxyacetone kinase phosphoryl donor subunit DhaM	dhaM	protein-coding	WP_001301101.1	472	BW25113_RS06235
1243707	1	27	6	0.22	127	TruA_T1	1243152	1244570	minus	dihydroxyacetone kinase phosphoryl donor subunit DhaM	dhaM	protein-coding	WP_001301101.1	472	BW25113_RS06235
1243827	1	366	26	0.07	800	TruC_T1	1243152	1244570	minus	dihydroxyacetone kinase phosphoryl donor subunit DhaM	dhaM	protein-coding	WP_001301101.1	472	BW25113_RS06235
1243879	1	608	22	0.06	786	TruD_T1	1243152	1244570	minus	dihydroxyacetone kinase phosphoryl donor subunit DhaM	dhaM	protein-coding	WP_001301101.1	472	BW25113_RS06235
124617	2	5318	245	0.05	7911	TruB_T1	124399	125823	plus	dihydrolipoyl dehydrogenase	lpdA	protein-coding	WP_000102485.1	474	BW25113_RS00580
124617	2	6802	330	0.05	7972	TruD_T1	124399	125823	plus	dihydrolipoyl dehydrogenase	lpdA	protein-coding	WP_000102485.1	474	BW25113_RS00580
1246747	1	87	6	0.07	329	TruD_T1	1246522	1248441	plus	dihydroxyacetone kinase operon transcriptional regulator DhaR	dhaR	protein-coding	WP_001350505.1	639	BW25113_RS06250
1246940	1	99	6	0.06	165	TruD_T1	1246522	1248441	plus	dihydroxyacetone kinase operon transcriptional regulator DhaR	dhaR	protein-coding	WP_001350505.1	639	BW25113_RS06250
1246954	1	81	5	0.06	141	TruD_T1	1246522	1248441	plus	dihydroxyacetone kinase operon transcriptional regulator DhaR	dhaR	protein-coding	WP_001350505.1	639	BW25113_RS06250
1247100	1	50	6	0.12	105	TruD_T1	1246522	1248441	plus	dihydroxyacetone kinase operon transcriptional regulator DhaR	dhaR	protein-coding	WP_001350505.1	639	BW25113_RS06250
1247566	1	69	6	0.09	67	TruB_T2	1246522	1248441	plus	dihydroxyacetone kinase operon transcriptional regulator DhaR	dhaR	protein-coding	WP_001350505.1	639	BW25113_RS06250
1249531	1	115	6	0.05	100	TruB_T2	1248541	1251408	minus	autotransporter outer membrane beta-barrel domain-containing protein	ycgV	protein-coding	WP_001334788.1	955	BW25113_RS06255
1249560	3	102	14	0.14	357	TruD_T1	1248541	1251408	minus	autotransporter outer membrane beta-barrel domain-containing protein	ycgV	protein-coding	WP_001334788.1	955	BW25113_RS06255
1249560	3	110	6	0.05	94	TruB_T2	1248541	1251408	minus	autotransporter outer membrane beta-barrel domain-containing protein	ycgV	protein-coding	WP_001334788.1	955	BW25113_RS06255
1249560	3	191	13	0.07	26	TruD_T2	1248541	1251408	minus	autotransporter outer membrane beta-barrel domain-containing protein	ycgV	protein-coding	WP_001334788.1	955	BW25113_RS06255
1249629	1	116	7	0.06	593	TruD_T1	1248541	1251408	minus	autotransporter outer membrane beta-barrel domain-containing protein	ycgV	protein-coding	WP_001334788.1	955	BW25113_RS06255
1249718	1	83	6	0.07	40	TruB_T2	1248541	1251408	minus	autotransporter outer membrane beta-barrel domain-containing protein	ycgV	protein-coding	WP_001334788.1	955	BW25113_RS06255
1250444	1	128	9	0.07	416	TruD_T1	1248541	1251408	minus	autotransporter outer membrane beta-barrel domain-containing protein	ycgV	protein-coding	WP_001334788.1	955	BW25113_RS06255
1252682	1	62	5	0.08	829	TruA_T1	1252177	1253268	minus	redox-regulated ATPase YchF	ychF	protein-coding	WP_000505866.1	363	BW25113_RS06265
1252894	1	606	18	0.05	192	TruB_T2	1252177	1253268	minus	redox-regulated ATPase YchF	ychF	protein-coding	WP_000505866.1	363	BW25113_RS06265
1253625	1	25	5	0.2	301	TruA_T1	1253385	1253969	minus	aminoacyl-tRNA hydrolase	pth	protein-coding	WP_000152933.1	194	BW25113_RS06270
1254643	1	201	10	0.05	1514	TruD_T1	1254580	1256259	minus	C4-dicarboxylic acid transporter DauA	dauA	protein-coding	WP_001033352.1	559	BW25113_RS06280
1255315	1	163	11	0.07	71	TruB_T2	1254580	1256259	minus	C4-dicarboxylic acid transporter DauA	dauA	protein-coding	WP_001033352.1	559	BW25113_RS06280
1255376	6	211	10	0.05	582	TruC_T1	1254580	1256259	minus	C4-dicarboxylic acid transporter DauA	dauA	protein-coding	WP_001033352.1	559	BW25113_RS06280
1255376	6	508	36	0.07	81	TruD_T2	1254580	1256259	minus	C4-dicarboxylic acid transporter DauA	dauA	protein-coding	WP_001033352.1	559	BW25113_RS06280
1255376	6	260	26	0.1	173	TruB_T2	1254580	1256259	minus	C4-dicarboxylic acid transporter DauA	dauA	protein-coding	WP_001033352.1	559	BW25113_RS06280
1255376	6	364	17	0.05	344	TruA_T2	1254580	1256259	minus	C4-dicarboxylic acid transporter DauA	dauA	protein-coding	WP_001033352.1	559	BW25113_RS06280
1255376	6	214	41	0.19	1923	TruB_T1	1254580	1256259	minus	C4-dicarboxylic acid transporter DauA	dauA	protein-coding	WP_001033352.1	559	BW25113_RS06280
1255376	6	273	31	0.11	1355	TruD_T1	1254580	1256259	minus	C4-dicarboxylic acid transporter DauA	dauA	protein-coding	WP_001033352.1	559	BW25113_RS06280
1255939	2	130	6	0.05	32	TruB_T2	1254580	1256259	minus	C4-dicarboxylic acid transporter DauA	dauA	protein-coding	WP_001033352.1	559	BW25113_RS06280
1255939	2	128	6	0.05	210	TruD_T1	1254580	1256259	minus	C4-dicarboxylic acid transporter DauA	dauA	protein-coding	WP_001033352.1	559	BW25113_RS06280
1256002	1	124	10	0.08	383	TruD_T1	1254580	1256259	minus	C4-dicarboxylic acid transporter DauA	dauA	protein-coding	WP_001033352.1	559	BW25113_RS06280
1256013	1	185	14	0.08	128	TruA_T2	1254580	1256259	minus	C4-dicarboxylic acid transporter DauA	dauA	protein-coding	WP_001033352.1	559	BW25113_RS06280
1256107	1	144	8	0.06	59	TruB_T2	1254580	1256259	minus	C4-dicarboxylic acid transporter DauA	dauA	protein-coding	WP_001033352.1	559	BW25113_RS06280
1256609	2	116	9	0.08	2385	TruA_T1	1256384	1257331	minus	ribose-phosphate diphosphokinase	prs	protein-coding	WP_001298109.1	315	BW25113_RS06285
1256609	2	1502	71	0.05	1045	TruA_T2	1256384	1257331	minus	ribose-phosphate diphosphokinase	prs	protein-coding	WP_001298109.1	315	BW25113_RS06285
1257508	1	1931	86	0.05	1310	TruB_T2	1257482	1258333	minus	4-(cytidine 5'-diphospho)-2-C-methyl-D-erythritol kinase	ispE	protein-coding	WP_001260332.1	283	BW25113_RS06290
1257530	1	180	12	0.07	6991	TruA_T1	1257482	1258333	minus	4-(cytidine 5'-diphospho)-2-C-methyl-D-erythritol kinase	ispE	protein-coding	WP_001260332.1	283	BW25113_RS06290
1257655	1	38	6	0.16	1239	TruA_T1	1257482	1258333	minus	4-(cytidine 5'-diphospho)-2-C-methyl-D-erythritol kinase	ispE	protein-coding	WP_001260332.1	283	BW25113_RS06290
1257677	2	254	12	0.05	100	TruB_T2	1257482	1258333	minus	4-(cytidine 5'-diphospho)-2-C-methyl-D-erythritol kinase	ispE	protein-coding	WP_001260332.1	283	BW25113_RS06290
1257677	2	193	9	0.05	1032	TruD_T1	1257482	1258333	minus	4-(cytidine 5'-diphospho)-2-C-methyl-D-erythritol kinase	ispE	protein-coding	WP_001260332.1	283	BW25113_RS06290
1257693	1	110	10	0.09	1497	TruB_T1	1257482	1258333	minus	4-(cytidine 5'-diphospho)-2-C-methyl-D-erythritol kinase	ispE	protein-coding	WP_001260332.1	283	BW25113_RS06290
[truncated: 12,594 more rows]

## Sheet: Data S3
Supplementary Data 3: Sequence motifs for pseudouridylation
Motif	Frequency
GGUAU	103
GCUAU	86
GCUCU	61
GGUUC	56
UUUCC	55
GGUAC	40
[truncated: 196 more rows]

## Sheet: Data S4
Supplementary Data 4: Pseudouridine profiles in protein-coding RNA from oral microbiome samples. P values were derived from two-sided Fisher’s exact test.
[truncated: 3,708 more rows]

[truncated: 2 more sheets: Data S5, Data S6]
