# Supplementary material for: Quantitative mapping of pseudouridines in bacterial RNA
Source: Nat Commun. 2026 Feb 26;17:3242. doi: 10.1038/s41467-026-70073-3 (PMC13062092; doi:10.1038/s41467-026-70073-3)
Supplement: Supplementary file 6 — Source Data [file 41467_2026_70073_MOESM6_ESM.xlsx]

## Sheet: Fig. 2A
Base	deletion fold	Condition	strain	Variable
T	4.1146	28C	ΨΔrRNA	BS-treated
A	1.08111	28C	ΨΔrRNA	BS-treated
C	0.413919	28C	ΨΔrRNA	BS-treated
G	1.03663	28C	ΨΔrRNA	BS-treated
T	5.27325	28C	ΨΔrRNA	BS-treated
A	1.00225	28C	ΨΔrRNA	BS-treated
C	0.338029	28C	ΨΔrRNA	BS-treated
G	1.38078	28C	ΨΔrRNA	BS-treated
T	1.56311	28C	ΨΔrRNA	Untreated
A	0.614887	28C	ΨΔrRNA	Untreated
C	0.796462	28C	ΨΔrRNA	Untreated
G	1.54293	28C	ΨΔrRNA	Untreated
T	1.21912	28C	ΨΔrRNA	Untreated
A	0.60755	28C	ΨΔrRNA	Untreated
C	1.12504	28C	ΨΔrRNA	Untreated
G	1.31321	28C	ΨΔrRNA	Untreated
T	6.06422	28C	WT	BS-treated
A	1.09709	28C	WT	BS-treated
C	0.42125	28C	WT	BS-treated
G	0.887124	28C	WT	BS-treated
T	0.926999	28C	WT	Untreated
A	0.869711	28C	WT	Untreated
C	0.888807	28C	WT	Untreated
G	1.46169	28C	WT	Untreated
T	1.71855	37C	ΨΔrRNA	BS-treated
A	0.868368	37C	ΨΔrRNA	BS-treated
C	0.631298	37C	ΨΔrRNA	BS-treated
G	1.21989	37C	ΨΔrRNA	BS-treated
T	17.9698	37C	ΨΔrRNA	BS-treated
A	1.81554	37C	ΨΔrRNA	BS-treated
C	0.205143	37C	ΨΔrRNA	BS-treated
G	1.27203	37C	ΨΔrRNA	BS-treated
T	0.874638	37C	ΨΔrRNA	Untreated
A	0.874638	37C	ΨΔrRNA	Untreated
C	0.695679	37C	ΨΔrRNA	Untreated
G	2.35105	37C	ΨΔrRNA	Untreated
T	0.82252	37C	ΨΔrRNA	Untreated
A	1.16248	37C	ΨΔrRNA	Untreated
C	0.856516	37C	ΨΔrRNA	Untreated
G	1.26446	37C	ΨΔrRNA	Untreated
T	4.4097	37C	WT	BS-treated
A	1.06347	37C	WT	BS-treated
C	0.380298	37C	WT	BS-treated
G	1.15485	37C	WT	BS-treated
T	6.24877	37C	WT	BS-treated
A	0.936625	37C	WT	BS-treated
C	0.33262	37C	WT	BS-treated
G	1.45545	37C	WT	BS-treated
T	0.995256	37C	WT	Untreated
A	0.778343	37C	WT	Untreated
C	0.941027	37C	WT	Untreated
G	1.44264	37C	WT	Untreated
T	0.846447	37C	WT	Untreated
A	0.998677	37C	WT	Untreated
C	1.11285	37C	WT	Untreated
G	1.07479	37C	WT	Untreated
T	4.53106	Amp	ΨΔrRNA	BS-treated
A	0.849239	Amp	ΨΔrRNA	BS-treated
C	0.398155	Amp	ΨΔrRNA	BS-treated
G	1.38566	Amp	ΨΔrRNA	BS-treated
T	5.56574	Amp	ΨΔrRNA	BS-treated
A	0.859447	Amp	ΨΔrRNA	BS-treated
C	0.425119	Amp	ΨΔrRNA	BS-treated
G	1.15116	Amp	ΨΔrRNA	BS-treated
T	0.74321	Amp	ΨΔrRNA	Untreated
A	0.793282	Amp	ΨΔrRNA	Untreated
C	1.0186	Amp	ΨΔrRNA	Untreated
G	1.9199	Amp	ΨΔrRNA	Untreated
T	0.701838	Amp	ΨΔrRNA	Untreated
A	1.14143	Amp	ΨΔrRNA	Untreated
C	0.985446	Amp	ΨΔrRNA	Untreated
G	1.33996	Amp	ΨΔrRNA	Untreated
T	2.54452	Amp	WT	BS-treated
A	0.841648	Amp	WT	BS-treated
C	0.611761	Amp	WT	BS-treated
G	1.01194	Amp	WT	BS-treated
T	4.9904	Amp	WT	BS-treated
A	0.858992	Amp	WT	BS-treated
C	0.423794	Amp	WT	BS-treated
G	1.19881	Amp	WT	BS-treated
T	0.306325	Amp	WT	Untreated
A	1.44857	Amp	WT	Untreated
C	1.95116	Amp	WT	Untreated
G	1.95116	Amp	WT	Untreated
T	0.813422	Amp	WT	Untreated
A	0.813422	Amp	WT	Untreated
C	1.1203	Amp	WT	Untreated
G	1.42718	Amp	WT	Untreated
T	5.49051	Gent	ΨΔrRNA	BS-treated
A	1.33768	Gent	ΨΔrRNA	BS-treated
C	0.319253	Gent	ΨΔrRNA	BS-treated
G	1.10038	Gent	ΨΔrRNA	BS-treated
T	6.14631	Gent	ΨΔrRNA	BS-treated
A	1.02437	Gent	ΨΔrRNA	BS-treated
C	0.310127	Gent	ΨΔrRNA	BS-treated
G	1.46836	Gent	ΨΔrRNA	BS-treated
T	0.743062	Gent	ΨΔrRNA	Untreated
A	0.852526	Gent	ΨΔrRNA	Untreated
C	0.907258	Gent	ΨΔrRNA	Untreated
G	2.03838	Gent	ΨΔrRNA	Untreated
T	0.830747	Gent	ΨΔrRNA	Untreated
A	1.34511	Gent	ΨΔrRNA	Untreated
C	1.04732	Gent	ΨΔrRNA	Untreated
G	0.88489	Gent	ΨΔrRNA	Untreated
T	1.98468	Gent	WT	BS-treated
A	0.727197	Gent	WT	BS-treated
C	0.752448	Gent	WT	BS-treated
G	1.08576	Gent	WT	BS-treated
T	5.44342	Gent	WT	BS-treated
A	0.868052	Gent	WT	BS-treated
C	0.486304	Gent	WT	BS-treated
G	0.957876	Gent	WT	BS-treated
T	1.97478	Gent	WT	Untreated
A	0.927802	Gent	WT	Untreated
C	0.451902	Gent	WT	Untreated
G	1.66545	Gent	WT	Untreated
T	0.884807	Gent	WT	Untreated
A	0.795675	Gent	WT	Untreated
C	1.12249	Gent	WT	Untreated
G	1.31561	Gent	WT	Untreated
T	10.6032	NaCl	ΨΔrRNA	BS-treated
A	1.55635	NaCl	ΨΔrRNA	BS-treated
C	0.238296	NaCl	ΨΔrRNA	BS-treated
G	1.254	NaCl	ΨΔrRNA	BS-treated
T	3.97474	NaCl	ΨΔrRNA	BS-treated
A	0.620986	NaCl	ΨΔrRNA	BS-treated
C	0.55282	NaCl	ΨΔrRNA	BS-treated
G	1.35718	NaCl	ΨΔrRNA	BS-treated
T	0.731727	NaCl	ΨΔrRNA	Untreated
A	1.03603	NaCl	ΨΔrRNA	Untreated
C	0.714821	NaCl	ΨΔrRNA	Untreated
G	2.32086	NaCl	ΨΔrRNA	Untreated
T	0.565038	NaCl	ΨΔrRNA	Untreated
A	1.10406	NaCl	ΨΔrRNA	Untreated
C	1.1554	NaCl	ΨΔrRNA	Untreated
G	1.59175	NaCl	ΨΔrRNA	Untreated
T	2.2046	NaCl	WT	BS-treated
A	0.805918	NaCl	WT	BS-treated
C	0.659282	NaCl	WT	BS-treated
G	1.05407	NaCl	WT	BS-treated
T	5.72292	NaCl	WT	BS-treated
A	0.831853	NaCl	WT	BS-treated
C	0.445715	NaCl	WT	BS-treated
G	1.1096	NaCl	WT	BS-treated
T	1.76682	NaCl	WT	Untreated
A	0.602189	NaCl	WT	Untreated
C	0.812204	NaCl	WT	Untreated
G	1.38497	NaCl	WT	Untreated
T	1.1437	NaCl	WT	Untreated
A	0.827192	NaCl	WT	Untreated
C	0.86236	NaCl	WT	Untreated
G	1.26679	NaCl	WT	Untreated

## Sheet: Fig. 2F
	truA_KO_rep1	truA_KO_rep2	truB_KO_rep1	truB_KO_rep2	truC_KO_rep1	truC_KO_rep2	truD_KO_rep1	truD_KO_rep2
	0	0	0.44	0.37	0.27	0.29	0.36	0.33
	0	0	0.44	0.34	0.31	0.34	0.32	0.35
	0	0	0.36	0.29	0.28	0.2	0.3	0.18
	0	0	0.27	0.26	0.31	0.24	0.29	0.23
	0	0	0.4	0.34	0.44	0.37	0.38	0.36
	0	0	0.24	0.24	0.2	0.2	0.17	0.16
	0	0	0.45	0.42	0.39	0.37	0.34	0.3
	0	0	0.2	0.17	0.2	0.1	0.15	0.07
	0	0	0.18	0.2	0.16	0.1	0.15	0.06
	0	0	0.11	0.09	0.1	0.06	0.15	0.08
	0	0	0.27	0.27	0.32	0.12	0.27	0.15
	0	0	0.38	0.35	0.3	0.3	0.34	0.11
	0	0	0.24	0.21	0.2	0.21	0.16	0.21
	0	0	0.21	0.21	0.15	0.23	0.18	0.17
	0	0	0.23	0.21	0.19	0.2	0.13	0.19
	0	0	0.1	0.13	0.1	0.09	0.08	0.09
	0	0	0.2	0.26	0.13	0.17	0.12	0.19
	0	0	0.05	0.07	0.07	0.06	0.06	0.05
	0	0	0.21	0.17	0.21	0.22	0.14	0.18
	0	0	0.33	0.3	0.24	0.24	0.2	0.18
	0	0	0.06	0.09	0.11	0.1	0.06	0.09
	0.12	0.13	0	0	0.1	0.12	0.14	0.11
	0.35	0.37	0	0	0.37	0.42	0.33	0.33
	0.43	0.35	0	0	0.38	0.35	0.32	0.34
	0.5	0.44	0	0	0.39	0.46	0.45	0.41
	0.45	0.59	0	0	0.56	0.58	0.55	0.53
	0.24	0.29	0	0	0.26	0.25	0.37	0.3
	0.27	0.33	0	0	0.32	0.3	0.34	0.33
	0.31	0.31	0	0	0.29	0.21	0.25	0.2
	0.19	0.22	0	0	0.22	0.2	0.22	0.2
	0.44	0.42	0	0	0.43	0.4	0.42	0.38
	0.28	0.33	0	0	0.23	0.23	0.24	0.19
	0.55	0.56	0	0	0.44	0.48	0.45	0.36
	0.68	0.7	0	0	0.63	0.62	0.55	0.62
	0.58	0.67	0	0	0.63	0.62	0.6	0.58
	0.46	0.55	0	0	0.53	0.51	0.5	0.43
	0.52	0.62	0	0	0.59	0.56	0.57	0.54
	0.54	0.52	0	0	0.42	0.4	0.45	0.39
	0.39	0.57	0	0	0.51	0.45	0.49	0.47
	0.24	0.11	0	0	0.11	0.18	0.17	0.13
	0.2	0.22	0	0	0.21	0.21	0.2	0.11
	0.38	0.41	0	0	0.37	0.36	0.36	0.33
	0.47	0.55	0	0	0.57	0.56	0.55	0.55
	0.33	0.31	0	0	0.37	0.35	0.33	0.3
	0.13	0.4	0	0	0.39	0.5	0.43	0.36
	0.24	0.41	0	0	0.36	0.37	0.37	0.33
	0.35	0.47	0	0	0.46	0.47	0.44	0.42
	0.37	0.46	0	0	0.47	0.46	0.4	0.41
	0.29	0.34	0	0	0.36	0.31	0.34	0.26
	0.21	0.43	0	0	0.46	0.35	0.35	0.39
	0.47	0.48	0	0	0.52	0.46	0.44	0.42
	0.48	0.5	0	0	0.48	0.47	0.5	0.47
	0.15	0.18	0	0	0.2	0.18	0.19	0.17
	0.33	0.33	0	0	0.37	0.3	0.34	0.3
	0.24	0.24	0	0	0.24	0.21	0.24	0.17
	0.16	0.21	0	0	0.2	0.18	0.18	0.15
	0.13	0.23	0	0	0.18	0.22	0.18	0.2
	0.18	0.2	0	0	0.2	0.21	0.17	0.19
	0.37	0.35	0	0	0.35	0.39	0.38	0.38
	0.21	0.31	0	0	0.32	0.29	0.32	0.3
	0.53	0.42	0	0	0.39	0.41	0.36	0.36
	0.12	0.14	0	0	0.12	0.12	0.15	0.11
	0.13	0.16	0	0	0.18	0.13	0.22	0.19
	0.51	0.6	0	0	0.57	0.52	0.57	0.54
	0.2	0.2	0	0	0.14	0.12	0.16	0.13
	0.09	0.1	0	0	0.11	0.12	0.12	0.08
	0.13	0.13	0	0	0.1	0.09	0.1	0.08
	0.17	0.26	0	0	0.17	0.15	0.16	0.12
	0.13	0.13	0	0	0.13	0.11	0.16	0.11
	0.46	0.4	0	0	0.4	0.39	0.32	0.3
	0.46	0.57	0	0	0.55	0.52	0.5	0.39
	0.38	0.44	0	0	0.46	0.45	0.42	0.37
	0.61	0.61	0	0	0.65	0.63	0.66	0.61
	0.45	0.44	0	0	0.42	0.4	0.46	0.4
	0.08	0.16	0	0	0.16	0.15	0.21	0.19
	0.35	0.46	0	0	0.39	0.34	0.41	0.36
	0.4	0.42	0	0	0.38	0.4	0.34	0.34
	0.18	0.26	0	0	0.2	0.27	0.18	0.16
	0.47	0.59	0	0	0.34	0.32	0.38	0.3
	0.38	0.48	0	0	0.31	0.27	0.31	0.21
	0.24	0.31	0.32	0.32	0.34	0.34	0	0
	0.18	0.2	0.2	0.24	0.25	0.23	0	0
	0.25	0.31	0.27	0.27	0.34	0.31	0	0
	0.19	0.23	0.21	0.24	0.28	0.22	0	0

## Sheet: Fig. 3E
ΨΔrRNA			ΔtruB			ΔtruC
Deletion ratio	Strain		Deletion ratio	Strain		Deletion ratio	Strain
0.11	ΨΔrRNA		0.05	WT		0.06	ΔtruD
0.05	ΨΔrRNA		0.09	ΔtruD		0.06	ΔtruA
0.07	ΨΔrRNA		0.09	WT		0.05	ΔtruB
0.09	ΨΔrRNA		0.05	WT		0.07	ΔtruB
0.08	ΨΔrRNA		0.1	WT		0.07	ΔtruD
0.08	ΨΔrRNA		0.05	WT		0.05	WT
0.05	WT		0.05	ΔtruC		0.06	WT
0.07	ΨΔrRNA		0.06	ΔtruB		0.05	WT
0.05	ΨΔrRNA		0.1	ΔtruA		0.05	WT
0.07	ΨΔrRNA		0.06	WT		0.18	ΔtruD
0.08	ΨΔrRNA		0.11	WT		0.05	WT
0.05	WT		0.07	WT		0.05	WT
0.13	ΨΔrRNA		0.08	ΔtruD		0.06	ΔtruB
0.05	ΨΔrRNA		0.05	ΔtruB		0.05	WT
0.1	WT		0.08	ΔtruA		0.06	WT
0.08	ΨΔrRNA		0.11	WT		0.05	WT
0.05	ΨΔrRNA		0.08	WT		0.05	WT
0.07	ΨΔrRNA		0.06	ΔtruB		0.05	ΔtruC
0.05	WT		0.1	ΔtruD		0.08	ΔtruA
0.06	ΨΔrRNA		0.07	WT		0.16	ΔtruA
0.05	ΨΔrRNA		0.07	WT		0.1	ΔtruD
0.09	WT		0.11	ΔtruA		0.07	WT
0.08	ΨΔrRNA		0.05	ΔtruB		0.06	ΔtruC
0.05	WT		0.06	ΔtruB		0.05	ΔtruA
0.07	WT		0.05	ΔtruD		0.07	WT
0.06	WT		0.06	ΔtruC		0.05	WT
0.05	ΨΔrRNA		0.05	ΔtruB		0.05	WT
0.05	ΨΔrRNA		0.08	WT		0.06	WT
0.05	ΨΔrRNA		0.05	WT		0.07	WT
0.05	WT		0.05	WT		0.08	ΔtruD
0.1	ΨΔrRNA		0.05	WT		0.05	ΔtruB
0.06	ΨΔrRNA		0.08	WT		0.08	ΔtruA
0.06	ΨΔrRNA		0.05	WT		0.11	WT
0.05	WT		0.12	WT		0.08	WT
0.07	WT		0.22	ΔtruA		0.09	WT
0.05	WT		0.05	WT		0.05	WT
0.05	ΨΔrRNA		0.06	ΔtruB		0.05	WT
0.07	WT		0.06	ΔtruB		0.06	WT
0.08	WT		0.06	ΔtruB		0.08	WT
0.05	WT		0.05	ΔtruC		0.05	WT
0.11	WT		0.05	ΔtruD		0.08	WT
0.11	WT		0.05	ΔtruA		0.11	WT
0.06	ΨΔrRNA		0.08	ΔtruD		0.05	ΔtruB
0.06	ΨΔrRNA		0.06	WT		0.1	WT
0.06	ΨΔrRNA		0.06	WT		0.09	WT
0.07	ΨΔrRNA		0.05	ΔtruB		0.05	ΔtruB
0.11	WT		0.09	WT		0.06	WT
0.06	ΨΔrRNA		0.07	WT		0.05	ΔtruA
0.14	WT		0.09	WT		0.05	WT
0.1	WT		0.05	WT		0.08	WT
0.12	ΨΔrRNA		0.11	WT		0.06	WT
0.07	WT		0.07	WT		0.06	ΔtruB
0.1	ΨΔrRNA		0.1	ΔtruA		0.05	ΔtruB
0.07	WT		0.05	WT		0.05	WT
0.06	ΨΔrRNA		0.1	ΔtruD		0.05	ΔtruD
0.12	ΨΔrRNA		0.2	ΔtruC		0.05	WT
0.05	WT		0.06	WT		0.05	ΔtruB
0.11	ΨΔrRNA		0.05	WT		0.06	WT
0.06	ΨΔrRNA		0.17	ΔtruD		0.05	ΔtruB
0.06	WT		0.11	WT		0.06	ΔtruD
0.09	WT		0.12	ΔtruC		0.06	ΔtruB
0.05	WT		0.05	WT		0.05	WT
0.06	ΨΔrRNA		0.07	ΔtruD		0.06	WT
0.06	WT		0.05	ΔtruB		0.05	WT
0.06	ΨΔrRNA		0.07	ΔtruD		0.05	WT
0.05	ΨΔrRNA		0.1	WT		0.08	WT
0.07	ΨΔrRNA		0.08	WT		0.07	WT
0.05	ΨΔrRNA		0.06	ΔtruD		0.05	WT
0.05	WT		0.06	WT		0.07	WT
0.05	ΨΔrRNA		0.1	WT		0.06	WT
0.09	ΨΔrRNA		0.1	WT		0.07	WT
0.06	ΨΔrRNA		0.05	WT		0.08	ΔtruA
0.05	ΨΔrRNA		0.07	WT		0.05	WT
0.08	WT		0.05	WT		0.13	ΔtruD
0.06	WT		0.05	WT		0.11	ΔtruB
0.06	ΨΔrRNA		0.06	ΔtruD		0.24	ΔtruA
0.07	ΨΔrRNA		0.07	ΔtruA		0.06	ΔtruC
0.05	WT		0.05	WT		0.05	WT
0.07	WT		0.06	ΔtruD		0.09	ΔtruB
0.06	ΨΔrRNA		0.05	ΔtruD		0.06	ΔtruC
0.07	ΨΔrRNA		0.11	ΔtruA		0.06	WT
0.06	WT		0.06	ΔtruB		0.05	WT
0.05	WT		0.05	ΔtruC		0.05	WT
0.05	ΨΔrRNA		0.06	ΔtruB		0.08	ΔtruD
0.06	ΨΔrRNA		0.05	ΔtruC		0.05	WT
0.19	WT		0.08	WT		0.06	ΔtruD
0.27	WT		0.06	WT		0.06	ΔtruA
0.12	ΨΔrRNA		0.08	WT		0.09	WT
0.08	ΨΔrRNA		0.05	ΔtruB		0.06	ΔtruB
0.14	WT		0.05	ΔtruB		0.05	WT
0.4	ΨΔrRNA		0.07	ΔtruA		0.05	WT
0.18	WT		0.06	ΔtruD		0.05	ΔtruD
0.2	WT		0.05	WT		0.06	WT
0.17	ΨΔrRNA		0.07	WT		0.06	WT
0.21	WT		0.05	WT		0.08	WT
0.1	ΨΔrRNA		0.27	ΔtruC		0.05	WT
0.15	ΨΔrRNA		0.14	WT		0.09	WT
0.1	WT		0.23	ΔtruA		0.05	WT
0.14	WT		0.24	WT		0.05	ΔtruD
0.14	ΨΔrRNA		0.26	WT		0.05	ΔtruC
0.12	ΨΔrRNA		0.18	ΔtruA		0.08	ΔtruD
0.05	ΨΔrRNA		0.33	ΔtruD		0.05	ΔtruB
0.06	ΨΔrRNA		0.23	WT		0.1	ΔtruB
0.08	ΨΔrRNA		0.28	ΔtruD		0.05	ΔtruC
0.07	ΨΔrRNA		0.15	WT		0.05	WT
0.05	WT		0.22	ΔtruC		0.05	ΔtruC
0.06	ΨΔrRNA		0.05	WT		0.12	WT
0.08	WT		0.09	ΔtruD		0.07	WT
0.09	WT		0.07	ΔtruC		0.12	ΔtruA
0.08	ΨΔrRNA		0.32	ΔtruA		0.1	ΔtruB
0.05	WT		0.06	WT		0.08	WT
0.06	ΨΔrRNA		0.07	ΔtruD		0.11	WT
0.16	ΨΔrRNA		0.06	ΔtruB		0.06	ΔtruB
0.06	WT		0.06	ΔtruD		0.05	ΔtruD
0.09	ΨΔrRNA		0.05	WT		0.06	ΔtruC
0.05	ΨΔrRNA		0.05	WT		0.05	ΔtruB
0.08	ΨΔrRNA		0.05	ΔtruB		0.08	WT
0.05	ΨΔrRNA		0.33	ΔtruD		0.05	WT
0.06	ΨΔrRNA		0.26	ΔtruD		0.05	WT
0.06	ΨΔrRNA		0.26	WT		0.05	WT
0.13	WT		0.3	ΔtruC		0.08	WT
0.16	WT		0.15	WT		0.07	ΔtruB
0.11	WT		0.27	ΔtruC		0.06	ΔtruA
0.14	WT		0.28	WT		0.07	WT
0.07	WT		0.36	ΔtruA		0.05	WT
0.2	WT		0.17	WT		0.05	WT
0.16	WT		0.12	WT		0.05	WT
0.28	WT		0.07	WT		0.05	ΔtruB
0.14	WT					0.05	WT
0.14	WT					0.05	ΔtruC
0.05	WT					0.07	ΔtruA
0.07	WT					0.07	ΔtruD
0.09	WT					0.06	WT
0.06	WT					0.05	ΔtruC
0.08	ΨΔrRNA					0.05	ΔtruB
0.05	ΨΔrRNA					0.06	ΔtruA
0.2	WT					0.05	ΔtruD
0.08	WT					0.07	WT
0.15	WT					0.06	ΔtruD
0.09	ΨΔrRNA					0.1	WT
0.06	WT					0.08	WT
0.11	ΨΔrRNA					0.05	WT
0.05	WT					0.06	WT
0.05	ΨΔrRNA					0.08	WT
0.06	WT					0.06	WT
0.14	WT					0.05	ΔtruA
0.11	WT					0.07	WT
0.2	WT					0.18	WT
0.16	WT					0.05	ΔtruA
0.15	WT					0.05	WT
0.18	WT					0.05	WT
0.06	ΨΔrRNA					0.08	WT
0.05	ΨΔrRNA					0.05	WT
0.09	ΨΔrRNA					0.05	ΔtruB
0.26	WT					0.05	ΔtruC
0.11	WT					0.05	ΔtruD
0.05	WT					0.09	ΔtruA
0.06	ΨΔrRNA					0.05	WT
0.12	WT					0.05	WT
0.05	WT					0.05	WT
0.08	ΨΔrRNA					0.05	WT
0.05	ΨΔrRNA					0.07	WT
0.06	ΨΔrRNA					0.1	WT
0.06	ΨΔrRNA					0.05	ΔtruA
0.09	WT					0.06	ΔtruA
0.09	ΨΔrRNA					0.06	ΔtruB
0.05	ΨΔrRNA					0.05	ΔtruC
0.06	ΨΔrRNA					0.05	ΔtruD
0.07	ΨΔrRNA					0.05	WT
0.06	ΨΔrRNA					0.05	ΔtruB
0.08	ΨΔrRNA					0.06	ΔtruD
0.05	WT					0.05	ΔtruC
0.05	ΨΔrRNA					0.05	ΔtruA
0.07	WT					0.06	ΔtruD
0.06	ΨΔrRNA					0.07	WT
0.06	ΨΔrRNA					0.06	WT
0.05	ΨΔrRNA					0.05	ΔtruD
0.1	ΨΔrRNA					0.06	WT
0.05	ΨΔrRNA					0.05	WT
0.07	ΨΔrRNA					0.05	WT
0.08	ΨΔrRNA					0.07	WT
0.06	WT					0.1	WT
0.33	WT					0.09	WT
0.34	WT					0.08	WT
0.32	WT					0.11	WT
0.22	WT					0.07	ΔtruD
0.28	WT					0.05	WT
0.05	ΨΔrRNA					0.14	ΔtruD
0.05	ΨΔrRNA					0.05	WT
0.05	ΨΔrRNA					0.05	ΔtruB
0.05	ΨΔrRNA					0.05	ΔtruB
0.06	ΨΔrRNA					0.1	WT
0.08	WT					0.07	ΔtruB
0.09	ΨΔrRNA					0.05	ΔtruD
0.05	WT					0.06	WT
0.05	WT					0.14	ΔtruA
0.07	ΨΔrRNA					0.06	WT
						0.06	WT
						0.06	ΔtruB
						0.05	ΔtruB
						0.05	ΔtruD
						0.1	WT
						0.05	WT
						0.06	WT
						0.05	WT
						0.05	WT
						0.06	ΔtruD
						0.05	ΔtruC
						0.06	WT
						0.06	WT
						0.06	ΔtruB
						0.05	ΔtruD
						0.05	ΔtruA
						0.05	ΔtruC
						0.07	WT
						0.06	WT
						0.07	WT
						0.07	WT
						0.07	ΔtruA
						0.06	ΔtruC
						0.05	ΔtruB
						0.1	ΔtruA
						0.05	WT
						0.07	ΔtruA
						0.05	ΔtruD
						0.06	WT
						0.05	WT
						0.09	WT
						0.05	ΔtruA
						0.05	WT
						0.15	WT
						0.08	ΔtruD
						0.08	WT
						0.05	WT
						0.09	ΔtruB
						0.06	WT
						0.06	ΔtruB
						0.07	ΔtruD
						0.08	WT
						0.08	ΔtruD
						0.07	WT
						0.12	WT
						0.1	ΔtruA
						0.05	ΔtruC
						0.06	WT
						0.08	WT
						0.09	WT
						0.05	ΔtruC
						0.05	WT
						0.05	WT
						0.06	ΔtruD
						0.07	ΔtruB
						0.05	WT
						0.07	ΔtruA
						0.05	ΔtruB
						0.06	ΔtruA
						0.05	WT
						0.06	WT
						0.08	WT
						0.07	ΔtruB
						0.05	ΔtruA
						0.05	ΔtruB
						0.06	WT
						0.05	WT
						0.12	WT
						0.07	WT
						0.07	ΔtruD
						0.1	WT
						0.06	WT
						0.12	WT
						0.16	WT
						0.13	WT
						0.07	ΔtruD
						0.06	ΔtruD
						0.06	WT
						0.05	ΔtruB
						0.08	ΔtruB
						0.1	WT
						0.08	WT
						0.15	WT
						0.05	ΔtruA
						0.13	WT
						0.08	WT
						0.12	WT
						0.05	WT
						0.06	WT
						0.05	WT
						0.05	WT
						0.05	WT
						0.07	WT
						0.08	ΔtruB
						0.05	WT
						0.11	WT
						0.05	WT
						0.06	ΔtruD
						0.06	WT
						0.1	WT
						0.1	WT
						0.07	ΔtruB
						0.08	ΔtruB
						0.05	WT
						0.05	WT
						0.05	ΔtruA
						0.06	ΔtruD
						0.06	WT
						0.05	ΔtruD
						0.08	ΔtruA
						0.05	ΔtruD
						0.06	WT
						0.06	WT
						0.05	ΔtruB
						0.09	ΔtruD
						0.05	WT
						0.05	ΔtruB
						0.06	WT
						0.05	WT
						0.06	ΔtruB
						0.05	WT
						0.05	ΔtruD
						0.06	WT
						0.05	WT
						0.05	WT
						0.05	ΔtruB
						0.05	WT
						0.05	WT
						0.05	WT
						0.06	ΔtruD
						0.07	ΔtruA
						0.07	ΔtruB
						0.05	ΔtruC
						0.05	ΔtruA
						0.07	WT
						0.06	ΔtruD
						0.08	ΔtruA
						0.08	ΔtruB
						0.05	ΔtruB
						0.05	ΔtruC
						0.06	WT
						0.05	WT
						0.05	ΔtruB
						0.06	ΔtruA
						0.05	ΔtruC
						0.05	WT
						0.06	ΔtruD
						0.08	WT
						0.08	WT
						0.06	WT
						0.08	WT
						0.05	ΔtruC
						0.11	ΔtruD
						0.06	WT
						0.05	WT
						0.05	ΔtruA
						0.08	ΔtruB
						0.05	WT
						0.1	WT
						0.05	ΔtruB
						0.1	WT
						0.11	WT
						0.09	WT
						0.12	WT
						0.11	WT
						0.06	ΔtruB
						0.06	ΔtruB
						0.08	ΔtruD
						0.07	WT
						0.05	WT
						0.07	ΔtruB
						0.06	ΔtruD
						0.08	ΔtruA
						0.07	ΔtruB
						0.05	ΔtruD
						0.07	ΔtruB
						0.06	WT
						0.05	ΔtruD
						0.05	ΔtruC
						0.05	ΔtruC
						0.07	ΔtruD
						0.06	WT
						0.06	ΔtruB
						0.05	ΔtruC
						0.07	WT
						0.1	WT
						0.05	WT
						0.05	WT
						0.07	ΔtruB
						0.06	WT
						0.08	WT
						0.05	WT
						0.07	WT
						0.07	ΔtruB
						0.07	WT
						0.05	ΔtruD
						0.07	WT
						0.06	WT
						0.06	ΔtruC
						0.08	WT
						0.06	WT
						0.06	ΔtruA
						0.05	ΔtruB
						0.08	ΔtruD
						0.07	WT
						0.07	WT
						0.07	WT
						0.08	WT
						0.05	WT
						0.05	ΔtruB
						0.05	ΔtruA
						0.05	ΔtruD
						0.07	ΔtruA
						0.06	ΔtruD
						0.05	ΔtruB
						0.11	WT
						0.05	ΔtruD
						0.09	ΔtruD
						0.1	WT
						0.06	ΔtruD
						0.06	WT
						0.14	WT
						0.09	WT
						0.06	ΔtruD
						0.06	ΔtruD
						0.07	WT
						0.1	WT
						0.11	WT
						0.12	WT
						0.12	WT
						0.06	ΔtruC
						0.08	WT
						0.12	WT
						0.08	WT
						0.09	WT
						0.09	WT
						0.1	WT
						0.07	WT
						0.06	WT
						0.05	WT
						0.07	ΔtruB
						0.15	WT
						0.09	WT
						0.05	ΔtruC
						0.07	ΔtruB
						0.05	WT
						0.09	ΔtruA
						0.05	WT
						0.07	ΔtruD
						0.06	ΔtruB
						0.05	ΔtruD
						0.07	WT
						0.07	ΔtruB
						0.08	WT
						0.07	WT
						0.06	ΔtruA
						0.06	ΔtruC
						0.07	ΔtruA
						0.05	WT
						0.07	ΔtruB
						0.05	ΔtruC
						0.09	ΔtruD
						0.05	WT
						0.05	ΔtruB
						0.07	ΔtruA
						0.07	WT
						0.06	WT
						0.13	WT
						0.08	WT
						0.05	WT
						0.07	WT
						0.06	ΔtruC
						0.06	WT
						0.05	ΔtruB
						0.05	WT
						0.06	WT
						0.06	WT
						0.05	ΔtruC
						0.05	WT
						0.05	WT
						0.07	WT
						0.05	ΔtruD
						0.07	ΔtruD
						0.07	ΔtruB
						0.05	ΔtruB
						0.05	ΔtruA
						0.06	ΔtruA
						0.06	ΔtruC
						0.07	ΔtruB
						0.05	ΔtruA
						0.07	ΔtruD
						0.05	ΔtruC
						0.05	WT
						0.06	WT
						0.06	WT
						0.06	ΔtruD
						0.07	ΔtruB
						0.05	WT
						0.05	WT
						0.05	WT
						0.06	ΔtruB
						0.05	ΔtruB
						0.05	ΔtruA
						0.08	ΔtruD
						0.05	ΔtruC
						0.09	ΔtruB
						0.09	ΔtruD
						0.07	ΔtruA
						0.05	WT
						0.05	ΔtruA
						0.08	WT
						0.07	WT
						0.05	ΔtruB
						0.14	ΔtruA
						0.05	ΔtruC
						0.07	ΔtruD
						0.07	ΔtruB
						0.05	ΔtruB
						0.05	ΔtruD
						0.09	ΔtruB
						0.05	WT
						0.06	WT
						0.07	ΔtruD
						0.07	ΔtruD
						0.07	ΔtruA
						0.08	ΔtruB
						0.06	WT
						0.05	ΔtruD
						0.06	ΔtruB
						0.05	WT
						0.05	WT
						0.06	WT
						0.05	WT
						0.05	WT
						0.05	ΔtruD
						0.05	WT
						0.06	ΔtruB
						0.09	ΔtruD
						0.06	ΔtruA
						0.08	ΔtruB
						0.06	ΔtruC
						0.05	ΔtruC
						0.05	WT
						0.05	WT
						0.05	ΔtruB
						0.07	ΔtruA
						0.08	WT
						0.06	WT
						0.06	ΔtruC
						0.05	WT
						0.05	WT
						0.07	ΔtruB
						0.05	WT
						0.06	ΔtruC
						0.08	WT
						0.07	WT
						0.05	WT
						0.09	ΔtruB
						0.05	ΔtruB
						0.07	ΔtruB
						0.05	WT
						0.05	WT
						0.1	ΔtruB
						0.09	ΔtruD
						0.06	ΔtruC
						0.06	WT
						0.07	WT
						0.06	WT
						0.07	ΔtruB
						0.05	WT
						0.06	WT
						0.06	ΔtruB
						0.06	ΔtruD
						0.06	ΔtruD
						0.07	ΔtruD
						0.06	WT
						0.06	ΔtruC
						0.05	WT
						0.07	ΔtruB
						0.05	WT
						0.09	ΔtruB
						0.05	ΔtruA
						0.05	ΔtruD
						0.05	ΔtruC
						0.05	WT
						0.05	ΔtruC
						0.05	WT
						0.07	ΔtruD
						0.06	ΔtruB
						0.07	ΔtruB
						0.06	ΔtruA
						0.11	ΔtruB
						0.07	WT
						0.07	WT
						0.05	WT
						0.05	ΔtruC
						0.07	ΔtruD
						0.08	WT
						0.06	WT
						0.05	ΔtruD
						0.05	WT
						0.1	WT
						0.05	WT
						0.07	ΔtruD
						0.05	WT
						0.05	ΔtruB
						0.08	WT
						0.06	ΔtruC
						0.07	WT
						0.05	WT
						0.05	WT
						0.11	ΔtruD
						0.06	ΔtruA
						0.05	ΔtruD
						0.06	WT
						0.08	WT
						0.05	ΔtruA
						0.05	WT
						0.1	ΔtruD
						0.13	ΔtruB
						0.06	WT
						0.08	ΔtruB
						0.09	ΔtruA
						0.05	ΔtruC
						0.05	WT
						0.06	WT
						0.05	WT
						0.06	ΔtruC
						0.06	ΔtruC
						0.06	ΔtruB
						0.09	WT
						0.08	ΔtruA
						0.07	WT
						0.06	WT
						0.06	ΔtruD
						0.05	WT
						0.12	ΔtruB
						0.07	WT
						0.07	WT
						0.07	WT
						0.07	WT
						0.05	ΔtruC
						0.06	WT
						0.13	ΔtruD
						0.07	ΔtruA
						0.12	WT
						0.07	WT
						0.14	ΔtruB
						0.07	ΔtruB
						0.07	ΔtruA
						0.09	WT
						0.05	WT
						0.05	WT
						0.06	WT
						0.05	ΔtruD
						0.05	ΔtruC
						0.05	WT
						0.05	WT
						0.06	ΔtruC
						0.07	WT
						0.06	ΔtruB
						0.11	ΔtruA
						0.06	ΔtruD

## Sheet: Fig. 4A
ΨΔrRNA				ΔtruA				ΔtruB				ΔtruC				ΔtruD
Condition	Log2 TPM	Ψ-strength		Condition	Log2 TPM	Ψ-strength		Condition	Log2 TPM	Ψ-strength		Condition	Log2 TPM	Ψ-strength		Condition	Log2 TPM	Ψ-strength
ΨΔrRNA	5.78019	0.015		ΔtruA	7.18518	0.06		ΔtruB	7.34264	0.16		TruC	7.0558	0.13		ΔtruD	6.45904	0.135
WT	7.91507	0.16		WT	6.11817	0.415		WT	6.09924	0.415		WT	6.11116	0.415		WT	6.09589	0.415
ΨΔrRNA	5.44446	0		ΔtruA	0.455586	0		ΔtruB	0.348557	0		TruC	6.28778	0.05		ΔtruD	5.33872	0.04
WT	6.50889	0.26		WT	1.63275	0.095		WT	1.63275	0.095		WT	9.20734	0.17		WT	9.20734	0.17
ΨΔrRNA	4.02133	0		ΔtruA	0.834792	0		ΔtruB	0.0201244	0		TruC	2.15488	0		ΔtruD	1.21069	0
WT	7.11765	0.07		WT	0.895507	0.155		WT	0.895507	0.155		WT	3.42163	0.065		WT	8.71583	0.07
ΨΔrRNA	5.40421	0		ΔtruA	0.448867	0		ΔtruB	5.70701	0.045		TruC	4.79108	0		ΔtruD	7.30062	0
WT	6.30159	0.05		WT	3.42163	0.065		WT	9.20734	0.17		WT	6.70981	0.055		WT	5.68831	0.07
ΨΔrRNA	0.771994	0		ΔtruA	8.25401	0		ΔtruB	1.97215	0		TruC	2.48072	0.025		ΔtruD	3.3093	0
WT	1.88495	0.09		WT	5.68831	0.07		WT	3.42163	0.065		WT	3.32263	0.115		WT	11.6892	0.065
ΨΔrRNA	5.92194	0		ΔtruA	4.12989	0		ΔtruB	1.50987	0.015		TruC	2.21106	0		ΔtruD	0.79948	0.01
WT	7.58443	0.055		WT	11.6892	0.065		WT	3.32263	0.115		WT	8.71583	0.07		WT	7.99168	0.285
ΨΔrRNA	4.25576	0.075		ΔtruA	1.58879	0.02		ΔtruB	2.2246	0		TruC	3.83553	0		ΔtruD	8.47984	0.055
WT	7.61016	0.215		WT	7.99168	0.285		WT	8.71583	0.07		WT	11.6892	0.065		WT	9.71833	0.16
ΨΔrRNA	3.71533	0.01		ΔtruA	9.85554	0.06		ΔtruB	8.57692	0		TruC	1.48084	0.02		ΔtruD	-0.33455	0
WT	4.15346	0.19		WT	9.71833	0.16		WT	5.68831	0.07		WT	7.99168	0.285		WT	1.88495	0.09
ΨΔrRNA	9.70406	0.025		ΔtruA	1.06909	0		ΔtruB	3.88058	0		TruC	9.42632	0.055		ΔtruD	3.60644	0.05
WT	9.79116	0.105		WT	1.88495	0.09		WT	11.6892	0.065		WT	9.71833	0.16		WT	4.31798	0.14
ΨΔrRNA	6.35631	0.005		ΔtruA	3.75972	0		ΔtruB	1.18555	0		TruC	1.21592	0		ΔtruD	4.22232	0.14
WT	7.99168	0.285		WT	4.58358	0.065		WT	7.99168	0.285		WT	1.88495	0.09		WT	7.5688	0.335
ΨΔrRNA	2.49903	0.06		ΔtruA	6.28599	0		ΔtruB	9.50289	0.075		TruC	5.32274	0.01		ΔtruD	2.83022	0.015
WT	4.74282	0.16		WT	5.99997	0.05		WT	9.71833	0.16		WT	7.45149	0.095		WT	2.92636	0.095
ΨΔrRNA	5.83378	0.005		ΔtruA	5.69457	0.015		ΔtruB	0.584541	0.015		TruC	8.57154	0		ΔtruD	3.39936	0.03
WT	6.41777	0.135		WT	7.45149	0.095		WT	1.88495	0.09		WT	9.16807	0.06		WT	6.50889	0.26
ΨΔrRNA	0.206193	0		ΔtruA	7.37632	0		ΔtruB	4.55883	0.01		TruC	8.99792	0.08		ΔtruD	5.51247	0
WT	1.46859	0.085		WT	7.11765	0.07		WT	7.45149	0.095		WT	9.9335	0.175		WT	6.30159	0.05
ΨΔrRNA	1.30677	0		ΔtruA	1.06901	0		ΔtruB	5.98531	0		TruC	6.11889	0.05		ΔtruD	2.43398	0
WT	3.01663	0.07		WT	2.30741	0.085		WT	7.11765	0.07		WT	4.69954	0.15		WT	6.43888	0.14
ΨΔrRNA	5.12174	0		ΔtruA	-0.419592	0		ΔtruB	1.11368	0		TruC	7.6968	0.04		ΔtruD	5.86832	0.115
WT	4.81897	0.06		WT	1.46859	0.085		WT	2.30741	0.085		WT	7.30378	0.135		WT	6.26534	0.19
ΨΔrRNA	3.98831	0		ΔtruA	9.59688	0.07		ΔtruB	-1.22335	0		TruC	2.95168	0.08		ΔtruD	0.430609	0
WT	4.90665	0.14		WT	9.9335	0.175		WT	1.46859	0.085		WT	3.6082	0.15		WT	3.07552	0.06
ΨΔrRNA	3.36092	0.04		ΔtruA	5.09386	0		ΔtruB	5.50829	0.16		TruC	3.54508	0		ΔtruD	1.7886	0
WT	5.55074	0.115		WT	4.00937	0.05		WT	7.5688	0.335		WT	6.43888	0.14		WT	8.26613	0.11
ΨΔrRNA	-1.00365	0		ΔtruA	8.33927	0.045		ΔtruB	5.8199	0.05		TruC	3.6824	0		ΔtruD	2.47549	0.015
WT	0.895507	0.155		WT	7.30378	0.135		WT	6.65608	0.285		WT	4.29368	0.065		WT	9.53594	0.095
ΨΔrRNA	2.25027	0		ΔtruA	6.85149	0		ΔtruB	4.53072	0		TruC	7.17184	0.09
WT	4.31798	0.14		WT	6.30159	0.05		WT	4.71548	0.085		WT	6.45423	0.155
ΨΔrRNA	1.09098	0		ΔtruA	4.74801	0		ΔtruB	1.60815	0		TruC	7.38763	0.06
WT	3.56353	0.07		WT	4.71548	0.085		WT	3.07552	0.06		WT	7.57224	0.14
ΨΔrRNA	1.82975	0		ΔtruA	3.91721	0		ΔtruB	2.66909	0		TruC	1.676	0
WT	3.32263	0.115		WT	6.43888	0.14		WT	8.26613	0.11		WT	3.07552	0.06
ΨΔrRNA	4.45066	0.01		ΔtruA	3.69071	0		ΔtruB	3.7699	0.015		TruC	5.21016	0.045
WT	4.77085	0.095		WT	4.29368	0.065		WT	9.53594	0.095		WT	4.87203	0.155
ΨΔrRNA	4.13062	0.015		ΔtruA	2.27986	0						TruC	2.72446	0
WT	5.64098	0.255		WT	3.07552	0.06						WT	3.65605	0.055
ΨΔrRNA	2.3252	0		ΔtruA	5.61025	0.02						TruC	2.32242	0
WT	3.07552	0.06		WT	4.87203	0.155						WT	8.26613	0.11
ΨΔrRNA	4.77706	0.005		ΔtruA	2.74164	0						TruC	2.7851	0
WT	6.26534	0.19		WT	8.26613	0.11						WT	3.01663	0.07
ΨΔrRNA	4.10878	0.005		ΔtruA	2.74549	0						TruC	3.40816	0
WT	5.16865	0.105		WT	3.01663	0.07						WT	9.53594	0.095
ΨΔrRNA	3.33089	0		ΔtruA	3.75403	0						TruC	2.41394	0
WT	4.71548	0.085		WT	9.53594	0.095						WT	2.92504	0.185
ΨΔrRNA	2.23138	0		ΔtruA	-0.459689	0
WT	4.49131	0.285		WT	2.92504	0.185
ΨΔrRNA	0.962936	0
WT	2.30741	0.085
ΨΔrRNA	7.96814	0.005
WT	9.20734	0.17
ΨΔrRNA	2.5877	0
WT	3.01976	0.165
ΨΔrRNA	3.10708	0.015
WT	3.2626	0.09
ΨΔrRNA	4.42331	0
WT	6.56934	0.06
ΨΔrRNA	6.78252	0.005
WT	7.85285	0.17
ΨΔrRNA	4.78666	0
WT	6.16043	0.145
ΨΔrRNA	2.98129	0
WT	4.28479	0.11
ΨΔrRNA	3.20841	0.035
WT	3.99284	0.255
ΨΔrRNA	4.34609	0.025
WT	5.63668	0.28
ΨΔrRNA	2.87926	0
WT	6.70981	0.055
ΨΔrRNA	2.71284	0
WT	3.92018	0.065
ΨΔrRNA	0.839147	0
WT	2.23959	0.095
ΨΔrRNA	10.3233	0.005
WT	11.0504	0.16
ΨΔrRNA	0.694812	0
WT	3.70132	0.06
ΨΔrRNA	7.56244	0
WT	7.5688	0.335
ΨΔrRNA	7.09171	0.005
WT	8.55284	0.095
ΨΔrRNA	8.84025	0.035
WT	9.71833	0.16
ΨΔrRNA	0.849094	0
WT	2.47585	0.17
ΨΔrRNA	1.18048	0.045
WT	2.92504	0.185

## Sheet: Fig. 4C
ΨΔrRNA			ΔtruA			ΔtruB			ΔtruC			ΔtruD
HalfLife	Condition		HalfLife	Condition		HalfLife	Condition		HalfLife	Condition		HalfLife	Condition
17.4801	WT		10.3764	WT		10.3764	WT		10.3764	WT		37.2606	WT
15.5202	WT		10.7076	WT		37.2606	WT		10.7076	WT		15.5202	WT
26.0711	WT		37.2606	WT		16.8543	WT		37.2606	WT		44.954	WT
6.75058	WT		4.21769	WT		8.27771	WT		39.5026	WT		5.74171	WT
44.954	WT		5.74171	WT		5.74171	WT		44.954	WT		5.32867	WT
2.92776	WT		5.24951	WT		5.24951	WT		6.77522	WT		55.4327	WT
8.65713	WT		1.95411	WT		55.4327	WT		4.21769	WT		10.4649	WT
3.21677	WT		7.65323	WT		10.4649	WT		8.27771	WT		1.95411	WT
5.46037	WT		3.15633	WT		21.3764	WT		5.74171	WT		39.877	WT
2.76821	WT		18.9493	WT		18.6163	WT		8.08565	WT		18.9493	WT
16.7121	WT		14.1861	WT		18.9493	WT		10.7213	WT		1.24347	ΔtruD
4.21769	WT		126.203	ΔtruA		35.8966	WT		55.4327	WT		1.28421	ΔtruD
2.91473	WT		9.13043	ΔtruA		3.73751	WT		10.1962	WT		14.0843	ΔtruD
3.54435	WT		9.776	ΔtruA		4.11895	ΔtruB		1.95411	WT		2.99694	ΔtruD
14.0049	WT		4.34506	ΔtruA		6.27917	ΔtruB		32.7381	WT		0.89143	ΔtruD
16.8543	WT		3.8132	ΔtruA		5.96771	ΔtruB		7.65323	WT		2.23106	ΔtruD
49.8653	WT		1.94689	ΔtruA		2.15868	ΔtruB		39.877	WT		2.20366	ΔtruD
76.9085	WT		3.13442	ΔtruA		2.6736	ΔtruB		31.8301	WT		1.73239	ΔtruD
8.27771	WT		29.5898	ΔtruA		1.84201	ΔtruB		18.9493	WT		18.0457	ΔtruD
10.7029	WT		9.79465	ΔtruA		5.46208	ΔtruB		3.73751	WT		1.35062	ΔtruD
8.46245	WT		10.9526	ΔtruA		3.54557	ΔtruB		14.1861	WT
5.74171	WT		3.59084	ΔtruA		3.72294	ΔtruB		9.31163	ΔtruC
5.32867	WT					3.12261	ΔtruB		6.98852	ΔtruC
7.24947	WT					2.72393	ΔtruB		7.81893	ΔtruC
5.24951	WT					22.7601	ΔtruB		10.3568	ΔtruC
14.9523	WT					1.59034	ΔtruB		18.6609	ΔtruC
4.26263	WT								4.05856	ΔtruC
4.02968	WT								3.51121	ΔtruC
5.61412	WT								4.00729	ΔtruC
16.9965	WT								7.69951	ΔtruC
6.10262	WT								4.5319	ΔtruC
3.27414	WT								5.80633	ΔtruC
1.7084	WT								10.3893	ΔtruC
1.71887	WT								6.08678	ΔtruC
32.7381	WT								2.44016	ΔtruC
20.2982	WT								8.42397	ΔtruC
10.2556	WT								4.07691	ΔtruC
6.88655	WT								11.8584	ΔtruC
20.0335	WT								13.9775	ΔtruC
6.21135	WT								5.47445	ΔtruC
18.9493	WT								4.67079	ΔtruC
17.6512	WT								5.05573	ΔtruC
14.1861	WT
10.8388	ΨΔrRNA
5.87524	ΨΔrRNA
24.7713	ΨΔrRNA
4.08281	ΨΔrRNA
3.22728	ΨΔrRNA
1.51793	ΨΔrRNA
2.79259	ΨΔrRNA
2.60744	ΨΔrRNA
1.90699	ΨΔrRNA
2.95659	ΨΔrRNA
5.88536	ΨΔrRNA
1.73017	ΨΔrRNA
2.02403	ΨΔrRNA
2.70427	ΨΔrRNA
3.64931	ΨΔrRNA
3.03947	ΨΔrRNA
21.4464	ΨΔrRNA
7.7402	ΨΔrRNA
2.42661	ΨΔrRNA
4.25518	ΨΔrRNA
2.87984	ΨΔrRNA
5.39423	ΨΔrRNA
1.85748	ΨΔrRNA
3.49009	ΨΔrRNA
1.55712	ΨΔrRNA
3.988	ΨΔrRNA
4.19522	ΨΔrRNA
1.91782	ΨΔrRNA
4.1753	ΨΔrRNA
12.5781	ΨΔrRNA
1.25583	ΨΔrRNA
1.72744	ΨΔrRNA
2.5599	ΨΔrRNA
1.3581	ΨΔrRNA
6.44939	ΨΔrRNA
5.05329	ΨΔrRNA
3.19564	ΨΔrRNA
3.26706	ΨΔrRNA
4.27808	ΨΔrRNA
2.95861	ΨΔrRNA
10.8813	ΨΔrRNA
5.57276	ΨΔrRNA
2.67587	ΨΔrRNA

## Sheet: Fig. 5G
species	Normalized Ψ sites per Kb	variable
s__HROM_Genome_3795/HROM_Genome_3795	0.643915	GC < 0.5
s__HROM_Genome_3293/HROM_Genome_3293	0.424358	GC >= 0.5
s__HROM_Genome_3382/HROM_Genome_3382	0.319591	GC >= 0.5
s__HROM_Genome_0885/HROM_Genome_0885	0.308261	GC < 0.5
s__HROM_Genome_3632/HROM_Genome_3632	0.257533	GC < 0.5
s__Veillonella sp900545205/HROM_Genome_2817	0.221288	GC < 0.5
s__HROM_Genome_1585/HROM_Genome_1585	0.193949	GC < 0.5
s__HROM_Genome_3257/HROM_Genome_3257	0.169487	GC >= 0.5
s__HROM_Genome_3295/HROM_Genome_3295	0.14043	GC >= 0.5
s__HROM_Genome_4955/HROM_Genome_4955	0.132118	GC < 0.5
s__HROM_Genome_3624/HROM_Genome_3624	0.130344	GC < 0.5
s__Streptococcus oralis_BM/HROM_Genome_2308	0.129702	GC < 0.5
s__Capnocytophaga ochracea/HROM_Genome_1223	0.109756	GC < 0.5
s__Veillonella dispar/HROM_Genome_2846	0.107608	GC < 0.5
s__Pauljensenia georgiae/HROM_Genome_0241	0.106854	GC >= 0.5
s__HROM_Genome_3309/HROM_Genome_3309	0.101358	GC >= 0.5
s__Lautropia mirabilis/HROM_Genome_4894	0.100899	GC >= 0.5
s__Centipeda felix/HROM_Genome_2736	0.0989022	GC >= 0.5
s__HROM_Genome_4940/HROM_Genome_4940	0.0971345	GC < 0.5
s__Aggregatibacter segnis/HROM_Genome_4962	0.0798518	GC < 0.5
s__Johnsonella ignava/HROM_Genome_1708	0.0772696	GC < 0.5
s__Streptococcus halitosis/HROM_Genome_2157	0.0719217	GC < 0.5
s__Pauljensenia meyeri/HROM_Genome_0289	0.0718081	GC >= 0.5
s__Cardiobacterium valvarum/HROM_Genome_4917	0.0701431	GC >= 0.5
s__Streptococcus oralis_BC/HROM_Genome_2161	0.062135	GC < 0.5
s__Capnocytophaga sp002999135/HROM_Genome_1222	0.0616705	GC < 0.5
s__Escherichia coli/HROM_Genome_4973	0.0593196	GC >= 0.5
s__HROM_Genome_1577/HROM_Genome_1577	0.0558878	GC < 0.5
s__Eikenella corrodens_B/HROM_Genome_4840	0.0555756	GC >= 0.5
s__Centipeda artemidis/HROM_Genome_2722	0.0555679	GC >= 0.5
s__Fusobacterium sp000235465/HROM_Genome_2900	0.0542255	GC < 0.5
s__Prevotella sp000163055/HROM_Genome_1005	0.0539113	GC < 0.5
s__Streptococcus oralis_G/HROM_Genome_2162	0.0518376	GC < 0.5
s__Aggregatibacter segnis_A/HROM_Genome_4964	0.049975	GC < 0.5
s__HROM_Genome_0393/HROM_Genome_0393	0.049505	GC >= 0.5
s__Centipeda sp001717585/HROM_Genome_2746	0.0468516	GC >= 0.5
s__Veillonella nakazawae/HROM_Genome_2804	0.0456308	GC < 0.5
s__HROM_Genome_4835/HROM_Genome_4835	0.0456246	GC >= 0.5
s__Pauljensenia hongkongensis/HROM_Genome_0242	0.0434028	GC >= 0.5
s__Neisseria cinerea/HROM_Genome_4830	0.0398057	GC >= 0.5
s__Treponema sp010365865/HROM_Genome_5038	0.0390588	GC < 0.5
s__HROM_Genome_1104/HROM_Genome_1104	0.0385342	GC >= 0.5
s__Lautropia dentalis/HROM_Genome_4893	0.0383366	GC >= 0.5
s__Actinomyces naeslundii/HROM_Genome_0311	0.0381205	GC >= 0.5
s__Corynebacterium durum/HROM_Genome_0368	0.0378198	GC >= 0.5
s__Veillonella parvula_A/HROM_Genome_2806	0.037222	GC < 0.5
s__Eubacterium_M brachy/HROM_Genome_1943	0.0367762	GC < 0.5
s__Neisseria elongata/HROM_Genome_4829	0.0367056	GC >= 0.5
s__Porphyromonas pasteri/HROM_Genome_1100	0.0362371	GC >= 0.5
s__Porphyromonas gingivalis/HROM_Genome_1106	0.035713	GC < 0.5
s__Pauljensenia sp000185285/HROM_Genome_0266	0.0352578	GC >= 0.5
s__Lautropia mirabilis/HROM_Genome_4892	0.0352214	GC >= 0.5
s__Corynebacterium matruchotii/HROM_Genome_0381	0.0350526	GC >= 0.5
s__Streptococcus oralis_N/HROM_Genome_2372	0.0350067	GC < 0.5
s__Actinomyces sp000195595/HROM_Genome_0319	0.0349394	GC >= 0.5
s__Actinomyces oris_B/HROM_Genome_0309	0.0335627	GC >= 0.5
s__Porphyromonas endodontalis/HROM_Genome_1134	0.0335035	GC < 0.5
s__Actinomyces dentalis/HROM_Genome_0316	0.0309658	GC >= 0.5
s__HROM_Genome_4895/HROM_Genome_4895	0.0304615	GC >= 0.5
s__Streptococcus sanguinis_A/HROM_Genome_2537	0.0295626	GC < 0.5
s__Fusobacterium animalis/HROM_Genome_2891	0.0291744	GC < 0.5
s__Aggregatibacter aphrophilus/HROM_Genome_4961	0.0289628	GC < 0.5
s__Arachnia sp905372155/HROM_Genome_0391	0.0285475	GC >= 0.5
s__Prevotella pallens/HROM_Genome_0999	0.0284059	GC < 0.5
s__Actinomyces oris_A/HROM_Genome_0341	0.028149	GC >= 0.5
s__HROM_Genome_3029/HROM_Genome_3029	0.0276924	GC >= 0.5
s__F0058 sp000163695/HROM_Genome_1085	0.0264536	GC < 0.5
s__Actinomyces oris/HROM_Genome_0342	0.0264082	GC >= 0.5
s__Gemella massiliensis/HROM_Genome_2663	0.0263776	GC < 0.5
s__Saccharimonas sp905373345/HROM_Genome_3422	0.0262281	GC < 0.5
s__Leptotrichia sp013394795/HROM_Genome_2861	0.0261995	GC < 0.5
s__HROM_Genome_0396/HROM_Genome_0396	0.0260249	GC >= 0.5
s__Neisseria sp000090875/HROM_Genome_4828	0.0259901	GC >= 0.5
s__Actinomyces sp002999235/HROM_Genome_0314	0.0256986	GC >= 0.5
s__Porphyromonas pasteri/HROM_Genome_1099	0.0256406	GC >= 0.5
s__Pauljensenia odontolytica_A/HROM_Genome_0250	0.0251997	GC >= 0.5
s__Prevotella melaninogenica/HROM_Genome_0976	0.0248194	GC < 0.5
s__Streptococcus dentisani/HROM_Genome_2306	0.0241937	GC < 0.5
s__Neisseria subflava/HROM_Genome_4832	0.0240866	GC < 0.5
s__Veillonella rogosae/HROM_Genome_2803	0.0240633	GC < 0.5
s__Prevotella seregens/HROM_Genome_1019	0.02392	GC >= 0.5
s__Streptococcus sanguinis/HROM_Genome_2502	0.0236242	GC < 0.5
s__Neisseria flavescens/HROM_Genome_4836	0.0235826	GC < 0.5
s__Gemella morbillorum/HROM_Genome_2664	0.023466	GC < 0.5
s__Actinomyces radicidentis/HROM_Genome_0317	0.0232574	GC >= 0.5
s__HROM_Genome_4825/HROM_Genome_4825	0.0227845	GC >= 0.5
s__Neisseria sp002237445/HROM_Genome_4849	0.0224861	GC >= 0.5
s__HROM_Genome_0382/HROM_Genome_0382	0.0222428	GC >= 0.5
s__Prevotella nigrescens/HROM_Genome_0997	0.0221852	GC < 0.5
s__Actinomyces oris_C/HROM_Genome_0310	0.0220465	GC >= 0.5
s__HROM_Genome_4966/HROM_Genome_4966	0.0215547	GC < 0.5
s__Actinomyces johnsonii/HROM_Genome_0307	0.0214358	GC >= 0.5
s__HROM_Genome_3421/HROM_Genome_3421	0.0212644	GC < 0.5
s__Parvimonas micra/HROM_Genome_1964	0.0212473	GC < 0.5
s__Veillonella sp900757715/HROM_Genome_2830	0.0211955	GC < 0.5
s__Fusobacterium nucleatum/HROM_Genome_2890	0.0210023	GC < 0.5
s__Granulicatella adiacens/HROM_Genome_2590	0.0207334	GC < 0.5
s__Actinomyces oris_D/HROM_Genome_0312	0.020353	GC >= 0.5
s__Prevotella intermedia/HROM_Genome_1000	0.0198373	GC < 0.5
s__Saccharimonas sp018127705/HROM_Genome_3417	0.0198035	GC < 0.5
s__Neisseria subflava/HROM_Genome_4838	0.0196457	GC >= 0.5
s__Actinomyces israelii/HROM_Genome_0318	0.0195828	GC >= 0.5
s__Actinomyces oris/HROM_Genome_0308	0.0194386	GC >= 0.5
s__Neisseria subflava_C/HROM_Genome_4823	0.0192487	GC < 0.5
s__Klebsiella pneumoniae/HROM_Genome_4975	0.0191044	GC >= 0.5
s__Streptococcus oralis_S/HROM_Genome_2156	0.0190176	GC < 0.5
s__HROM_Genome_1111/HROM_Genome_1111	0.0190045	GC < 0.5
s__Porphyromonas endodontalis/HROM_Genome_1131	0.0189111	GC < 0.5
s__HROM_Genome_1116/HROM_Genome_1116	0.0188126	GC >= 0.5
s__Parvimonas sp000214475/HROM_Genome_1966	0.0187278	GC < 0.5
s__Actinomyces oris_E/HROM_Genome_0313	0.0186825	GC >= 0.5
s__Neisseria mucosa_A/HROM_Genome_4826	0.0186281	GC >= 0.5
s__HROM_Genome_1125/HROM_Genome_1125	0.0178849	GC < 0.5
s__HROM_Genome_4837/HROM_Genome_4837	0.0175654	GC < 0.5
s__Rothia dentocariosa/HROM_Genome_0197	0.017423	GC >= 0.5
s__HROM_Genome_2542/HROM_Genome_2542	0.0172668	GC < 0.5
s__Peptidiphaga sp000466165/HROM_Genome_0346	0.0170437	GC >= 0.5
s__Porphyromonas endodontalis/HROM_Genome_1135	0.0170221	GC < 0.5
s__Neisseria sicca_A/HROM_Genome_4824	0.0169672	GC >= 0.5
s__HROM_Genome_2530/HROM_Genome_2530	0.0168643	GC < 0.5
s__Neisseria polysaccharea/HROM_Genome_4827	0.0167577	GC >= 0.5
s__Porphyromonas endodontalis/HROM_Genome_1128	0.0166863	GC < 0.5
s__Porphyromonas sp000467855/HROM_Genome_1098	0.016172	GC >= 0.5
s__Prevotella enoeca/HROM_Genome_1033	0.0160237	GC < 0.5
s__Alloprevotella tannerae_B/HROM_Genome_1037	0.0159289	GC < 0.5
s__Streptococcus intermedius/HROM_Genome_2497	0.0158057	GC < 0.5
s__Aggregatibacter sp000466335/HROM_Genome_4965	0.0157699	GC < 0.5
s__Dialister invisus/HROM_Genome_2857	0.0156603	GC < 0.5
s__Streptococcus oralis/HROM_Genome_2145	0.0155911	GC < 0.5
s__Prevotella loescheii/HROM_Genome_1160	0.0154689	GC < 0.5
s__HROM_Genome_1880/HROM_Genome_1880	0.0151193	GC < 0.5
s__HROM_Genome_2524/HROM_Genome_2524	0.0146289	GC < 0.5
s__Prevotella denticola/HROM_Genome_0971	0.0143972	GC < 0.5
s__Streptococcus gordonii/HROM_Genome_2507	0.0143894	GC < 0.5
s__Bacteroides_D sp905373475/HROM_Genome_1073	0.0142214	GC < 0.5
s__Fusobacterium nucleatum_J/HROM_Genome_2888	0.0141413	GC < 0.5
s__Prevotella sp003043925/HROM_Genome_1018	0.013928	GC < 0.5
s__Arachnia sp013333945/HROM_Genome_0392	0.0133445	GC >= 0.5
s__Streptococcus sanguinis_G/HROM_Genome_2509	0.0132885	GC < 0.5
s__Neisseria sp000186165/HROM_Genome_4822	0.0132716	GC < 0.5
s__SDRW01 sp007845485/HROM_Genome_3572	0.013075	GC < 0.5
s__Hornefia nodata/HROM_Genome_1946	0.0127265	GC < 0.5
s__Porphyromonas endodontalis/HROM_Genome_1126	0.0126403	GC < 0.5
s__Streptococcus sanguinis_H/HROM_Genome_2517	0.0123232	GC < 0.5
s__Arachnia propionica/HROM_Genome_0387	0.0122441	GC >= 0.5
s__Fusobacterium polymorphum/HROM_Genome_2887	0.011877	GC < 0.5
s__Streptococcus sanguinis_C/HROM_Genome_2505	0.0118505	GC < 0.5
s__HROM_Genome_0045/HROM_Genome_0045	0.0115151	GC >= 0.5
s__HROM_Genome_0395/HROM_Genome_0395	0.0105691	GC >= 0.5
s__HROM_Genome_2823/HROM_Genome_2823	0.0103629	GC < 0.5
s__Peptostreptococcus stomatis/HROM_Genome_1932	0.0103499	GC < 0.5
s__Streptococcus constellatus/HROM_Genome_2498	0.0101718	GC < 0.5
s__HROM_Genome_2518/HROM_Genome_2518	0.00935043	GC < 0.5
s__Fusobacterium vincentii/HROM_Genome_2893	0.00922289	GC < 0.5
s__F0058 sp905372605/HROM_Genome_1087	0.00898045	GC < 0.5
s__Streptococcus sanguinis_E/HROM_Genome_2513	0.00742203	GC < 0.5
s__Rothia dentocariosa/HROM_Genome_0199	0.00717669	GC >= 0.5
s__Rothia aeria/HROM_Genome_0198	0.00704722	GC >= 0.5
s__HROM_Genome_1039/HROM_Genome_1039	0.00702574	GC < 0.5
s__Centipeda noxia/HROM_Genome_2727	0.00683978	GC >= 0.5
s__Filifactor alocis/HROM_Genome_1933	0.00678251	GC < 0.5
s__Prevotella sp000467895/HROM_Genome_0983	0.00573387	GC < 0.5
s__Actinomyces sp000220835/HROM_Genome_0315	0.00536402	GC >= 0.5
s__Prevotella pleuritidis/HROM_Genome_1032	0.00516064	GC < 0.5
s__F0058 sp905372135/HROM_Genome_1086	0.00514668	GC < 0.5
s__HROM_Genome_1159/HROM_Genome_1159	0.00512319	GC < 0.5
s__Tannerella forsythia/HROM_Genome_1109	0.00501851	GC < 0.5
s__Alloprevotella tannerae/HROM_Genome_1038	0.00472791	GC < 0.5
s__Olsenella_F sp001189515/HROM_Genome_0957	0.00329654	GC >= 0.5
s__Alloprevotella tannerae_A/HROM_Genome_1036	0.00313668	GC < 0.5

## Sheet: Fig. 5H
Log2 TPM	variable
11.8279	1_Ψ_site
11.6882	1_Ψ_site
11.0051	1_Ψ_site
10.5645	1_Ψ_site
11.9778	1_Ψ_site
9.69147	1_Ψ_site
9.52643	1_Ψ_site
9.04792	1_Ψ_site
10.2362	1_Ψ_site
8.99617	1_Ψ_site
9.27374	1_Ψ_site
9.81841	1_Ψ_site
9.64295	1_Ψ_site
9.5017	1_Ψ_site
9.87218	1_Ψ_site
8.12215	1_Ψ_site
8.57567	1_Ψ_site
9.14617	1_Ψ_site
8.82004	1_Ψ_site
9.70816	1_Ψ_site
10.4759	1_Ψ_site
9.4568	1_Ψ_site
10.4676	1_Ψ_site
9.31557	1_Ψ_site
9.00881	1_Ψ_site
8.27988	1_Ψ_site
9.43061	1_Ψ_site
10.5838	1_Ψ_site
9.87852	1_Ψ_site
9.4173	1_Ψ_site
8.48446	1_Ψ_site
9.0915	1_Ψ_site
9.64536	1_Ψ_site
9.1093	1_Ψ_site
11.357	1_Ψ_site
10.5144	1_Ψ_site
10.7653	1_Ψ_site
10.1708	1_Ψ_site
13.1917	1_Ψ_site
10.1741	1_Ψ_site
9.16795	1_Ψ_site
10.0267	1_Ψ_site
9.26291	1_Ψ_site
10.8009	1_Ψ_site
8.76473	1_Ψ_site
8.5286	1_Ψ_site
8.89067	1_Ψ_site
10.1064	1_Ψ_site
9.18382	1_Ψ_site
9.54136	1_Ψ_site
8.82594	1_Ψ_site
10.8054	1_Ψ_site
8.43343	1_Ψ_site
10.0479	1_Ψ_site
12.4241	1_Ψ_site
9.46625	1_Ψ_site
7.73098	1_Ψ_site
10.3319	1_Ψ_site
8.01979	1_Ψ_site
9.39272	1_Ψ_site
10.4288	1_Ψ_site
9.18032	1_Ψ_site
9.43622	1_Ψ_site
9.42345	1_Ψ_site
8.97704	1_Ψ_site
9.14007	1_Ψ_site
8.88427	1_Ψ_site
7.16298	1_Ψ_site
9.72689	1_Ψ_site
10.4821	1_Ψ_site
9.50894	1_Ψ_site
9.28441	1_Ψ_site
8.9535	1_Ψ_site
9.62046	1_Ψ_site
12.0658	1_Ψ_site
9.071	2_Ψ_sites
9.071	2_Ψ_sites
9.14405	1_Ψ_site
9.78528	1_Ψ_site
9.64504	1_Ψ_site
9.04715	1_Ψ_site
9.281	1_Ψ_site
9.18022	1_Ψ_site
9.61946	1_Ψ_site
9.35027	1_Ψ_site
9.87899	1_Ψ_site
9.62556	1_Ψ_site
9.43127	1_Ψ_site
9.39755	1_Ψ_site
9.33444	1_Ψ_site
10.8683	2_Ψ_sites
10.8683	2_Ψ_sites
9.38708	1_Ψ_site
9.35963	1_Ψ_site
9.07617	1_Ψ_site
10.3205	1_Ψ_site
9.56595	1_Ψ_site
9.34516	2_Ψ_sites
9.34516	2_Ψ_sites
9.46682	1_Ψ_site
9.29814	1_Ψ_site
9.09623	1_Ψ_site
9.53858	1_Ψ_site
9.80105	1_Ψ_site
9.45485	1_Ψ_site
9.33003	1_Ψ_site
9.89839	1_Ψ_site
8.95922	1_Ψ_site
9.96428	2_Ψ_sites
9.96428	2_Ψ_sites
9.23251	1_Ψ_site
9.22591	1_Ψ_site
9.28162	1_Ψ_site
9.60501	1_Ψ_site
8.96924	1_Ψ_site
10.9499	1_Ψ_site
9.6169	1_Ψ_site
11.856	1_Ψ_site
10.2612	1_Ψ_site
9.3184	1_Ψ_site
9.01945	1_Ψ_site
9.31854	1_Ψ_site
8.24526	1_Ψ_site
8.39362	1_Ψ_site
14.5458	1_Ψ_site
9.65667	1_Ψ_site
9.63224	1_Ψ_site
9.95325	1_Ψ_site
9.64575	1_Ψ_site
9.54062	1_Ψ_site
10.0924	1_Ψ_site
9.02906	1_Ψ_site
8.54183	1_Ψ_site
8.89025	1_Ψ_site
11.3247	1_Ψ_site
8.76768	1_Ψ_site
9.34328	1_Ψ_site
9.29877	1_Ψ_site
11.0135	1_Ψ_site
9.30924	1_Ψ_site
9.56904	1_Ψ_site
9.38013	1_Ψ_site
8.84308	1_Ψ_site
9.36457	1_Ψ_site
9.29713	1_Ψ_site
8.56713	1_Ψ_site
9.23088	1_Ψ_site
8.82278	1_Ψ_site
9.47128	1_Ψ_site
9.82054	1_Ψ_site
8.86281	1_Ψ_site
8.52548	1_Ψ_site
9.43552	1_Ψ_site
8.97218	1_Ψ_site
8.16355	1_Ψ_site
8.80144	1_Ψ_site
9.42791	1_Ψ_site
9.54692	1_Ψ_site
8.7763	1_Ψ_site
9.1216	1_Ψ_site
8.71612	1_Ψ_site
8.95539	1_Ψ_site
8.80576	1_Ψ_site
9.55984	1_Ψ_site
9.49895	1_Ψ_site
11.8503	1_Ψ_site
9.22912	1_Ψ_site
9.41511	1_Ψ_site
9.02713	1_Ψ_site
8.93052	1_Ψ_site
9.61344	1_Ψ_site
9.2481	1_Ψ_site
9.06553	1_Ψ_site
8.83273	1_Ψ_site
8.1062	1_Ψ_site
9.74544	1_Ψ_site
9.05738	1_Ψ_site
9.76469	1_Ψ_site
8.95255	1_Ψ_site
8.57895	1_Ψ_site
8.13612	1_Ψ_site
9.40986	1_Ψ_site
9.01493	1_Ψ_site
9.53006	1_Ψ_site
9.92628	1_Ψ_site
9.73936	1_Ψ_site
9.5376	1_Ψ_site
9.35143	1_Ψ_site
9.91831	1_Ψ_site
9.9728	1_Ψ_site
10.2827	1_Ψ_site
9.11505	1_Ψ_site
9.37726	2_Ψ_sites
9.37726	2_Ψ_sites
8.78216	1_Ψ_site
8.84402	1_Ψ_site
9.24953	1_Ψ_site
9.94948	1_Ψ_site
11.0295	1_Ψ_site
9.0366	1_Ψ_site
9.8925	1_Ψ_site
8.99175	1_Ψ_site
9.64682	1_Ψ_site
9.59605	1_Ψ_site
9.10117	1_Ψ_site
10.8749	1_Ψ_site
9.55732	1_Ψ_site
11.9953	1_Ψ_site
9.47864	1_Ψ_site
9.14269	1_Ψ_site
9.13823	1_Ψ_site
9.58545	2_Ψ_sites
9.58545	2_Ψ_sites
9.42918	1_Ψ_site
9.74851	1_Ψ_site
9.50331	1_Ψ_site
11.7523	1_Ψ_site
9.40634	1_Ψ_site
8.80813	1_Ψ_site
8.99308	1_Ψ_site
9.19692	1_Ψ_site
10.685	1_Ψ_site
8.71193	1_Ψ_site
10.3083	1_Ψ_site
9.23016	1_Ψ_site
9.82021	1_Ψ_site
8.52463	1_Ψ_site
9.98709	1_Ψ_site
9.37816	1_Ψ_site
8.7954	1_Ψ_site
9.2925	1_Ψ_site
8.82384	1_Ψ_site
9.75143	1_Ψ_site
9.06294	1_Ψ_site
9.18451	1_Ψ_site
10.6091	1_Ψ_site
11.4744	1_Ψ_site
10.9398	1_Ψ_site
11.0294	1_Ψ_site
9.6414	1_Ψ_site
9.02274	1_Ψ_site
9.11803	1_Ψ_site
10.071	1_Ψ_site
9.91802	1_Ψ_site
11.5407	1_Ψ_site
9.19852	1_Ψ_site
12.5845	1_Ψ_site
13.0445	1_Ψ_site
10.2438	1_Ψ_site
10.8752	1_Ψ_site
9.25654	1_Ψ_site
9.03592	1_Ψ_site
9.19281	1_Ψ_site
9.58085	1_Ψ_site
9.36334	1_Ψ_site
9.48323	1_Ψ_site
10.0819	1_Ψ_site
10.2349	1_Ψ_site
11.3628	1_Ψ_site
8.85238	1_Ψ_site
9.18045	1_Ψ_site
10.3095	1_Ψ_site
10.6672	1_Ψ_site
9.38855	1_Ψ_site
12.1872	1_Ψ_site
9.8922	1_Ψ_site
8.88076	1_Ψ_site
11.1496	1_Ψ_site
9.93359	1_Ψ_site
10.7125	1_Ψ_site
12.2229	1_Ψ_site
12.6763	1_Ψ_site
11.9635	1_Ψ_site
11.4247	1_Ψ_site
10.6376	1_Ψ_site
9.28738	1_Ψ_site
9.94493	1_Ψ_site
11.3527	1_Ψ_site
8.82897	1_Ψ_site
9.35791	1_Ψ_site
7.86002	1_Ψ_site
9.19914	1_Ψ_site
9.30299	1_Ψ_site
8.94007	1_Ψ_site
10.0197	1_Ψ_site
11.7009	1_Ψ_site
9.59422	1_Ψ_site
9.13277	1_Ψ_site
9.25758	1_Ψ_site
10.0791	1_Ψ_site
8.71067	1_Ψ_site
10.7066	1_Ψ_site
9.2485	1_Ψ_site
11.2722	2_Ψ_sites
11.2722	2_Ψ_sites
9.2184	1_Ψ_site
10.0547	1_Ψ_site
11.0747	1_Ψ_site
9.41728	1_Ψ_site
9.4983	1_Ψ_site
11.607	1_Ψ_site
10.2729	1_Ψ_site
10.4558	1_Ψ_site
10.71	1_Ψ_site
9.71101	1_Ψ_site
9.71802	1_Ψ_site
12.1355	1_Ψ_site
9.73154	1_Ψ_site
9.82075	1_Ψ_site
11.1365	1_Ψ_site
12.1278	1_Ψ_site
11.4159	1_Ψ_site
12.4143	1_Ψ_site
12.6114	1_Ψ_site
9.61452	1_Ψ_site
9.61116	1_Ψ_site
9.43064	1_Ψ_site
9.50553	1_Ψ_site
8.71628	1_Ψ_site
10.8382	1_Ψ_site
11.1605	1_Ψ_site
9.27444	1_Ψ_site
9.63976	1_Ψ_site
8.6944	1_Ψ_site
8.69104	1_Ψ_site
9.02614	1_Ψ_site
9.08217	1_Ψ_site
11.1429	1_Ψ_site
13.1679	1_Ψ_site
13.1512	1_Ψ_site
11.6347	1_Ψ_site
10.9464	1_Ψ_site
10.1632	1_Ψ_site
8.99907	1_Ψ_site
10.6119	1_Ψ_site
9.3591	1_Ψ_site
8.95178	1_Ψ_site
12.3738	1_Ψ_site
9.18288	1_Ψ_site
11.4584	1_Ψ_site
9.30344	1_Ψ_site
10.7874	2_Ψ_sites
10.7874	2_Ψ_sites
10.0753	1_Ψ_site
8.7479	1_Ψ_site
9.65223	1_Ψ_site
9.39053	1_Ψ_site
9.11354	1_Ψ_site
9.4027	1_Ψ_site
13.3759	1_Ψ_site
8.96752	1_Ψ_site
9.20833	1_Ψ_site
9.75721	1_Ψ_site
9.62451	1_Ψ_site
9.03984	1_Ψ_site
9.24903	1_Ψ_site
9.72977	1_Ψ_site
9.60756	1_Ψ_site
8.05947	1_Ψ_site
9.16296	1_Ψ_site
8.72839	1_Ψ_site
10.073	1_Ψ_site
8.9844	1_Ψ_site
8.87615	1_Ψ_site
8.78511	1_Ψ_site
9.41891	1_Ψ_site
9.13797	1_Ψ_site
9.80832	1_Ψ_site
9.87175	1_Ψ_site
8.31465	1_Ψ_site
12.2769	1_Ψ_site
10.0385	1_Ψ_site
11.5103	1_Ψ_site
10.3511	1_Ψ_site
10.7813	1_Ψ_site
8.0285	1_Ψ_site
10.5714	1_Ψ_site
13.1596	1_Ψ_site
9.87543	1_Ψ_site
10.2184	1_Ψ_site
9.43555	1_Ψ_site
10.9209	2_Ψ_sites
10.9209	2_Ψ_sites
10.2384	2_Ψ_sites
10.2384	2_Ψ_sites
9.35156	1_Ψ_site
11.1273	1_Ψ_site
10.4532	1_Ψ_site
11.8451	1_Ψ_site
12.7174	3_ore_more_Ψ_sites
12.7174	3_ore_more_Ψ_sites
12.7174	3_ore_more_Ψ_sites
9.3308	1_Ψ_site
11.4743	1_Ψ_site
9.01333	1_Ψ_site
8.41646	1_Ψ_site
9.77711	1_Ψ_site
9.64671	1_Ψ_site
9.49841	1_Ψ_site
8.0202	1_Ψ_site
10.323	1_Ψ_site
6.85085	1_Ψ_site
10.4769	1_Ψ_site
8.90947	1_Ψ_site
10.1979	1_Ψ_site
10.5863	1_Ψ_site
9.89438	1_Ψ_site
9.75987	1_Ψ_site
10.5588	1_Ψ_site
9.21126	1_Ψ_site
9.80377	1_Ψ_site
9.54471	1_Ψ_site
10.6145	1_Ψ_site
8.76067	1_Ψ_site
9.20167	1_Ψ_site
10.2402	1_Ψ_site
8.16362	1_Ψ_site
8.58208	1_Ψ_site
14.4376	1_Ψ_site
14.1791	1_Ψ_site
14.4561	1_Ψ_site
9.17668	1_Ψ_site
10.5199	1_Ψ_site
13.238	1_Ψ_site
12.1598	1_Ψ_site
9.04262	1_Ψ_site
10.891	1_Ψ_site
8.77209	1_Ψ_site
12.5129	1_Ψ_site
10.2653	1_Ψ_site
9.27902	1_Ψ_site
7.9591	1_Ψ_site
14.1246	1_Ψ_site
8.02754	1_Ψ_site
10.2364	1_Ψ_site
7.4378	1_Ψ_site
9.00242	1_Ψ_site
8.90292	1_Ψ_site
11.3678	1_Ψ_site
8.79564	1_Ψ_site
11.8043	1_Ψ_site
9.42321	1_Ψ_site
9.12751	1_Ψ_site
8.72384	1_Ψ_site
11.0579	1_Ψ_site
8.91146	1_Ψ_site
9.57263	1_Ψ_site
10.0978	1_Ψ_site
10.7705	1_Ψ_site
12.2872	1_Ψ_site
10.1797	1_Ψ_site
10.3706	1_Ψ_site
8.90316	1_Ψ_site
10.066	1_Ψ_site
9.1673	1_Ψ_site
8.99324	1_Ψ_site
9.53775	1_Ψ_site
8.99294	1_Ψ_site
9.38829	1_Ψ_site
8.98894	1_Ψ_site
9.09405	1_Ψ_site
10.2559	1_Ψ_site
9.61845	2_Ψ_sites
9.61845	2_Ψ_sites
9.45111	1_Ψ_site
9.08293	1_Ψ_site
10.5613	1_Ψ_site
10.7626	1_Ψ_site
10.0174	1_Ψ_site
10.0394	1_Ψ_site
9.67365	2_Ψ_sites
9.67365	2_Ψ_sites
9.61001	1_Ψ_site
10.1437	1_Ψ_site
10.3415	1_Ψ_site
9.99965	1_Ψ_site
9.44451	1_Ψ_site
9.86376	1_Ψ_site
10.6458	1_Ψ_site
9.87301	1_Ψ_site
9.94557	1_Ψ_site
10.3684	1_Ψ_site
10.1753	1_Ψ_site
9.58707	1_Ψ_site
9.57221	1_Ψ_site
9.5037	1_Ψ_site
9.75257	1_Ψ_site
9.17515	1_Ψ_site
8.90622	1_Ψ_site
9.83245	1_Ψ_site
9.89303	1_Ψ_site
10.2037	1_Ψ_site
9.97513	1_Ψ_site
9.72355	1_Ψ_site
10.0945	1_Ψ_site
9.5196	1_Ψ_site
9.02213	1_Ψ_site
9.8438	1_Ψ_site
8.79075	1_Ψ_site
10.2793	1_Ψ_site
10.4831	1_Ψ_site
10.4637	1_Ψ_site
9.91211	1_Ψ_site
9.01475	1_Ψ_site
9.60903	1_Ψ_site
9.80802	1_Ψ_site
10.1107	1_Ψ_site
9.53336	1_Ψ_site
9.14302	1_Ψ_site
9.20303	1_Ψ_site
9.38555	1_Ψ_site
9.7969	1_Ψ_site
11.4447	1_Ψ_site
8.99429	1_Ψ_site
9.80362	1_Ψ_site
9.83684	1_Ψ_site
10.2967	1_Ψ_site
10.6824	1_Ψ_site
10.7314	1_Ψ_site
10.8399	1_Ψ_site
10.8368	1_Ψ_site
10.8938	1_Ψ_site
9.87316	1_Ψ_site
12.0149	1_Ψ_site
10.6937	1_Ψ_site
10.5609	1_Ψ_site
11.6524	1_Ψ_site
14.8781	1_Ψ_site
6.11396	1_Ψ_site
9.78326	1_Ψ_site
9.30043	1_Ψ_site
14.7055	1_Ψ_site
12.115	1_Ψ_site
13.4754	1_Ψ_site
15.3339	1_Ψ_site
15.0198	1_Ψ_site
15.2018	2_Ψ_sites
15.2018	2_Ψ_sites
15.9416	1_Ψ_site
15.1514	1_Ψ_site
15.2094	1_Ψ_site
16.78	2_Ψ_sites
16.78	2_Ψ_sites
17.2753	1_Ψ_site
17.0092	1_Ψ_site
16.7855	1_Ψ_site
17.0744	2_Ψ_sites
17.0744	2_Ψ_sites
17.2433	2_Ψ_sites
17.0777	1_Ψ_site
17.5373	1_Ψ_site
17.5171	2_Ψ_sites
17.5171	2_Ψ_sites
16.3579	1_Ψ_site
16.7665	2_Ψ_sites
16.7665	2_Ψ_sites
17.3495	1_Ψ_site
11.1212	1_Ψ_site
11.6993	1_Ψ_site
13.4831	1_Ψ_site
17.9696	1_Ψ_site
16.574	1_Ψ_site
18.1081	1_Ψ_site
17.7395	1_Ψ_site
17.5871	1_Ψ_site
18.0986	1_Ψ_site
18.2896	1_Ψ_site
17.5997	2_Ψ_sites
17.76	2_Ψ_sites
17.76	2_Ψ_sites
11.7101	1_Ψ_site
11.1845	1_Ψ_site
13.9456	1_Ψ_site
15.5479	1_Ψ_site
16.3797	2_Ψ_sites
16.3797	2_Ψ_sites
16.7777	1_Ψ_site
15.0096	2_Ψ_sites
15.0096	2_Ψ_sites
14.9779	1_Ψ_site
16.1015	1_Ψ_site
15.0763	1_Ψ_site
11.5529	1_Ψ_site
16.6711	2_Ψ_sites
16.6711	2_Ψ_sites
17.5164	1_Ψ_site
17.6599	1_Ψ_site
17.7947	1_Ψ_site
17.9357	1_Ψ_site
17.0547	2_Ψ_sites
17.0547	2_Ψ_sites
17.7481	1_Ψ_site
17.0806	2_Ψ_sites
18.5485	1_Ψ_site
17.9841	2_Ψ_sites
17.9841	2_Ψ_sites
18.2359	1_Ψ_site
18.2984	1_Ψ_site
18.4043	2_Ψ_sites
18.4043	2_Ψ_sites
18.2787	1_Ψ_site
18.2426	1_Ψ_site
17.7359	1_Ψ_site
17.7369	1_Ψ_site
17.953	2_Ψ_sites
17.803	1_Ψ_site
18.2081	1_Ψ_site
18.0101	1_Ψ_site
18.0159	1_Ψ_site
11.6118	1_Ψ_site
13.1837	1_Ψ_site
12.0875	1_Ψ_site
11.8798	1_Ψ_site
14.0294	1_Ψ_site
13.1821	1_Ψ_site
14.6337	2_Ψ_sites
14.6337	2_Ψ_sites
12.9396	1_Ψ_site
14.5158	1_Ψ_site
10.7902	1_Ψ_site
13.0058	1_Ψ_site
10.0939	1_Ψ_site
9.80015	1_Ψ_site
17.05	1_Ψ_site
16.5768	1_Ψ_site
10.3049	1_Ψ_site
10.213	1_Ψ_site
12.2869	1_Ψ_site
12.9589	1_Ψ_site
10.1302	1_Ψ_site
11.4136	1_Ψ_site
11.7205	1_Ψ_site
12.4841	1_Ψ_site
11.0784	1_Ψ_site
14.0121	3_ore_more_Ψ_sites
14.0121	3_ore_more_Ψ_sites
14.0121	3_ore_more_Ψ_sites
10.407	1_Ψ_site
12.1496	1_Ψ_site
12.0349	1_Ψ_site
13.9868	1_Ψ_site
10.3929	1_Ψ_site
9.75514	1_Ψ_site
8.31523	1_Ψ_site
11.2373	1_Ψ_site
9.44181	1_Ψ_site
12.1109	1_Ψ_site
10.436	1_Ψ_site
9.44033	1_Ψ_site
11.9039	1_Ψ_site
10.537	1_Ψ_site
11.3467	1_Ψ_site
9.14621	1_Ψ_site
8.23915	1_Ψ_site
10.4739	1_Ψ_site
11.2439	1_Ψ_site
8.66615	1_Ψ_site
9.61411	1_Ψ_site
8.57124	1_Ψ_site
9.46493	1_Ψ_site
13.1227	1_Ψ_site
10.2884	1_Ψ_site
9.55794	1_Ψ_site
9.72031	1_Ψ_site
8.86046	1_Ψ_site
11.8961	1_Ψ_site
9.26902	1_Ψ_site
10.3054	2_Ψ_sites
10.3054	2_Ψ_sites
9.43457	1_Ψ_site
9.94561	1_Ψ_site
12.957	1_Ψ_site
13.9274	1_Ψ_site
12.8163	1_Ψ_site
16.8989	1_Ψ_site
10.3557	1_Ψ_site
9.39288	1_Ψ_site
9.41301	1_Ψ_site
9.86897	1_Ψ_site
11.6296	1_Ψ_site
9.38082	1_Ψ_site
14.3688	1_Ψ_site
9.82561	1_Ψ_site
10.8002	1_Ψ_site
15.2774	1_Ψ_site
11.1114	1_Ψ_site
10.6253	1_Ψ_site
10.0117	1_Ψ_site
9.32995	1_Ψ_site
13.4942	1_Ψ_site
10.3687	1_Ψ_site
14.7747	1_Ψ_site
9.82562	1_Ψ_site
10.2453	1_Ψ_site
8.94614	1_Ψ_site
9.74421	1_Ψ_site
11.8326	1_Ψ_site
10.0037	1_Ψ_site
12.2	1_Ψ_site
9.8016	1_Ψ_site
10.4803	1_Ψ_site
12.0084	1_Ψ_site
12.616	1_Ψ_site
12.3243	1_Ψ_site
7.8407	1_Ψ_site
11.9971	1_Ψ_site
13.3051	1_Ψ_site
10.4899	1_Ψ_site
12.2266	1_Ψ_site
10.3204	1_Ψ_site
9.09351	1_Ψ_site
10.9307	1_Ψ_site
10.9871	1_Ψ_site
12.071	1_Ψ_site
11.4467	2_Ψ_sites
14.2767	1_Ψ_site
9.60753	1_Ψ_site
9.24671	1_Ψ_site
9.43486	1_Ψ_site
9.0942	1_Ψ_site
9.70086	1_Ψ_site
10.1715	1_Ψ_site
9.41553	1_Ψ_site
9.00876	1_Ψ_site
9.35326	1_Ψ_site
9.25553	1_Ψ_site
9.72618	1_Ψ_site
9.7862	1_Ψ_site
12.5959	1_Ψ_site
11.9925	2_Ψ_sites
11.9925	2_Ψ_sites
12.2477	1_Ψ_site
8.33133	1_Ψ_site
9.5886	1_Ψ_site
8.93658	1_Ψ_site
9.93756	1_Ψ_site
10.0908	1_Ψ_site
9.07735	1_Ψ_site
10.2937	1_Ψ_site
8.93865	1_Ψ_site
9.80644	1_Ψ_site
10.7166	1_Ψ_site
10.2239	1_Ψ_site
9.83701	1_Ψ_site
10.3428	1_Ψ_site
10.7791	1_Ψ_site
15.9711	2_Ψ_sites
11.0033	1_Ψ_site
9.6328	1_Ψ_site
10.0676	2_Ψ_sites
10.0676	2_Ψ_sites
9.16983	1_Ψ_site
9.82564	1_Ψ_site
14.8707	1_Ψ_site
15.1232	1_Ψ_site
9.52617	1_Ψ_site
14.2223	1_Ψ_site
10.8272	1_Ψ_site
13.7053	1_Ψ_site
10.3309	1_Ψ_site
9.39645	1_Ψ_site
9.98607	1_Ψ_site
10.4723	1_Ψ_site
9.91925	1_Ψ_site
10.9069	1_Ψ_site
10.2287	1_Ψ_site
9.70179	1_Ψ_site
8.09971	1_Ψ_site
9.36292	1_Ψ_site
9.35692	1_Ψ_site
9.83063	1_Ψ_site
9.86301	3_ore_more_Ψ_sites
9.86301	3_ore_more_Ψ_sites
10.2106	1_Ψ_site
9.27056	1_Ψ_site
9.33474	1_Ψ_site
10.024	1_Ψ_site
10.356	1_Ψ_site
8.85908	1_Ψ_site
9.78791	1_Ψ_site
9.70981	1_Ψ_site
8.80923	1_Ψ_site
9.43691	1_Ψ_site
9.03124	1_Ψ_site
9.32473	1_Ψ_site
8.72193	1_Ψ_site
9.61309	1_Ψ_site
9.4394	1_Ψ_site
10.1563	1_Ψ_site
9.78467	2_Ψ_sites
9.78467	2_Ψ_sites
10.2007	1_Ψ_site
8.31994	1_Ψ_site
9.44435	1_Ψ_site
9.24193	1_Ψ_site
8.57292	1_Ψ_site
10.2507	1_Ψ_site
10.8204	1_Ψ_site
9.93592	1_Ψ_site
9.17018	1_Ψ_site
8.64167	1_Ψ_site
9.68212	1_Ψ_site
9.89531	1_Ψ_site
9.22197	1_Ψ_site
9.39926	1_Ψ_site
9.4725	1_Ψ_site
10.2141	1_Ψ_site
10.2484	1_Ψ_site
10.6643	1_Ψ_site
10.0964	1_Ψ_site
9.52137	1_Ψ_site
9.16774	1_Ψ_site
8.98092	1_Ψ_site
11.2191	1_Ψ_site
9.18631	1_Ψ_site
9.90032	2_Ψ_sites
9.90032	2_Ψ_sites
9.82719	1_Ψ_site
9.91709	2_Ψ_sites
9.91709	2_Ψ_sites
9.49072	1_Ψ_site
9.33401	3_ore_more_Ψ_sites
9.33401	3_ore_more_Ψ_sites
9.33401	3_ore_more_Ψ_sites
9.63049	1_Ψ_site
10.0676	1_Ψ_site
9.96944	2_Ψ_sites
9.96944	2_Ψ_sites
10.1641	1_Ψ_site
10.0602	1_Ψ_site
9.98406	1_Ψ_site
10.2723	1_Ψ_site
10.0655	1_Ψ_site
9.89751	1_Ψ_site
10.6102	1_Ψ_site
9.74459	1_Ψ_site
9.62091	1_Ψ_site
8.31348	1_Ψ_site
10.8694	1_Ψ_site
9.98138	1_Ψ_site
9.54208	1_Ψ_site
6.41896	1_Ψ_site
10.2029	1_Ψ_site
11.0716	1_Ψ_site
11.738	1_Ψ_site
11.934	1_Ψ_site
11.7918	1_Ψ_site
10.1458	1_Ψ_site
11.4091	1_Ψ_site
10.0705	1_Ψ_site
10.404	1_Ψ_site
9.94206	1_Ψ_site
8.97284	1_Ψ_site
10.4481	1_Ψ_site
9.95931	1_Ψ_site
9.40268	1_Ψ_site
9.50534	1_Ψ_site
12.0026	1_Ψ_site
7.8836	1_Ψ_site
10.4778	1_Ψ_site
10.7278	1_Ψ_site
10.1296	1_Ψ_site
9.77026	1_Ψ_site
10.0341	1_Ψ_site
10.1775	1_Ψ_site
10.335	1_Ψ_site
11.6048	1_Ψ_site
11.6676	1_Ψ_site
9.30025	1_Ψ_site
10.6765	1_Ψ_site
12.2244	1_Ψ_site
10.7563	1_Ψ_site
9.61225	1_Ψ_site
9.22386	1_Ψ_site
9.82324	1_Ψ_site
9.46503	1_Ψ_site
10.3486	1_Ψ_site
10.1162	1_Ψ_site
10.4767	1_Ψ_site
9.2728	1_Ψ_site
8.36968	1_Ψ_site
9.10433	1_Ψ_site
8.97702	1_Ψ_site
9.06227	1_Ψ_site
10.5449	1_Ψ_site
9.15716	1_Ψ_site
10.1682	1_Ψ_site
9.53496	1_Ψ_site
9.71769	1_Ψ_site
12.3313	1_Ψ_site
10.4088	1_Ψ_site
10.726	1_Ψ_site
11.0071	1_Ψ_site
10.0886	1_Ψ_site
9.54628	1_Ψ_site
14.7911	1_Ψ_site
9.28095	1_Ψ_site
11.1143	1_Ψ_site
9.36459	1_Ψ_site
10.4412	2_Ψ_sites
10.4412	2_Ψ_sites
15.7064	1_Ψ_site
14.6282	1_Ψ_site
11.0061	1_Ψ_site
13.6158	1_Ψ_site
9.55224	1_Ψ_site
9.57796	1_Ψ_site
10.2095	1_Ψ_site
11.4577	1_Ψ_site
10.5146	1_Ψ_site
9.92133	1_Ψ_site
8.52362	1_Ψ_site
9.99025	1_Ψ_site
10.4778	1_Ψ_site
10.3403	1_Ψ_site
9.66267	1_Ψ_site
10.0263	1_Ψ_site
9.51071	1_Ψ_site
11.2482	1_Ψ_site
9.79876	1_Ψ_site
10.779	1_Ψ_site
10.1635	1_Ψ_site
9.54916	1_Ψ_site
9.94604	1_Ψ_site
12.974	1_Ψ_site
10.2159	1_Ψ_site
8.59176	1_Ψ_site
9.63075	1_Ψ_site
10.2129	1_Ψ_site
10.1237	1_Ψ_site
10.6488	1_Ψ_site
10.0959	1_Ψ_site
9.47819	1_Ψ_site
9.07029	1_Ψ_site
11.56	1_Ψ_site
9.25402	1_Ψ_site
10.8583	1_Ψ_site
11.011	1_Ψ_site
9.09434	1_Ψ_site
9.14287	1_Ψ_site
9.62693	1_Ψ_site
10.7568	1_Ψ_site
10.1415	1_Ψ_site
10.5561	1_Ψ_site
9.05955	1_Ψ_site
10.8625	1_Ψ_site
11.2709	1_Ψ_site
10.0509	1_Ψ_site
9.93034	1_Ψ_site
10.5974	1_Ψ_site
10.606	1_Ψ_site
10.5645	1_Ψ_site
9.66973	1_Ψ_site
10.2157	1_Ψ_site
12.6277	1_Ψ_site
12.3992	1_Ψ_site
12.6127	1_Ψ_site
8.5352	1_Ψ_site
11.1473	1_Ψ_site
9.46846	1_Ψ_site
9.65364	1_Ψ_site
8.79325	1_Ψ_site
11.7884	1_Ψ_site
10.0435	1_Ψ_site
9.9416	1_Ψ_site
9.27755	1_Ψ_site
11.8296	1_Ψ_site
11.5909	1_Ψ_site
10.8706	1_Ψ_site
12.4289	1_Ψ_site
10.9323	1_Ψ_site
6.85487	1_Ψ_site
10.0213	1_Ψ_site
14.6024	1_Ψ_site
10.2031	1_Ψ_site
8.82144	1_Ψ_site
8.55824	1_Ψ_site
8.15244	1_Ψ_site
10.7285	1_Ψ_site
9.394	1_Ψ_site
9.6828	1_Ψ_site
8.92881	1_Ψ_site
7.78122	1_Ψ_site
9.04661	1_Ψ_site
10.245	1_Ψ_site
11.4662	1_Ψ_site
8.59312	1_Ψ_site
9.31325	1_Ψ_site
8.72844	1_Ψ_site
9.21437	1_Ψ_site
8.26027	1_Ψ_site
9.55547	1_Ψ_site
9.07686	1_Ψ_site
8.6926	1_Ψ_site
11.2159	1_Ψ_site
7.95631	1_Ψ_site
9.59636	1_Ψ_site
9.14399	1_Ψ_site
8.9574	1_Ψ_site
7.93631	1_Ψ_site
9.08978	1_Ψ_site
9.71389	3_ore_more_Ψ_sites
9.71389	3_ore_more_Ψ_sites
9.71389	3_ore_more_Ψ_sites
10.5056	1_Ψ_site
8.28912	1_Ψ_site
13.7166	1_Ψ_site
9.43159	1_Ψ_site
9.03077	1_Ψ_site
8.13187	1_Ψ_site
8.46511	1_Ψ_site
9.61567	1_Ψ_site
10.119	1_Ψ_site
9.28798	1_Ψ_site
9.09519	1_Ψ_site
7.96004	1_Ψ_site
8.45152	1_Ψ_site
9.27162	1_Ψ_site
9.87188	1_Ψ_site
9.20264	1_Ψ_site
10.3135	1_Ψ_site
10.1001	1_Ψ_site
9.14639	1_Ψ_site
9.06011	1_Ψ_site
9.65134	1_Ψ_site
9.16771	1_Ψ_site
8.37824	1_Ψ_site
11.4487	1_Ψ_site
8.46774	1_Ψ_site
8.21054	1_Ψ_site
9.90944	1_Ψ_site
8.99103	1_Ψ_site
8.56195	1_Ψ_site
9.43842	1_Ψ_site
9.37112	1_Ψ_site
9.95256	1_Ψ_site
10.0761	1_Ψ_site
8.79058	1_Ψ_site
8.79597	1_Ψ_site
9.01954	1_Ψ_site
9.57146	1_Ψ_site
9.45491	1_Ψ_site
12.3867	1_Ψ_site
9.39485	1_Ψ_site
8.34966	1_Ψ_site
11.421	1_Ψ_site
10.1317	1_Ψ_site
8.92171	1_Ψ_site
8.62316	1_Ψ_site
8.54906	1_Ψ_site
9.55568	1_Ψ_site
11.8044	1_Ψ_site
12.0664	1_Ψ_site
11.6803	1_Ψ_site
10.5659	1_Ψ_site
9.39935	1_Ψ_site
9.43898	1_Ψ_site
10.7598	1_Ψ_site
8.66682	1_Ψ_site
10.5182	1_Ψ_site
8.78348	1_Ψ_site
10.2756	1_Ψ_site
8.04884	1_Ψ_site
9.30779	1_Ψ_site
8.71061	1_Ψ_site
10.0486	1_Ψ_site
8.67336	1_Ψ_site
9.89512	1_Ψ_site
9.34284	1_Ψ_site
10.229	1_Ψ_site
9.99503	1_Ψ_site
7.76895	1_Ψ_site
11.2439	1_Ψ_site
8.7616	1_Ψ_site
10.7506	1_Ψ_site
11.3818	1_Ψ_site
8.42387	1_Ψ_site
12.5153	1_Ψ_site
12.2976	1_Ψ_site
8.93719	1_Ψ_site
10.3732	1_Ψ_site
10.4401	1_Ψ_site
12.1588	1_Ψ_site
10.7134	1_Ψ_site
9.20943	1_Ψ_site
12.9908	1_Ψ_site
12.4728	1_Ψ_site
12.304	1_Ψ_site
12.8742	1_Ψ_site
6.77184	1_Ψ_site
10.632	1_Ψ_site
9.40971	1_Ψ_site
9.22721	1_Ψ_site
11.5072	1_Ψ_site
11.5553	1_Ψ_site
11.567	1_Ψ_site
6.62913	1_Ψ_site
8.47702	1_Ψ_site
8.80917	1_Ψ_site
9.76811	1_Ψ_site
9.00293	1_Ψ_site
7.66234	1_Ψ_site
10.1348	1_Ψ_site
8.47973	1_Ψ_site
8.52916	1_Ψ_site
7.9464	1_Ψ_site
11.7729	1_Ψ_site
9.72969	1_Ψ_site
11.1247	1_Ψ_site
8.91335	1_Ψ_site
10.9775	1_Ψ_site
8.44883	1_Ψ_site
10.3399	1_Ψ_site
10.3717	1_Ψ_site
8.0959	1_Ψ_site
9.39525	1_Ψ_site
9.27793	1_Ψ_site
9.73309	1_Ψ_site
8.05765	1_Ψ_site
8.5992	1_Ψ_site
9.36777	1_Ψ_site
9.99683	1_Ψ_site
10.0725	2_Ψ_sites
10.0725	2_Ψ_sites
8.85019	1_Ψ_site
7.79533	1_Ψ_site
8.19612	1_Ψ_site
10.0538	1_Ψ_site
7.05792	1_Ψ_site
10.1585	1_Ψ_site
9.0509	1_Ψ_site
13.0723	1_Ψ_site
8.4155	1_Ψ_site
7.95912	1_Ψ_site
9.32046	1_Ψ_site
9.93748	1_Ψ_site
9.3005	1_Ψ_site
10.846	1_Ψ_site
8.11372	1_Ψ_site
9.79402	1_Ψ_site
9.73382	1_Ψ_site
8.28457	1_Ψ_site
8.86732	1_Ψ_site
8.90333	1_Ψ_site
13.9495	1_Ψ_site
8.78375	1_Ψ_site
9.67421	1_Ψ_site
8.8341	1_Ψ_site
8.7555	1_Ψ_site
9.86237	1_Ψ_site
8.32845	1_Ψ_site
8.64646	1_Ψ_site
8.88795	1_Ψ_site
10.0821	1_Ψ_site
9.25615	1_Ψ_site
10.7642	1_Ψ_site
9.02573	1_Ψ_site
8.88527	1_Ψ_site
8.88192	1_Ψ_site
8.77266	1_Ψ_site
12.316	1_Ψ_site
10.6207	1_Ψ_site
10.1305	2_Ψ_sites
10.1305	2_Ψ_sites
8.75115	1_Ψ_site
8.7016	1_Ψ_site
9.45665	1_Ψ_site
9.46349	1_Ψ_site
9.49019	1_Ψ_site
9.17176	1_Ψ_site
8.97262	1_Ψ_site
8.96032	1_Ψ_site
9.60687	1_Ψ_site
9.15619	1_Ψ_site
9.9434	1_Ψ_site
8.90483	1_Ψ_site
10.1932	1_Ψ_site
10.8785	1_Ψ_site
11.4456	1_Ψ_site
9.20506	1_Ψ_site
8.08539	1_Ψ_site
8.57681	1_Ψ_site
9.05285	1_Ψ_site
11.809	1_Ψ_site
14.3832	1_Ψ_site
9.25462	1_Ψ_site
9.01611	1_Ψ_site
8.62739	1_Ψ_site
9.80741	1_Ψ_site
8.3259	1_Ψ_site
9.17586	1_Ψ_site
11.2113	1_Ψ_site
9.9923	1_Ψ_site
8.93749	1_Ψ_site
8.68379	1_Ψ_site
12.3462	1_Ψ_site
8.36391	1_Ψ_site
11.125	1_Ψ_site
7.85987	1_Ψ_site
10.4315	1_Ψ_site
8.77582	1_Ψ_site
9.24561	1_Ψ_site
8.70628	1_Ψ_site
14.45	1_Ψ_site
10.908	1_Ψ_site
8.11488	1_Ψ_site
10.3578	1_Ψ_site
8.33496	1_Ψ_site
8.13578	1_Ψ_site
7.89429	1_Ψ_site
6.39849	1_Ψ_site
8.26459	1_Ψ_site
8.55599	1_Ψ_site
9.62787	1_Ψ_site
10.2401	1_Ψ_site
9.76661	1_Ψ_site
8.93833	1_Ψ_site
10.2716	1_Ψ_site
9.26286	1_Ψ_site
7.63496	1_Ψ_site
8.82505	1_Ψ_site
9.87201	1_Ψ_site
10.8373	2_Ψ_sites
10.8373	2_Ψ_sites
10.2418	1_Ψ_site
9.4153	1_Ψ_site
10.0093	2_Ψ_sites
10.0093	2_Ψ_sites
8.32406	1_Ψ_site
8.53412	1_Ψ_site
9.71618	1_Ψ_site
10.3301	1_Ψ_site
8.05372	1_Ψ_site
11.3533	1_Ψ_site
8.55763	1_Ψ_site
8.94728	1_Ψ_site
8.99266	1_Ψ_site
9.82792	1_Ψ_site
9.36656	1_Ψ_site
10.9451	1_Ψ_site
9.37055	2_Ψ_sites
9.37055	2_Ψ_sites
9.35866	1_Ψ_site
8.24085	1_Ψ_site
9.36603	1_Ψ_site
9.19414	1_Ψ_site
10.6946	1_Ψ_site
8.83806	1_Ψ_site
9.47386	1_Ψ_site
9.63216	1_Ψ_site
12.8703	1_Ψ_site
12.4957	1_Ψ_site
10.3197	1_Ψ_site
9.10021	1_Ψ_site
8.42893	1_Ψ_site
9.30431	1_Ψ_site
9.47985	1_Ψ_site
8.93388	1_Ψ_site
10.4928	1_Ψ_site
9.42725	1_Ψ_site
8.05486	1_Ψ_site
11.55	1_Ψ_site
8.95182	1_Ψ_site
9.22314	1_Ψ_site
8.38078	1_Ψ_site
9.08537	1_Ψ_site
8.85167	1_Ψ_site
9.04081	1_Ψ_site
10.834	2_Ψ_sites
10.834	2_Ψ_sites
8.1611	1_Ψ_site
11.9648	1_Ψ_site
9.63243	1_Ψ_site
8.9192	1_Ψ_site
6.81993	1_Ψ_site
8.99701	1_Ψ_site
8.44864	1_Ψ_site
8.69806	1_Ψ_site
12.8727	2_Ψ_sites
12.8727	2_Ψ_sites
10.7384	1_Ψ_site
11.7511	1_Ψ_site
8.46532	1_Ψ_site
11.8538	1_Ψ_site
8.76282	1_Ψ_site
7.75699	1_Ψ_site
13.0571	1_Ψ_site
9.60474	1_Ψ_site
9.91094	1_Ψ_site
9.17354	1_Ψ_site
8.54582	1_Ψ_site
12.3909	1_Ψ_site
8.79181	1_Ψ_site
11.7093	1_Ψ_site
8.36494	2_Ψ_sites
8.35858	1_Ψ_site
8.92567	1_Ψ_site
8.68577	1_Ψ_site
7.93393	1_Ψ_site
10.5507	1_Ψ_site
8.95892	2_Ψ_sites
8.95892	2_Ψ_sites
10.2721	2_Ψ_sites
10.2721	2_Ψ_sites
11.1118	2_Ψ_sites
11.1118	2_Ψ_sites
8.87897	1_Ψ_site
11.8969	1_Ψ_site
8.883	1_Ψ_site
10.9574	1_Ψ_site
8.51611	1_Ψ_site
7.67437	1_Ψ_site
9.65648	1_Ψ_site
8.72099	1_Ψ_site
8.61493	1_Ψ_site
9.52088	1_Ψ_site
9.99407	1_Ψ_site
8.9989	1_Ψ_site
9.00372	1_Ψ_site
8.07715	1_Ψ_site
8.66481	1_Ψ_site
10.5688	1_Ψ_site
12.2062	1_Ψ_site
10.9629	1_Ψ_site
8.68171	1_Ψ_site
11.2047	1_Ψ_site
8.86841	1_Ψ_site
11.4012	1_Ψ_site
12.881	1_Ψ_site
10.8641	1_Ψ_site
9.89244	1_Ψ_site
11.1333	1_Ψ_site
9.57237	1_Ψ_site
9.74502	1_Ψ_site
13.9821	1_Ψ_site
11.1272	1_Ψ_site
10.5709	1_Ψ_site
11.4085	1_Ψ_site
13.1513	1_Ψ_site
10.2977	1_Ψ_site
12.7068	1_Ψ_site
13.2562	1_Ψ_site
14.2086	1_Ψ_site
14.0287	1_Ψ_site
10.6667	1_Ψ_site
11.3796	2_Ψ_sites
11.3796	2_Ψ_sites
12.3591	1_Ψ_site
12.6478	1_Ψ_site
8.08988	1_Ψ_site
8.72847	1_Ψ_site
8.91189	1_Ψ_site
9.91429	1_Ψ_site
9.28387	1_Ψ_site
7.50178	1_Ψ_site
8.08772	1_Ψ_site
9.84754	1_Ψ_site
6.99281	1_Ψ_site
9.49954	1_Ψ_site
10.9652	2_Ψ_sites
8.53503	1_Ψ_site
8.32102	1_Ψ_site
10.1108	1_Ψ_site
7.53308	1_Ψ_site
7.7905	1_Ψ_site
9.46935	1_Ψ_site
10.9866	1_Ψ_site
9.75881	1_Ψ_site
8.31912	1_Ψ_site
10.9341	1_Ψ_site
7.02117	1_Ψ_site
11.3653	1_Ψ_site
11.1168	1_Ψ_site
9.53522	1_Ψ_site
9.96063	1_Ψ_site
13.2667	1_Ψ_site
8.54909	1_Ψ_site
11.3989	1_Ψ_site
6.97163	1_Ψ_site
10.2997	1_Ψ_site
8.81644	1_Ψ_site
9.04485	2_Ψ_sites
9.04485	2_Ψ_sites
9.07411	1_Ψ_site
9.15927	1_Ψ_site
9.73468	1_Ψ_site
10.0982	2_Ψ_sites
10.0982	2_Ψ_sites
8.06095	1_Ψ_site
9.42387	1_Ψ_site
8.61304	1_Ψ_site
10.714	1_Ψ_site
10.6389	1_Ψ_site
13.6081	2_Ψ_sites
9.76452	1_Ψ_site
11.0049	1_Ψ_site
9.00569	1_Ψ_site
9.91884	1_Ψ_site
10.2188	2_Ψ_sites
10.2188	2_Ψ_sites
9.47733	1_Ψ_site
10.0107	1_Ψ_site
9.94469	1_Ψ_site
10.3368	1_Ψ_site
9.35257	1_Ψ_site
8.37023	1_Ψ_site
10.4316	1_Ψ_site
8.75313	1_Ψ_site
10.7207	1_Ψ_site
9.48329	1_Ψ_site
8.92892	1_Ψ_site
9.34951	2_Ψ_sites
9.34951	2_Ψ_sites
10.6946	1_Ψ_site
7.80858	1_Ψ_site
9.04388	1_Ψ_site
10.9386	1_Ψ_site
8.61213	1_Ψ_site
7.61459	2_Ψ_sites
7.61459	2_Ψ_sites
11.1219	2_Ψ_sites
9.42419	1_Ψ_site
11.3652	2_Ψ_sites
11.1849	1_Ψ_site
9.7856	1_Ψ_site
8.78638	1_Ψ_site
9.05412	1_Ψ_site
10.1576	2_Ψ_sites
10.5454	1_Ψ_site
8.40307	1_Ψ_site
10.2122	2_Ψ_sites
10.2122	2_Ψ_sites
7.91274	1_Ψ_site
8.76527	1_Ψ_site
7.69492	1_Ψ_site
9.1189	1_Ψ_site
9.18277	2_Ψ_sites
9.18277	2_Ψ_sites
8.78273	1_Ψ_site
8.15068	1_Ψ_site
7.845	1_Ψ_site
8.22754	1_Ψ_site
8.70252	1_Ψ_site
9.51253	1_Ψ_site
8.17762	1_Ψ_site
7.47223	1_Ψ_site
8.17168	1_Ψ_site
10.6275	1_Ψ_site
10.0294	1_Ψ_site
8.85451	1_Ψ_site
8.38837	1_Ψ_site
9.24572	1_Ψ_site
9.45851	1_Ψ_site
9.70298	1_Ψ_site
12.3185	1_Ψ_site
9.65961	2_Ψ_sites
9.65961	2_Ψ_sites
13.1015	1_Ψ_site
7.75021	1_Ψ_site
9.37276	1_Ψ_site
8.05997	1_Ψ_site
8.39957	1_Ψ_site
10.5479	2_Ψ_sites
10.5479	2_Ψ_sites
10.9358	1_Ψ_site
13.705	3_ore_more_Ψ_sites
13.705	3_ore_more_Ψ_sites
13.705	3_ore_more_Ψ_sites
10.6875	1_Ψ_site
8.75714	1_Ψ_site
9.16049	1_Ψ_site
7.12354	1_Ψ_site
8.77823	1_Ψ_site
8.7405	1_Ψ_site
15.4202	1_Ψ_site
7.85023	1_Ψ_site
7.67487	1_Ψ_site
10.2178	1_Ψ_site
10.0105	2_Ψ_sites
10.0105	2_Ψ_sites
11.2374	2_Ψ_sites
11.2374	2_Ψ_sites
11.1953	3_ore_more_Ψ_sites
11.1953	3_ore_more_Ψ_sites
11.1953	3_ore_more_Ψ_sites
11.1953	3_ore_more_Ψ_sites
11.1953	3_ore_more_Ψ_sites
9.2811	1_Ψ_site
13.0235	1_Ψ_site
10.8963	2_Ψ_sites
10.8963	2_Ψ_sites
8.47764	1_Ψ_site
12.3985	1_Ψ_site
11.1688	1_Ψ_site
11.6213	1_Ψ_site
10.4357	2_Ψ_sites
10.4357	2_Ψ_sites
8.91929	1_Ψ_site
11.7141	2_Ψ_sites
11.7141	2_Ψ_sites
9.80061	1_Ψ_site
9.37849	1_Ψ_site
9.55569	1_Ψ_site
11.704	1_Ψ_site
9.28211	1_Ψ_site
11.8184	2_Ψ_sites
11.8184	2_Ψ_sites
9.17682	1_Ψ_site
8.21784	1_Ψ_site
7.90844	1_Ψ_site
10.4492	1_Ψ_site
10.8725	1_Ψ_site
10.3528	1_Ψ_site
9.31542	1_Ψ_site
7.83023	1_Ψ_site
9.98981	1_Ψ_site
8.17685	1_Ψ_site
9.40811	1_Ψ_site
8.01598	1_Ψ_site
8.81587	1_Ψ_site
8.80761	1_Ψ_site
7.42817	1_Ψ_site
8.73463	1_Ψ_site
15.301	1_Ψ_site
8.35923	1_Ψ_site
8.64359	1_Ψ_site
6.84315	1_Ψ_site
7.84107	1_Ψ_site
9.39226	1_Ψ_site
11.8405	1_Ψ_site
9.93843	1_Ψ_site
8.8984	1_Ψ_site
7.79497	1_Ψ_site
8.18102	1_Ψ_site
9.62474	1_Ψ_site
10.4948	1_Ψ_site
11.4009	1_Ψ_site
9.91681	1_Ψ_site
10.9178	1_Ψ_site
9.81297	1_Ψ_site
8.26617	1_Ψ_site
10.4164	1_Ψ_site
8.85045	1_Ψ_site
8.9952	1_Ψ_site
8.11259	1_Ψ_site
8.40075	1_Ψ_site
7.11695	1_Ψ_site
8.06868	1_Ψ_site
10.0086	1_Ψ_site
8.23431	1_Ψ_site
9.34296	1_Ψ_site
10.6454	1_Ψ_site
10.1402	1_Ψ_site
7.48769	1_Ψ_site
9.695	1_Ψ_site
7.70233	1_Ψ_site
8.31171	1_Ψ_site
7.6075	1_Ψ_site
11.9727	1_Ψ_site
10.7658	1_Ψ_site
14.9923	1_Ψ_site
9.07551	1_Ψ_site
8.79477	1_Ψ_site
8.9745	1_Ψ_site
8.81216	1_Ψ_site
8.80813	1_Ψ_site
8.08959	1_Ψ_site
7.96509	1_Ψ_site
9.13001	1_Ψ_site
9.1509	1_Ψ_site
13.8496	1_Ψ_site
8.74646	1_Ψ_site
8.38052	1_Ψ_site
9.23273	1_Ψ_site
8.36428	1_Ψ_site
8.31386	1_Ψ_site
9.95247	1_Ψ_site
8.27983	1_Ψ_site
10.3579	1_Ψ_site
7.89069	1_Ψ_site
10.1116	1_Ψ_site
11.3138	1_Ψ_site
9.21945	1_Ψ_site
8.54148	1_Ψ_site
9.45069	1_Ψ_site
12.086	1_Ψ_site
7.11901	1_Ψ_site
10.086	1_Ψ_site
8.6486	1_Ψ_site
8.81686	1_Ψ_site
11.9686	1_Ψ_site
13.7207	2_Ψ_sites
13.7207	2_Ψ_sites
7.58069	1_Ψ_site
8.10701	1_Ψ_site
10.2567	1_Ψ_site
10.7935	1_Ψ_site
10.4626	1_Ψ_site
11.0903	1_Ψ_site
10.8701	1_Ψ_site
15.3229	1_Ψ_site
10.5754	1_Ψ_site
11.272	1_Ψ_site
11.9392	1_Ψ_site
11.0247	1_Ψ_site
8.71788	1_Ψ_site
15.345	1_Ψ_site
13.916	1_Ψ_site
9.22524	1_Ψ_site
8.63099	1_Ψ_site
13.6296	1_Ψ_site
9.85776	1_Ψ_site
9.6348	1_Ψ_site
8.47401	1_Ψ_site
10.9649	1_Ψ_site
9.69529	1_Ψ_site
14.2988	1_Ψ_site
9.79985	1_Ψ_site
11.6905	1_Ψ_site
15.6571	1_Ψ_site
12.6038	1_Ψ_site
12.0654	1_Ψ_site
10.2512	1_Ψ_site
14.7424	1_Ψ_site
15.5154	1_Ψ_site
14.8914	1_Ψ_site
16.3637	1_Ψ_site
14.8036	1_Ψ_site
17.7457	1_Ψ_site
12.8737	1_Ψ_site
14.8802	1_Ψ_site
13.8016	1_Ψ_site
13.8782	1_Ψ_site
14.438	1_Ψ_site
12.2909	1_Ψ_site
16.1043	1_Ψ_site
16.8102	2_Ψ_sites
16.8102	2_Ψ_sites
16.7802	1_Ψ_site
14.5731	1_Ψ_site
15.2578	1_Ψ_site
9.82389	1_Ψ_site
11.4053	2_Ψ_sites
11.4053	2_Ψ_sites
7.84214	1_Ψ_site
6.72028	1_Ψ_site
10.5268	1_Ψ_site
8.9038	1_Ψ_site
8.74719	1_Ψ_site
8.18318	1_Ψ_site
8.38004	1_Ψ_site
8.45583	1_Ψ_site
14.0048	1_Ψ_site
10.7634	1_Ψ_site
8.78307	1_Ψ_site
7.05409	1_Ψ_site
8.45767	1_Ψ_site
10.0628	1_Ψ_site
8.88269	1_Ψ_site
8.76002	1_Ψ_site
9.762	1_Ψ_site
9.81738	1_Ψ_site
7.49856	1_Ψ_site
9.25056	1_Ψ_site
6.97022	1_Ψ_site
6.39891	1_Ψ_site
9.18306	1_Ψ_site
11.4312	1_Ψ_site
9.68324	2_Ψ_sites
9.68324	2_Ψ_sites
9.87359	1_Ψ_site
9.01115	1_Ψ_site
6.74557	1_Ψ_site
11.1173	1_Ψ_site
9.84553	1_Ψ_site
12.1451	1_Ψ_site
8.39729	1_Ψ_site
8.65438	1_Ψ_site
9.34551	1_Ψ_site
8.34936	1_Ψ_site
7.23758	1_Ψ_site
10.4077	1_Ψ_site
10.4923	1_Ψ_site
9.99139	1_Ψ_site
8.60325	1_Ψ_site
8.92045	1_Ψ_site
9.50203	1_Ψ_site
9.51985	1_Ψ_site
7.16357	1_Ψ_site
13.0677	1_Ψ_site
9.39306	1_Ψ_site
9.2957	1_Ψ_site
8.31763	1_Ψ_site
10.0725	1_Ψ_site
7.95214	1_Ψ_site
10.3248	1_Ψ_site
10.593	1_Ψ_site
10.2807	1_Ψ_site
8.72704	1_Ψ_site
11.6849	1_Ψ_site
9.2768	1_Ψ_site
7.58584	1_Ψ_site
8.15923	1_Ψ_site
8.74815	1_Ψ_site
7.99525	1_Ψ_site
8.44754	1_Ψ_site
7.3878	1_Ψ_site
8.20886	1_Ψ_site
8.69165	1_Ψ_site
11.6658	1_Ψ_site
8.64277	1_Ψ_site
9.49894	1_Ψ_site
8.9165	1_Ψ_site
9.50737	1_Ψ_site
9.8115	1_Ψ_site
9.94426	1_Ψ_site
10.2686	1_Ψ_site
10.5312	1_Ψ_site
10.2841	1_Ψ_site
9.60285	1_Ψ_site
9.26526	1_Ψ_site
8.37646	1_Ψ_site
10.5936	2_Ψ_sites
10.5936	2_Ψ_sites
10.4178	2_Ψ_sites
10.4178	2_Ψ_sites
9.72644	1_Ψ_site
9.95281	1_Ψ_site
10.8313	1_Ψ_site
9.27483	1_Ψ_site
8.73042	1_Ψ_site
8.32629	1_Ψ_site
8.97837	1_Ψ_site
11.8565	2_Ψ_sites
11.8565	2_Ψ_sites
10.7454	1_Ψ_site
9.01632	1_Ψ_site
9.4279	1_Ψ_site
11.5683	1_Ψ_site
11.243	1_Ψ_site
9.52186	1_Ψ_site
9.17875	1_Ψ_site
9.07146	1_Ψ_site
9.0663	1_Ψ_site
9.17149	1_Ψ_site
10.4638	1_Ψ_site
8.9681	1_Ψ_site
9.31277	1_Ψ_site
9.64896	1_Ψ_site
8.73708	1_Ψ_site
8.93459	1_Ψ_site
9.58941	1_Ψ_site
9.35428	1_Ψ_site
8.9431	1_Ψ_site
10.596	1_Ψ_site
11.1289	2_Ψ_sites
11.1289	2_Ψ_sites
9.65437	1_Ψ_site
10.5718	1_Ψ_site
7.82023	1_Ψ_site
8.7086	1_Ψ_site
11.017	1_Ψ_site
10.0752	1_Ψ_site
8.79216	1_Ψ_site
8.23077	1_Ψ_site
9.87863	1_Ψ_site
9.95996	1_Ψ_site
8.99683	1_Ψ_site
9.7612	1_Ψ_site
10.0941	1_Ψ_site
9.3343	1_Ψ_site
8.74896	1_Ψ_site
8.87131	1_Ψ_site
12.5272	2_Ψ_sites
12.5272	2_Ψ_sites
10.9354	3_ore_more_Ψ_sites
10.9354	3_ore_more_Ψ_sites
10.9354	3_ore_more_Ψ_sites
9.08867	1_Ψ_site
8.77477	1_Ψ_site
8.72106	1_Ψ_site
10.2822	1_Ψ_site
10.3079	1_Ψ_site
9.49527	1_Ψ_site
10.1836	1_Ψ_site
10.1425	2_Ψ_sites
10.1425	2_Ψ_sites
9.62302	1_Ψ_site
8.62272	1_Ψ_site
12.8621	1_Ψ_site
10.4974	2_Ψ_sites
10.4974	2_Ψ_sites
13.7709	3_ore_more_Ψ_sites
13.7709	3_ore_more_Ψ_sites
11.8086	3_ore_more_Ψ_sites
11.8086	3_ore_more_Ψ_sites
9.84008	1_Ψ_site
10.2069	1_Ψ_site
9.49705	1_Ψ_site
8.75493	1_Ψ_site
9.47944	1_Ψ_site
8.76997	1_Ψ_site
9.16583	1_Ψ_site
9.9252	1_Ψ_site
9.8981	1_Ψ_site
9.31522	1_Ψ_site
9.39183	1_Ψ_site
10.2469	1_Ψ_site
8.3179	1_Ψ_site
8.44268	1_Ψ_site
9.67951	1_Ψ_site
12.1586	3_ore_more_Ψ_sites
12.1586	3_ore_more_Ψ_sites
12.1586	3_ore_more_Ψ_sites
8.8953	1_Ψ_site
8.7289	1_Ψ_site
8.93868	1_Ψ_site
9.64439	1_Ψ_site
12.0738	1_Ψ_site
9.61695	2_Ψ_sites
9.61695	2_Ψ_sites
10.1893	1_Ψ_site
9.43475	1_Ψ_site
9.23002	1_Ψ_site
10.7883	1_Ψ_site
7.85421	1_Ψ_site
8.79913	1_Ψ_site
12.4789	3_ore_more_Ψ_sites
12.4789	3_ore_more_Ψ_sites
9.45308	1_Ψ_site
10.018	1_Ψ_site
10.0059	1_Ψ_site
8.9017	1_Ψ_site
10.1513	1_Ψ_site
11.5512	1_Ψ_site
12.3196	1_Ψ_site
8.64537	1_Ψ_site
11.2264	1_Ψ_site
12.157	1_Ψ_site
8.51037	1_Ψ_site
8.63605	1_Ψ_site
10.4262	1_Ψ_site
9.95595	1_Ψ_site
9.85408	1_Ψ_site
9.17294	1_Ψ_site
9.51461	1_Ψ_site
11.9308	2_Ψ_sites
11.9308	2_Ψ_sites
10.363	1_Ψ_site
9.85729	1_Ψ_site
9.17841	1_Ψ_site
9.57492	1_Ψ_site
10.5981	1_Ψ_site
8.9747	1_Ψ_site
9.5197	1_Ψ_site
8.70553	1_Ψ_site
9.47236	1_Ψ_site
8.44455	1_Ψ_site
12.4864	3_ore_more_Ψ_sites
12.4864	3_ore_more_Ψ_sites
11.2943	1_Ψ_site
9.31532	1_Ψ_site
9.45635	1_Ψ_site
9.85758	1_Ψ_site
9.46089	1_Ψ_site
9.31742	1_Ψ_site
12.0418	1_Ψ_site
11.3409	1_Ψ_site
8.73924	1_Ψ_site
9.28853	1_Ψ_site
7.89609	1_Ψ_site
9.95223	1_Ψ_site
11.7411	1_Ψ_site
11.3695	2_Ψ_sites
11.3695	2_Ψ_sites
9.64731	1_Ψ_site
9.0294	1_Ψ_site
9.31293	1_Ψ_site
9.68563	1_Ψ_site
8.25297	2_Ψ_sites
8.25297	2_Ψ_sites
9.10755	1_Ψ_site
12.7725	1_Ψ_site
8.71855	1_Ψ_site
9.4424	1_Ψ_site
9.79824	1_Ψ_site
9.08898	1_Ψ_site
8.52504	1_Ψ_site
8.36494	1_Ψ_site
12.2174	1_Ψ_site
9.51981	1_Ψ_site
8.46679	1_Ψ_site
10.8827	1_Ψ_site
11.3358	1_Ψ_site
10.2303	1_Ψ_site
9.87172	1_Ψ_site
9.11359	1_Ψ_site
9.3953	1_Ψ_site
8.75201	1_Ψ_site
8.50526	1_Ψ_site
8.89525	1_Ψ_site
11.9047	2_Ψ_sites
11.9047	2_Ψ_sites
10.7198	1_Ψ_site
8.32172	1_Ψ_site
8.16034	1_Ψ_site
9.31499	1_Ψ_site
8.56509	1_Ψ_site
9.70463	1_Ψ_site
8.73391	1_Ψ_site
10.8847	1_Ψ_site
9.28729	1_Ψ_site
9.4682	1_Ψ_site
9.04426	1_Ψ_site
9.34969	1_Ψ_site
9.76961	1_Ψ_site
10.2794	1_Ψ_site
11.1059	1_Ψ_site
10.3469	2_Ψ_sites
10.3469	2_Ψ_sites
8.21237	1_Ψ_site
9.48104	1_Ψ_site
8.68073	1_Ψ_site
10.4655	1_Ψ_site
10.1756	1_Ψ_site
8.7167	1_Ψ_site
8.8363	1_Ψ_site
9.69181	1_Ψ_site
10.7186	1_Ψ_site
11.6114	1_Ψ_site
9.63355	1_Ψ_site
10.8619	1_Ψ_site
9.83715	1_Ψ_site
11.7285	1_Ψ_site
11.7979	1_Ψ_site
19.8268	1_Ψ_site
18.9124	2_Ψ_sites
18.9124	2_Ψ_sites
9.15734	1_Ψ_site
10.6367	1_Ψ_site
11.5617	1_Ψ_site
11.271	1_Ψ_site
9.85487	1_Ψ_site
11.8037	1_Ψ_site
10.8983	1_Ψ_site
9.83227	1_Ψ_site
10.6695	1_Ψ_site
11.0762	1_Ψ_site
9.23745	1_Ψ_site
8.90464	1_Ψ_site
9.27506	1_Ψ_site
10.3422	1_Ψ_site
9.45295	1_Ψ_site
13.6516	1_Ψ_site
13.9883	3_ore_more_Ψ_sites
13.9883	3_ore_more_Ψ_sites
13.9883	3_ore_more_Ψ_sites
13.9883	3_ore_more_Ψ_sites
11.5718	1_Ψ_site
9.60145	1_Ψ_site
10.0418	1_Ψ_site
11.2281	1_Ψ_site
10.1565	1_Ψ_site
15.4813	1_Ψ_site
13.0488	1_Ψ_site
15.2903	1_Ψ_site
10.7317	1_Ψ_site
12.4643	1_Ψ_site
9.94844	1_Ψ_site
9.57811	1_Ψ_site
8.79789	1_Ψ_site
8.37817	1_Ψ_site
8.30918	1_Ψ_site
8.13368	1_Ψ_site
7.8387	2_Ψ_sites
7.8387	2_Ψ_sites
10.0601	1_Ψ_site
8.76133	1_Ψ_site
8.69122	1_Ψ_site
7.74645	1_Ψ_site
8.37787	1_Ψ_site
8.70339	1_Ψ_site
8.42167	1_Ψ_site
10.6467	1_Ψ_site
9.83415	1_Ψ_site
10.277	1_Ψ_site
9.49549	1_Ψ_site
8.25641	1_Ψ_site
9.61663	1_Ψ_site
7.89742	1_Ψ_site
8.20862	1_Ψ_site
8.34282	1_Ψ_site
8.93167	1_Ψ_site
8.47059	1_Ψ_site
8.44255	1_Ψ_site
9.29926	1_Ψ_site
9.09922	1_Ψ_site
9.01315	1_Ψ_site
8.80086	1_Ψ_site
[truncated: 1,660 more rows]

## Sheet: Fig S1B
Deletion ratios
Replicate 1	Replicate 2
0.16	0.05
0.2	0.14
0.09	0.21
0.08	0.2
0.08	0.09
0.17	0.12
0.08	0.11
0.22	0.32
0.3	0.11
0.22	0.1
0.23	0.28
0.55	0.39
0.07	0.05
0.05	0.08
0.08	0.06
0.29	0.28
0.05	0.05
0.05	0.05
0.05	0.06
0.05	0.07
0.06	0.08
0.05	0.06
0.07	0.06
0.22	0.45
0.19	0.18
0.1	0.25
0.08	0.05
0.06	0.05
0.08	0.09
0.06	0.06
0.25	0.14
0.18	0.14
0.15	0.19
0.05	0.18
0.16	0.1
0.07	0.15
0.13	0.1
0.08	0.17
0.06	0.06
0.17	0.11
0.18	0.15
0.11	0.15
0.07	0.13
0.13	0.17
0.08	0.11
0.09	0.11
0.24	0.16
0.25	0.18
0.19	0.21
0.08	0.18
0.26	0.19
0.27	0.11
0.05	0.19
0.08	0.05
0.1	0.09
0.06	0.06
0.09	0.09
0.06	0.09
0.09	0.07
0.05	0.07
0.05	0.05
0.05	0.05
0.08	0.06
0.09	0.06
0.06	0.08
0.11	0.09
0.05	0.05
0.07	0.1
0.08	0.06
0.07	0.05
0.05	0.05
0.06	0.06
0.06	0.06
0.07	0.07
0.05	0.05
0.05	0.09
0.05	0.09
0.06	0.05
0.21	0.26
0.18	0.15
0.17	0.15
0.16	0.22
0.28	0.08
0.27	0.23
0.34	0.16
0.23	0.26
0.13	0.26
0.06	0.13
0.11	0.08
0.09	0.08
0.1	0.13
0.15	0.12
0.09	0.08
0.19	0.09
0.06	0.06
0.07	0.09
0.06	0.05
0.05	0.07
0.05	0.05
0.05	0.07
0.11	0.06
0.06	0.08
0.07	0.05
0.06	0.05
0.05	0.05
0.05	0.06
0.05	0.05
0.05	0.05
0.05	0.05
0.07	0.07
0.05	0.06
0.05	0.05
0.08	0.06
0.12	0.07
0.05	0.06
0.06	0.05
0.12	0.13
0.05	0.05
0.06	0.05
0.07	0.11
0.05	0.05
0.09	0.06
0.1	0.08
0.09	0.09
0.12	0.08
0.07	0.05
0.06	0.12
0.15	0.08
0.15	0.22
0.07	0.05
0.05	0.05
0.33	0.35
0.43	0.32
0.54	0.34
0.05	0.34
0.54	0.44
0.25	0.19
0.16	0.13
0.07	0.07
0.1	0.11
0.09	0.1
0.1	0.15
0.1	0.11
0.07	0.11
0.14	0.06
0.05	0.07
0.08	0.11
0.05	0.05
0.11	0.12
0.07	0.11
0.05	0.14
0.32	0.19
0.05	0.06
0.06	0.06
0.05	0.05
0.05	0.07
0.19	0.19
0.05	0.05
0.05	0.06
0.07	0.05
0.07	0.12
0.07	0.05
0.1	0.09
0.12	0.11
0.09	0.1
0.05	0.09
0.07	0.05
0.05	0.07
0.07	0.06
0.16	0.11
0.14	0.17
0.15	0.18
0.1	0.12
0.12	0.13
0.07	0.05
0.05	0.07
0.12	0.15
0.1	0.12
0.08	0.13
0.1	0.06
0.13	0.06
0.12	0.09
0.05	0.07
0.12	0.18
0.15	0.2
0.17	0.16
0.14	0.19
0.36	0.37
0.41	0.32
0.44	0.37
0.36	0.37
0.46	0.47
0.44	0.32
0.44	0.37
0.47	0.49
0.63	0.5
0.39	0.27
0.38	0.31
0.31	0.28
0.38	0.27
0.3	0.15
0.05	0.06
0.06	0.08
0.1	0.08
0.09	0.08
0.1	0.1
0.05	0.11
0.05	0.08
0.06	0.05
0.07	0.17
0.08	0.06
0.09	0.06
0.29	0.14
0.28	0.42
0.29	0.25
0.34	0.48
0.53	0.14
0.06	0.05
0.18	0.27
0.11	0.06
0.05	0.06
0.06	0.05
0.06	0.06
0.15	0.05
0.12	0.13
0.18	0.16
0.1	0.12
0.13	0.07
0.33	0.24
0.05	0.06
0.05	0.07
0.12	0.05
0.07	0.06
0.09	0.08
0.07	0.06
0.06	0.06
0.05	0.07
0.1	0.07
0.05	0.06
0.05	0.05
0.1	0.05
0.08	0.08
0.09	0.07
0.05	0.05
0.06	0.06
0.05	0.05
0.12	0.12
0.07	0.3
0.11	0.18
0.16	0.16
0.05	0.05
0.12	0.15
0.2	0.18
0.13	0.1
0.16	0.14
0.19	0.09
0.05	0.06
0.05	0.09
0.41	0.34
0.45	0.34
0.38	0.33
0.4	0.28
0.45	0.41
0.09	0.32
0.06	0.13
0.27	0.31
0.27	0.32
0.4	0.3
0.37	0.36
0.33	0.08
0.15	0.19
0.17	0.22
0.25	0.24
0.06	0.18
0.05	0.05
0.08	0.06
0.25	0.41
0.24	0.29
0.36	0.18
0.32	0.49
0.47	0.33
0.07	0.05
0.05	0.06
0.06	0.06
0.07	0.07
0.06	0.1
0.07	0.07
0.09	0.08
0.05	0.06
0.05	0.05
0.05	0.05
0.05	0.08
0.07	0.11
0.06	0.05
0.06	0.05
0.05	0.05
0.06	0.06
0.08	0.1
0.05	0.05
0.1	0.12
0.1	0.2
0.15	0.17
0.08	0.14
0.14	0.19
0.21	0.18
0.35	0.55
0.43	0.21
0.49	0.52
0.07	0.05
0.36	0.36
0.34	0.12
0.39	0.32
0.45	0.32
0.3	0.34
0.32	0.26
0.32	0.26
0.32	0.35
0.44	0.32
0.08	0.07
0.05	0.05
0.05	0.07
0.05	0.06
0.51	0.4
0.48	0.37
0.41	0.4
0.43	0.41
0.54	0.24
0.47	0.42
0.45	0.33
0.43	0.36
0.46	0.4
0.54	0.15
0.05	0.08
0.12	0.12
0.09	0.08
0.1	0.11
0.39	0.31
0.44	0.38
0.42	0.37
0.37	0.36
0.37	0.05
0.06	0.05
0.05	0.07
0.07	0.06
0.05	0.06
0.06	0.06
0.06	0.11
0.1	0.06
0.06	0.05
0.07	0.12
0.05	0.05
0.06	0.06
0.08	0.08
0.05	0.09
0.06	0.05
0.05	0.05
0.06	0.08
0.08	0.05
0.07	0.06
0.05	0.06
0.09	0.08
0.05	0.05
0.06	0.08
0.06	0.06
0.09	0.08
0.06	0.09
0.07	0.06
0.07	0.11
0.16	0.18
0.05	0.06
0.07	0.07
0.15	0.16
0.06	0.18
0.09	0.11
0.23	0.18
0.1	0.1
0.06	0.16
0.06	0.06
0.06	0.06
0.07	0.08
0.05	0.06
0.16	0.13
0.05	0.05
0.06	0.07
0.06	0.11
0.06	0.23
0.07	0.17
0.07	0.08
0.32	0.27
0.26	0.17
0.27	0.23
0.39	0.33
0.3	0.13
0.05	0.05
0.06	0.05
0.08	0.07
0.07	0.07
0.09	0.08
0.08	0.08
0.73	0.7
0.79	0.67
0.7	0.66
0.75	0.72
0.76	0.54
0.27	0.19
0.05	0.06
0.08	0.05
0.08	0.06
0.28	0.14
0.12	0.08
0.05	0.06
0.05	0.07
0.06	0.07
0.12	0.05
0.07	0.08
0.14	0.12
0.13	0.11
0.09	0.13
0.16	0.11
0.12	0.06
0.05	0.1
0.05	0.05
0.06	0.07
0.37	0.37
0.44	0.43
0.41	0.4
0.4	0.36
0.51	0.31
0.48	0.43
0.51	0.38
0.45	0.4
0.45	0.41
0.55	0.31
0.53	0.45
0.55	0.41
0.47	0.4
0.5	0.45
0.58	0.33
0.21	0.19
0.2	0.15
0.21	0.17
0.18	0.2
0.21	0.09
0.32	0.33
0.32	0.3
0.32	0.25
0.33	0.34
0.33	0.12
0.05	0.06
0.05	0.05
0.08	0.05
0.08	0.07
0.05	0.06
0.12	0.12
0.09	0.11
0.05	0.08
0.1	0.07
0.05	0.07
0.06	0.05
0.07	0.06
0.05	0.07
0.06	0.05
0.07	0.06
0.05	0.06
0.06	0.06
0.07	0.06
0.1	0.06
0.06	0.12
0.25	0.24
0.3	0.32
0.23	0.22
0.25	0.24
0.28	0.15
0.19	0.17
0.23	0.31
0.19	0.18
0.16	0.2
0.22	0.13
0.2	0.2
0.25	0.23
0.22	0.21
0.21	0.23
0.27	0.08
0.09	0.09
0.06	0.07
0.05	0.1
0.07	0.06
0.05	0.1
0.09	0.07
0.26	0.32
0.35	0.33
0.18	0.14
0.39	0.34
0.12	0.29
0.45	0.09
0.23	0.13
0.06	0.08
0.06	0.05
0.08	0.05
0.05	0.05
0.06	0.06
0.05	0.07
0.05	0.06
0.05	0.07
0.05	0.07
0.1	0.09
0.12	0.14
0.15	0.15
0.14	0.12
0.11	0.1
0.05	0.06
0.05	0.07
0.05	0.07
0.08	0.06
0.08	0.06
0.05	0.05
0.07	0.05
0.06	0.07
0.07	0.08
0.05	0.05
0.07	0.09
0.07	0.1
0.06	0.12
0.06	0.15
0.13	0.1
0.1	0.09
0.09	0.09
0.05	0.07
0.07	0.06
0.07	0.07
0.05	0.05
0.11	0.08
0.1	0.07
0.07	0.08
0.06	0.12
0.1	0.09
0.05	0.09
0.06	0.05
0.05	0.05
0.08	0.05
0.05	0.07
0.09	0.07
0.05	0.05
0.05	0.08
0.06	0.08
0.05	0.07
0.05	0.05
0.07	0.07
0.08	0.07
0.06	0.06
0.05	0.05
0.07	0.06
0.1	0.05
0.07	0.06
0.08	0.07
0.06	0.07
0.09	0.08
0.19	0.15
0.22	0.24
0.2	0.19
0.19	0.16
0.27	0.17
0.39	0.37
0.38	0.35
0.4	0.33
0.4	0.34
0.06	0.33
0.05	0.34
0.17	0.15
0.14	0.12
0.14	0.11
0.15	0.15
0.2	0.08
0.05	0.05
0.05	0.05
0.05	0.06
0.05	0.13
0.07	0.05
0.07	0.05
0.06	0.06
0.06	0.05
0.06	0.05
0.08	0.06
0.06	0.05
0.11	0.05
0.05	0.05
0.08	0.2
0.05	0.05
0.05	0.05
0.13	0.16
0.13	0.1
0.19	0.09
0.09	0.05
0.06	0.06
0.09	0.07
0.06	0.07
0.06	0.07
0.08	0.07
0.05	0.08
0.32	0.26
0.36	0.31
0.27	0.2
0.39	0.28
0.38	0.15
0.05	0.11
0.05	0.11
0.07	0.22
0.07	0.17
0.43	0.38
0.45	0.29
0.39	0.33
0.44	0.34
0.46	0.45
0.07	0.06
0.05	0.07
0.08	0.07
0.15	0.16
0.2	0.2
0.14	0.11
0.13	0.15
0.2	0.05
0.09	0.12
0.05	0.05
0.05	0.06
0.05	0.06
0.07	0.06
0.1	0.13
0.05	0.05
0.2	0.16
0.21	0.11
0.06	0.06
0.05	0.05
0.05	0.05
0.05	0.08
0.05	0.06
0.06	0.07
0.05	0.05
0.05	0.05
0.08	0.05
0.06	0.07
0.07	0.05
0.06	0.06
0.05	0.07
0.07	0.07
0.21	0.2
0.24	0.26
0.22	0.19
0.28	0.22
0.43	0.33
0.05	0.05
0.06	0.07
0.07	0.06
0.22	0.27
0.05	0.05
0.08	0.11
0.09	0.07
0.07	0.06
0.05	0.05
0.07	0.08
0.09	0.06
0.05	0.06
0.06	0.07
0.17	0.11
0.05	0.05
0.06	0.06
0.11	0.12
0.1	0.15
0.13	0.2
0.18	0.17
0.07	0.06
0.05	0.06
0.06	0.06
0.1	0.08
0.08	0.05
0.05	0.06
0.09	0.06
0.05	0.05
0.05	0.05
0.05	0.05
0.05	0.07
0.07	0.08
0.11	0.06
0.1	0.12
0.08	0.07
0.05	0.05
0.08	0.07
0.1	0.15
0.06	0.08
0.06	0.07
0.05	0.05
0.05	0.05
0.08	0.05
0.07	0.06
0.06	0.07
0.08	0.05
0.17	0.19
0.19	0.18
0.23	0.21
0.24	0.08
0.11	0.12
0.11	0.09
0.15	0.11
0.15	0.14
0.19	0.09
0.09	0.3
0.06	0.13
0.56	0.49
0.54	0.48
0.56	0.48
0.61	0.5
0.52	0.5
0.19	0.15
0.18	0.2
0.15	0.16
0.2	0.15
0.18	0.17
0.05	0.05
0.1	0.08
0.07	0.08
0.08	0.07
0.05	0.05
0.12	0.12
0.13	0.16
0.1	0.08
0.12	0.09
0.14	0.1
0.15	0.18
0.13	0.13
0.15	0.17
0.2	0.22
0.23	0.07
0.09	0.07
0.09	0.08
0.06	0.07
0.09	0.08
0.13	0.06
0.16	0.18
0.19	0.11
0.2	0.18
0.19	0.18
0.16	0.05
0.1	0.09
0.09	0.07
0.1	0.09
0.27	0.22
0.37	0.28
0.25	0.2
0.27	0.18
0.21	0.07
0.35	0.26
0.35	0.24
0.28	0.23
0.34	0.29
0.05	0.06
0.06	0.06
0.05	0.05
0.05	0.05
0.06	0.05
0.06	0.07
0.05	0.06
0.06	0.08
0.06	0.05
0.07	0.07
0.07	0.05
0.07	0.08
0.13	0.15
0.17	0.18
0.13	0.1
0.14	0.14
0.2	0.07
0.05	0.06
0.05	0.05
0.09	0.06
0.41	0.39
0.47	0.34
0.4	0.33
0.4	0.32
0.45	0.41
0.08	0.31
0.06	0.14
0.05	0.05
0.07	0.06
0.07	0.06
0.06	0.05
0.06	0.05
0.06	0.05
0.08	0.05
0.07	0.06
0.05	0.07
0.07	0.05
0.05	0.06
0.05	0.06
0.05	0.1
0.05	0.07
0.06	0.06
0.07	0.05
0.06	0.06
0.07	0.05
0.05	0.05
0.08	0.08
0.06	0.05
0.07	0.05
0.06	0.06
0.07	0.05
0.06	0.05
0.06	0.07
0.08	0.08
0.06	0.06
0.09	0.05
0.06	0.06
0.13	0.08
0.11	0.08
0.05	0.05
0.07	0.06
0.33	0.31
0.25	0.15
0.31	0.27
0.38	0.3
0.07	0.3
0.06	0.14
0.11	0.05
0.09	0.09
0.06	0.08
0.09	0.1
0.08	0.1
0.09	0.06
0.07	0.13
0.55	0.53
0.52	0.38
0.5	0.47
0.55	0.52
0.62	0.35
0.06	0.1
0.1	0.07
0.07	0.06
0.07	0.1
0.39	0.38
0.38	0.27
0.36	0.35
0.39	0.34
0.52	0.21
0.61	0.54
0.56	0.52
0.55	0.5
0.62	0.51
0.65	0.43
0.51	0.4
0.55	0.52
0.45	0.36
0.5	0.45
0.56	0.15
0.1	0.09
0.06	0.05
0.11	0.06
0.05	0.05
0.33	0.34
0.19	0.21
0.14	0.06
0.19	0.17
0.23	0.25
0.12	0.12
0.11	0.08
0.16	0.12
0.13	0.15
0.08	0.29
0.05	0.13
0.07	0.07
0.06	0.05
0.05	0.05
0.05	0.06
0.06	0.05
0.06	0.14
0.06	0.07
0.07	0.07
0.08	0.08
0.07	0.05
0.05	0.07
0.06	0.05
0.06	0.08
0.37	0.27
0.26	0.32
0.15	0.13
0.21	0.33
0.06	0.17
0.17	0.13
0.18	0.11
0.16	0.19
0.21	0.14
0.23	0.24
0.05	0.07
0.05	0.05
0.05	0.05
0.4	0.42
0.47	0.4
0.4	0.31
0.48	0.39
0.47	0.13
0.42	0.35
0.47	0.39
0.42	0.36
0.45	0.29
0.26	0.22
0.31	0.31
0.18	0.18
0.25	0.22
0.26	0.23
0.07	0.08
0.08	0.05
0.05	0.05
0.08	0.08
0.05	0.1
0.09	0.11
0.09	0.11
0.06	0.06
0.07	0.05
0.06	0.06
0.05	0.05
0.06	0.06
0.09	0.1
0.07	0.07
0.06	0.1
0.08	0.08
0.08	0.06
0.09	0.07
0.08	0.07
0.05	0.08
0.07	0.06
0.06	0.05
0.05	0.06
0.05	0.05
0.08	0.08
0.06	0.06
0.09	0.08
0.06	0.07
0.06	0.06
0.05	0.07
0.07	0.07
0.06	0.07
0.23	0.12
0.19	0.34
0.27	0.35
0.2	0.07
0.07	0.09
0.05	0.11
0.18	0.25
0.32	0.15
0.29	0.22
0.28	0.15
0.09	0.13
0.15	0.14
0.15	0.14
0.11	0.21
0.16	0.09
0.06	0.05
0.37	0.39
0.47	0.43
0.43	0.36
0.43	0.4
0.45	0.21
0.11	0.14
0.12	0.12
0.11	0.12
0.14	0.17
0.14	0.07
0.06	0.09
0.11	0.07
0.09	0.11
0.32	0.35
0.46	0.43
0.36	0.31
0.35	0.35
0.37	0.17
0.16	0.2
0.25	0.18
0.16	0.12
0.16	0.21
0.21	0.09
0.12	0.14
0.1	0.05
0.14	0.12
0.14	0.13
0.05	0.07
0.05	0.06
0.05	0.06
0.05	0.05
0.09	0.06
0.06	0.05
0.08	0.1
0.06	0.06
0.09	0.07
0.07	0.06
0.06	0.06
0.06	0.06
0.56	0.51
0.58	0.44
0.59	0.51
0.57	0.53
0.74	0.49
0.05	0.06
0.06	0.05
0.13	0.05
0.09	0.07
0.09	0.06
0.06	0.05
0.05	0.05
0.06	0.05
0.07	0.05
0.05	0.08
0.09	0.07
0.06	0.06
0.12	0.06
0.05	0.05
0.06	0.06
0.05	0.05
0.42	0.35
0.48	0.34
0.29	0.21
0.4	0.4
0.35	0.31
0.33	0.22
0.29	0.25
0.34	0.42
0.08	0.07
0.12	0.08
0.07	0.06
0.08	0.1
0.37	0.39
0.51	0.45
0.38	0.19
0.45	0.44
0.48	0.23
0.31	0.41
0.27	0.26
0.32	0.22
0.37	0.45
0.44	0.18
0.07	0.06
0.17	0.11
0.07	0.05
0.11	0.09
0.37	0.28
0.39	0.32
0.3	0.27
0.39	0.31
0.5	0.15
0.3	0.32
0.25	0.2
0.31	0.22
0.39	0.34
0.5	0.07
0.32	0.21
0.22	0.14
0.17	0.15
0.19	0.25
0.3	0.11
0.26	0.36
0.13	0.06
0.23	0.18
0.24	0.39
0.5	0.37
0.37	0.3
0.31	0.31
0.37	0.38
0.46	0.19
0.33	0.47
0.21	0.1
0.32	0.28
0.34	0.48
0.27	0.28
0.29	0.29
0.24	0.21
0.19	0.29
0.36	0.14
0.17	0.2
0.19	0.15
0.15	0.12
0.1	0.2
0.24	0.07
0.52	0.46
0.44	0.22
0.47	0.48
0.6	0.52
0.58	0.4
0.43	0.43
0.33	0.1
0.43	0.34
0.54	0.47
0.56	0.06
0.09	0.05
0.06	0.05
0.07	0.07
0.06	0.06
0.07	0.06
0.05	0.05
0.09	0.07
0.06	0.05
0.08	0.07
0.1	0.11
0.07	0.12
0.08	0.05
0.06	0.1
0.09	0.09
0.09	0.1
0.12	0.13
0.1	0.08
0.11	0.1
0.08	0.06
0.16	0.06
0.1	0.09
0.07	0.12
0.11	0.09
0.08	0.12
0.11	0.08
0.1	0.13
0.11	0.08
0.11	0.08
0.13	0.16
0.2	0.21
0.25	0.14
0.21	0.16
0.23	0.22
0.61	0.58
0.65	0.42
0.57	0.52
0.64	0.62
0.67	0.41
0.05	0.41
0.66	0.54
0.61	0.5
0.52	0.53
0.57	0.53
0.65	0.41
0.07	0.11
0.07	0.07
0.07	0.06
0.07	0.11
0.17	0.21
0.17	0.14
0.17	0.15
0.22	0.2
0.61	0.48
0.57	0.45
0.51	0.46
0.49	0.48
0.52	0.29
0.58	0.52
0.57	0.4
0.53	0.48
0.49	0.5
0.65	0.41
0.05	0.09
0.12	0.19
0.19	0.1
0.18	0.11
0.15	0.2
0.47	0.42
0.46	0.41
0.49	0.43
0.41	0.43
0.49	0.39
0.11	0.14
0.15	0.13
0.1	0.12
0.51	0.42
0.43	0.4
0.44	0.43
0.41	0.44
0.05	0.44
0.5	0.28
0.07	0.08
0.07	0.09
0.41	0.27
0.28	0.29
0.32	0.27
0.05	0.06
0.05	0.05
0.06	0.06
0.08	0.06
0.09	0.09
0.08	0.06
0.06	0.07
0.08	0.05
0.05	0.07
0.09	0.07
0.09	0.12
0.08	0.1
0.06	0.07
0.08	0.14
0.1	0.11
0.08	0.09
0.05	0.08
0.09	0.08
0.12	0.05
0.13	0.13
0.11	0.14
0.14	0.17
0.16	0.1
0.15	0.12
0.05	0.1
0.06	0.06
0.05	0.07
0.07	0.07
0.05	0.06
0.05	0.07
0.05	0.06
0.05	0.05
0.22	0.16
0.08	0.11
0.09	0.09
0.06	0.11
0.09	0.07
0.08	0.05
0.06	0.06
0.05	0.08
0.06	0.05
0.07	0.05
0.07	0.07
0.05	0.05
0.28	0.22
0.18	0.28
0.14	0.17
0.31	0.11
0.09	0.31
0.26	0.39
0.31	0.35
0.31	0.2
0.28	0.39
0.06	0.29
0.51	0.15
0.2	0.23
0.28	0.13
0.22	0.09
0.11	0.23
0.12	0.05
0.07	0.07
0.11	0.1
0.05	0.05

## Sheet: Fig. S2C
Deletion ratio	Pseudo_pos
0.0633333	nonbase-pairing
0.11	nonbase-pairing
0.0866667	nonbase-pairing
0.055	base-pairing
0.08	nonbase-pairing
0.075	nonbase-pairing
0.06	nonbase-pairing
0.0575	nonbase-pairing
0.0566667	base-pairing
0.0755556	nonbase-pairing
0.09125	base-pairing
0.06	nonbase-pairing
0.06375	nonbase-pairing
0.05	nonbase-pairing
0.0566667	base-pairing
0.05	base-pairing
0.058	base-pairing
0.055	nonbase-pairing
0.07	base-pairing
0.07	nonbase-pairing
0.075	nonbase-pairing
0.0744444	nonbase-pairing
0.07	nonbase-pairing
0.07	nonbase-pairing
0.055	nonbase-pairing
0.08	nonbase-pairing
0.06	nonbase-pairing
0.05	nonbase-pairing
0.065	nonbase-pairing
0.07	base-pairing
0.05	nonbase-pairing
0.055	nonbase-pairing
0.07	nonbase-pairing
0.075	base-pairing
0.065	base-pairing
0.055	nonbase-pairing
0.055	nonbase-pairing
0.0533333	nonbase-pairing
0.065	nonbase-pairing
0.0557143	nonbase-pairing
0.06	nonbase-pairing
0.086	nonbase-pairing
0.061	base-pairing
0.0566667	nonbase-pairing
0.0575	nonbase-pairing
0.0533333	nonbase-pairing
0.05	nonbase-pairing
0.075	base-pairing
0.06	nonbase-pairing
0.075	nonbase-pairing
0.055	base-pairing
0.0766667	nonbase-pairing
0.104286	base-pairing
0.05	base-pairing
0.0581818	nonbase-pairing
0.0677778	nonbase-pairing
0.06	base-pairing
0.0766667	nonbase-pairing
0.05	nonbase-pairing
0.15	nonbase-pairing
0.065	nonbase-pairing
0.055	nonbase-pairing
0.07	nonbase-pairing
0.0566667	nonbase-pairing
0.055	nonbase-pairing
0.118	nonbase-pairing
0.0666667	nonbase-pairing
0.07	nonbase-pairing
0.075	nonbase-pairing
0.065	nonbase-pairing
0.05	nonbase-pairing
0.07	nonbase-pairing
0.065	nonbase-pairing
0.065	nonbase-pairing
0.055	nonbase-pairing
0.05	base-pairing
0.05	nonbase-pairing
0.0657143	base-pairing
0.08	nonbase-pairing
0.06	nonbase-pairing
0.065	base-pairing
0.08	base-pairing
0.08	base-pairing
0.08	nonbase-pairing
0.0666667	nonbase-pairing
0.055	nonbase-pairing
0.075	nonbase-pairing
0.055	nonbase-pairing
0.0633333	nonbase-pairing
0.05	nonbase-pairing
0.206667	nonbase-pairing
0.06	base-pairing
0.068	base-pairing
0.065	nonbase-pairing
0.05	base-pairing
0.085	nonbase-pairing
0.065	nonbase-pairing
0.095	base-pairing
0.06	nonbase-pairing
0.055	nonbase-pairing
0.05	nonbase-pairing
0.066	nonbase-pairing
0.145714	base-pairing
0.0775	nonbase-pairing
0.0666667	nonbase-pairing
0.05	nonbase-pairing
0.068	nonbase-pairing
0.05	nonbase-pairing
0.06	nonbase-pairing
0.055	base-pairing
0.064	nonbase-pairing
0.0566667	base-pairing
0.07	nonbase-pairing
0.06	nonbase-pairing
0.055	nonbase-pairing
0.05	nonbase-pairing
0.056	nonbase-pairing
0.06	nonbase-pairing
0.0666667	nonbase-pairing
0.065	nonbase-pairing
0.07	nonbase-pairing
0.055	base-pairing
0.05	nonbase-pairing
0.065	nonbase-pairing
0.068	nonbase-pairing
0.05	nonbase-pairing
0.09	nonbase-pairing
0.08	nonbase-pairing
0.0583333	nonbase-pairing
0.06	nonbase-pairing
0.08	nonbase-pairing
0.0533333	base-pairing
0.066	nonbase-pairing
0.0725	nonbase-pairing
0.065	base-pairing
0.05875	base-pairing
0.075	base-pairing
0.065	nonbase-pairing
0.055	base-pairing
0.07	nonbase-pairing
0.16	nonbase-pairing
0.075	nonbase-pairing
0.0566667	nonbase-pairing
0.08	base-pairing
0.0933333	base-pairing
0.065	nonbase-pairing
0.06	base-pairing
0.065	nonbase-pairing
0.07	nonbase-pairing
0.06	nonbase-pairing
0.05	nonbase-pairing
0.075	base-pairing
0.12	nonbase-pairing
0.06125	nonbase-pairing
0.08	nonbase-pairing
0.06	nonbase-pairing
0.0735714	nonbase-pairing
0.07	nonbase-pairing
0.07	nonbase-pairing
0.0642857	nonbase-pairing
0.06	base-pairing
0.06	base-pairing
0.0966667	nonbase-pairing
0.07	nonbase-pairing
0.075	base-pairing
0.07	nonbase-pairing
0.05	nonbase-pairing
0.0966667	nonbase-pairing
0.095	nonbase-pairing
0.0775	base-pairing
0.0666667	nonbase-pairing
0.06	base-pairing
0.07	nonbase-pairing
0.0775	base-pairing
0.075	base-pairing
0.06	nonbase-pairing
0.06	nonbase-pairing
0.0614286	nonbase-pairing
0.0566667	nonbase-pairing
0.135	nonbase-pairing
0.0633333	nonbase-pairing
0.05	nonbase-pairing
0.07	base-pairing
0.06	nonbase-pairing
0.195	base-pairing
0.056	nonbase-pairing
0.06	nonbase-pairing
0.0866667	base-pairing
0.05	nonbase-pairing
0.05	base-pairing
0.06	nonbase-pairing
0.0755556	base-pairing
0.0933333	nonbase-pairing
0.06	base-pairing
0.07	nonbase-pairing
0.103333	nonbase-pairing
0.085	nonbase-pairing
0.0666667	nonbase-pairing
0.075	nonbase-pairing
0.0725	nonbase-pairing
0.0566667	nonbase-pairing
0.055	base-pairing
0.055	nonbase-pairing
0.06	nonbase-pairing
0.0666667	nonbase-pairing
0.06	nonbase-pairing
0.06	nonbase-pairing
0.055	nonbase-pairing
0.085	nonbase-pairing
0.07	base-pairing
0.06	nonbase-pairing
0.065	nonbase-pairing
0.0746667	nonbase-pairing
0.05	nonbase-pairing
0.065	nonbase-pairing
0.0766667	base-pairing
0.06	nonbase-pairing
0.09	base-pairing
0.08	base-pairing
0.06	nonbase-pairing
0.07	nonbase-pairing
0.0633333	base-pairing
0.0633333	base-pairing
0.08	base-pairing
0.05	nonbase-pairing
0.06	nonbase-pairing
0.05	nonbase-pairing
0.05375	base-pairing
0.09	base-pairing
0.055	base-pairing
0.07	nonbase-pairing
0.065	base-pairing
0.065	nonbase-pairing
0.14	nonbase-pairing
0.06	nonbase-pairing
0.06	nonbase-pairing
0.055	nonbase-pairing
0.0766667	nonbase-pairing
0.065	base-pairing
0.145	nonbase-pairing
0.05	nonbase-pairing
0.05	nonbase-pairing
0.0622222	nonbase-pairing
0.05	nonbase-pairing
0.055	nonbase-pairing
0.06	nonbase-pairing
0.055	base-pairing
0.075	nonbase-pairing
0.06	nonbase-pairing
0.0653846	base-pairing
0.05	nonbase-pairing
0.07	nonbase-pairing
0.06	nonbase-pairing
0.06	nonbase-pairing
0.0566667	nonbase-pairing
0.095	nonbase-pairing
0.065	nonbase-pairing
0.0566667	base-pairing
0.0857143	nonbase-pairing
0.05	nonbase-pairing
0.05	nonbase-pairing
0.07	nonbase-pairing
0.075	base-pairing
0.062	nonbase-pairing
0.07	nonbase-pairing
0.0633333	base-pairing
0.065	base-pairing
0.068	nonbase-pairing
0.06	nonbase-pairing
0.0925	nonbase-pairing
0.0671429	nonbase-pairing
0.0666667	nonbase-pairing
0.065	nonbase-pairing
0.063	base-pairing
0.0672727	nonbase-pairing
0.0533333	base-pairing
0.0733333	nonbase-pairing
0.065	base-pairing
0.1	nonbase-pairing
0.06	nonbase-pairing
0.07	nonbase-pairing
0.055	nonbase-pairing
0.05	nonbase-pairing
0.0827273	nonbase-pairing
0.05	base-pairing
0.06	nonbase-pairing
0.07	base-pairing
0.05	nonbase-pairing
0.075	base-pairing
0.0733333	nonbase-pairing
0.09	nonbase-pairing
0.08	base-pairing
0.054	nonbase-pairing
0.065	base-pairing
0.0857143	nonbase-pairing
0.10375	nonbase-pairing
0.096	nonbase-pairing
0.06	nonbase-pairing
0.055	base-pairing
0.05	base-pairing
0.06	nonbase-pairing
0.05	nonbase-pairing
0.09	nonbase-pairing
0.0575	base-pairing
0.05	nonbase-pairing
0.0533333	base-pairing
0.058	nonbase-pairing
0.0747059	base-pairing
0.05	base-pairing
0.07	nonbase-pairing
0.075	base-pairing
0.105333	base-pairing
0.05	nonbase-pairing
0.065	nonbase-pairing
0.055	nonbase-pairing
0.07	base-pairing
0.05	nonbase-pairing
0.065	nonbase-pairing
0.065	nonbase-pairing
0.07	nonbase-pairing
0.065	base-pairing
0.05	nonbase-pairing
0.08	nonbase-pairing
0.118	nonbase-pairing
0.05	nonbase-pairing
0.065	nonbase-pairing
0.0825	nonbase-pairing
0.075	nonbase-pairing
0.095	nonbase-pairing
0.06	base-pairing
0.05	nonbase-pairing
0.121333	base-pairing
0.05	nonbase-pairing
0.0533333	base-pairing
0.06	nonbase-pairing
0.065	nonbase-pairing
0.07	nonbase-pairing
0.0585714	nonbase-pairing
0.06	nonbase-pairing
0.05	base-pairing
0.06	nonbase-pairing
0.09	nonbase-pairing
0.0642857	nonbase-pairing
0.095	nonbase-pairing
0.055	base-pairing
0.06	nonbase-pairing
0.16	nonbase-pairing
0.05	base-pairing
0.0916667	base-pairing
0.0745455	nonbase-pairing
0.0625	nonbase-pairing
0.07	nonbase-pairing
0.055	nonbase-pairing
0.064	nonbase-pairing
0.05	nonbase-pairing
0.075	nonbase-pairing
0.065	base-pairing
0.0528571	nonbase-pairing
0.226429	nonbase-pairing
0.0533333	nonbase-pairing
0.0633333	nonbase-pairing
0.055	nonbase-pairing
0.085	base-pairing
0.065	nonbase-pairing
0.06	nonbase-pairing
0.05	base-pairing
0.09	nonbase-pairing
0.0675	nonbase-pairing
0.05	base-pairing
0.05	nonbase-pairing
0.065	nonbase-pairing
0.055	base-pairing
0.08	nonbase-pairing
0.085	nonbase-pairing
0.0666667	nonbase-pairing
0.06	base-pairing
0.068	base-pairing
0.05	base-pairing
0.105	nonbase-pairing
0.055	nonbase-pairing
0.055	nonbase-pairing
0.055	nonbase-pairing
0.0525	nonbase-pairing
0.085	base-pairing
0.07	nonbase-pairing
0.05	nonbase-pairing
0.056	nonbase-pairing
0.06	nonbase-pairing
0.06	nonbase-pairing
0.05	nonbase-pairing
0.055	base-pairing
0.052	base-pairing
0.0833333	base-pairing
0.055	nonbase-pairing
0.075	nonbase-pairing
0.055	nonbase-pairing
0.065	nonbase-pairing
0.066	nonbase-pairing
0.055	nonbase-pairing
0.125	nonbase-pairing
0.06	nonbase-pairing
0.05	nonbase-pairing
0.06	nonbase-pairing
0.05	base-pairing
0.07	nonbase-pairing
0.146154	nonbase-pairing
0.06	nonbase-pairing
0.07	nonbase-pairing
0.06	nonbase-pairing
0.145	nonbase-pairing
0.065	nonbase-pairing
0.103333	nonbase-pairing
0.06	nonbase-pairing
0.06	nonbase-pairing
0.07	nonbase-pairing
0.05	nonbase-pairing
0.06	base-pairing
0.065	base-pairing
0.065	nonbase-pairing
0.0825	base-pairing
0.05	nonbase-pairing
0.0571429	nonbase-pairing
0.068	nonbase-pairing
0.05875	nonbase-pairing
0.225	nonbase-pairing
0.24	nonbase-pairing
0.065	base-pairing
0.05	nonbase-pairing
0.05	nonbase-pairing
0.075	base-pairing
0.075	nonbase-pairing
0.075	nonbase-pairing
0.075	base-pairing
0.05	base-pairing
0.05	nonbase-pairing
0.06	nonbase-pairing
0.05	nonbase-pairing
0.075	nonbase-pairing
0.05	nonbase-pairing
0.0585714	base-pairing
0.0766667	nonbase-pairing
0.136471	nonbase-pairing
0.06	nonbase-pairing
0.055	nonbase-pairing
0.06	nonbase-pairing
0.06	base-pairing
0.128824	nonbase-pairing
0.0725	base-pairing
0.09	base-pairing
0.1	base-pairing
0.11	nonbase-pairing
0.065	nonbase-pairing
0.0625	nonbase-pairing
0.0666667	nonbase-pairing
0.185625	base-pairing
0.05	nonbase-pairing
0.05	nonbase-pairing
0.055	nonbase-pairing
0.095	base-pairing
0.055	base-pairing
0.07	nonbase-pairing
0.0747059	nonbase-pairing
0.06	nonbase-pairing
0.0663636	nonbase-pairing
0.0866667	nonbase-pairing
0.055	nonbase-pairing
0.06	nonbase-pairing
0.065	base-pairing
0.075	nonbase-pairing
0.095	nonbase-pairing
0.065	nonbase-pairing
0.084	nonbase-pairing
0.055	nonbase-pairing
0.0566667	nonbase-pairing
0.06	base-pairing
0.05	nonbase-pairing
0.06	nonbase-pairing
0.08	nonbase-pairing
0.09	base-pairing
0.068	base-pairing
0.0666667	base-pairing
0.08	nonbase-pairing
0.065	nonbase-pairing
0.05	base-pairing
0.075	nonbase-pairing
0.07	nonbase-pairing
0.125	nonbase-pairing
0.0575	nonbase-pairing
0.085	nonbase-pairing
0.055	nonbase-pairing
0.103333	nonbase-pairing
0.09	base-pairing
0.05	base-pairing
0.055	nonbase-pairing
0.075	nonbase-pairing
0.1	base-pairing
0.065	nonbase-pairing
0.0866667	nonbase-pairing
0.06	base-pairing
0.09	base-pairing
0.105	nonbase-pairing
0.075	nonbase-pairing
0.06	nonbase-pairing
0.0625	nonbase-pairing
0.06	nonbase-pairing
0.0764286	base-pairing
0.08	nonbase-pairing
0.0575	nonbase-pairing
0.055	nonbase-pairing
0.0742857	nonbase-pairing
0.065	nonbase-pairing
0.0933333	base-pairing
0.06	nonbase-pairing
0.115	base-pairing
0.065	base-pairing
0.065	nonbase-pairing
0.075	nonbase-pairing
0.07	base-pairing
0.0525	nonbase-pairing
0.05	nonbase-pairing
0.064	nonbase-pairing
0.055	nonbase-pairing
0.245	base-pairing
0.0875	base-pairing
0.08	nonbase-pairing
0.16	nonbase-pairing
0.0733333	nonbase-pairing
0.0525	nonbase-pairing
0.085	base-pairing
0.1	nonbase-pairing
0.055	nonbase-pairing
0.058	nonbase-pairing
0.05	nonbase-pairing
0.06	nonbase-pairing
0.05	nonbase-pairing
0.05	nonbase-pairing
0.123333	nonbase-pairing
0.065	base-pairing
0.05	nonbase-pairing
0.06	nonbase-pairing
0.058	nonbase-pairing
0.065	nonbase-pairing
0.07	nonbase-pairing
0.06	nonbase-pairing
0.0633333	nonbase-pairing
0.1	base-pairing
0.055	nonbase-pairing
0.07	nonbase-pairing
0.09	nonbase-pairing
0.0828571	base-pairing
0.064	base-pairing
0.0775	nonbase-pairing
0.06	nonbase-pairing
0.09	base-pairing
0.085	base-pairing
0.065	nonbase-pairing
0.055	nonbase-pairing
0.0533333	nonbase-pairing
0.07	nonbase-pairing
0.0633333	nonbase-pairing
0.205	nonbase-pairing
0.06	nonbase-pairing
0.0625	nonbase-pairing
0.0725	nonbase-pairing
0.0633333	base-pairing
0.0622222	base-pairing
0.065	base-pairing
0.1	base-pairing
0.06	nonbase-pairing
0.06	nonbase-pairing
0.056	nonbase-pairing
0.07	base-pairing
0.07	nonbase-pairing
0.06	base-pairing
0.078	nonbase-pairing
0.06	nonbase-pairing
0.06	nonbase-pairing
0.064	nonbase-pairing
0.0766667	nonbase-pairing
0.0644444	base-pairing
0.06	base-pairing
0.165	nonbase-pairing
0.055	nonbase-pairing
0.07	base-pairing
0.055	nonbase-pairing
0.075	nonbase-pairing
0.09	nonbase-pairing
0.05	nonbase-pairing
0.105	nonbase-pairing
0.055	nonbase-pairing
0.125	base-pairing
0.11	nonbase-pairing
0.0733333	nonbase-pairing
0.055	base-pairing
0.075	base-pairing
0.06	nonbase-pairing
0.09	nonbase-pairing
0.13	nonbase-pairing
0.0866667	nonbase-pairing
0.0533333	nonbase-pairing
0.055	base-pairing
0.06	nonbase-pairing
0.0525	nonbase-pairing
0.065	nonbase-pairing
0.065	nonbase-pairing
0.05	base-pairing
0.065	nonbase-pairing
0.0733333	nonbase-pairing
0.05	nonbase-pairing
0.07	nonbase-pairing
0.07	nonbase-pairing
0.0733333	base-pairing
0.055	nonbase-pairing
0.055	base-pairing
0.075	nonbase-pairing
0.05	base-pairing
0.0625	nonbase-pairing
0.07	nonbase-pairing
0.1	nonbase-pairing
0.05	nonbase-pairing
0.0628571	nonbase-pairing
0.0566667	base-pairing
0.08	nonbase-pairing
0.055	nonbase-pairing
0.05	nonbase-pairing
0.09	nonbase-pairing
0.07	nonbase-pairing
0.06	base-pairing
0.055	base-pairing
0.0675	nonbase-pairing
0.07	nonbase-pairing
0.06	nonbase-pairing
0.06	nonbase-pairing
0.055	nonbase-pairing
0.055	base-pairing
0.07	base-pairing
0.055	nonbase-pairing
0.07	nonbase-pairing
0.0866667	nonbase-pairing
0.05	nonbase-pairing
0.06	nonbase-pairing
0.075	nonbase-pairing
0.0966667	base-pairing
0.05	nonbase-pairing
0.07	nonbase-pairing
0.07	nonbase-pairing
0.05	nonbase-pairing
0.115	base-pairing
0.0766667	nonbase-pairing
0.05	nonbase-pairing
0.06	nonbase-pairing
0.085	base-pairing
0.055	nonbase-pairing
0.1275	nonbase-pairing
0.055	nonbase-pairing
0.15	nonbase-pairing
0.0533333	nonbase-pairing
0.0775	nonbase-pairing
0.07	nonbase-pairing
0.05	nonbase-pairing
0.05	nonbase-pairing
0.07	nonbase-pairing
0.075	base-pairing
0.055	base-pairing
0.05	nonbase-pairing
0.075	nonbase-pairing
0.06	nonbase-pairing
0.07	nonbase-pairing
0.101538	nonbase-pairing
0.06	nonbase-pairing
0.055	base-pairing
0.0666667	base-pairing
0.105	nonbase-pairing
0.05	nonbase-pairing
0.0933333	nonbase-pairing
0.055	nonbase-pairing
0.065	nonbase-pairing
0.0866667	base-pairing
0.0733333	nonbase-pairing
0.125	base-pairing
0.08	nonbase-pairing
0.06	base-pairing
0.075	nonbase-pairing
0.0633333	nonbase-pairing
0.06	nonbase-pairing
0.07	nonbase-pairing
0.0575	nonbase-pairing
0.0925	nonbase-pairing
0.05	nonbase-pairing
0.065	nonbase-pairing
0.21	nonbase-pairing
0.06125	nonbase-pairing
0.055	base-pairing
0.085	nonbase-pairing
0.05	nonbase-pairing
0.065	nonbase-pairing
0.055	nonbase-pairing
0.075	nonbase-pairing
0.065	nonbase-pairing
0.06	base-pairing
0.075	nonbase-pairing
0.055	nonbase-pairing
0.05	nonbase-pairing
0.06	nonbase-pairing
0.055	nonbase-pairing
0.09	nonbase-pairing
0.16	nonbase-pairing
0.0566667	base-pairing
0.06	nonbase-pairing
0.154	nonbase-pairing
0.0533333	base-pairing
0.0625	nonbase-pairing
0.058	nonbase-pairing
0.064	base-pairing
0.065	nonbase-pairing
0.055	nonbase-pairing
0.055	base-pairing
0.07	nonbase-pairing
0.065	nonbase-pairing
0.075	nonbase-pairing
0.078	base-pairing
0.05	nonbase-pairing
0.065	nonbase-pairing
0.055	nonbase-pairing
0.065	nonbase-pairing
0.085	base-pairing
0.1	base-pairing
0.13	nonbase-pairing
0.055	nonbase-pairing
0.075	nonbase-pairing
0.11	nonbase-pairing
0.09	nonbase-pairing
0.065	nonbase-pairing
0.0633333	nonbase-pairing
0.05	nonbase-pairing
0.06	nonbase-pairing
0.0714286	nonbase-pairing
0.05	base-pairing
0.0725	base-pairing
0.0733333	nonbase-pairing
0.055	nonbase-pairing
0.07	nonbase-pairing
0.085	nonbase-pairing
0.0633333	nonbase-pairing
0.0825	nonbase-pairing
0.0942857	nonbase-pairing
0.05	nonbase-pairing
0.055	base-pairing
0.06	nonbase-pairing
0.116471	nonbase-pairing
0.105714	nonbase-pairing
0.07	base-pairing
0.068	nonbase-pairing
0.0875	base-pairing
0.0533333	nonbase-pairing
0.085	nonbase-pairing
0.05	nonbase-pairing
0.06	nonbase-pairing
0.055	nonbase-pairing
0.1	nonbase-pairing
0.0866667	nonbase-pairing
0.0933333	nonbase-pairing
0.14	base-pairing
0.06	nonbase-pairing
0.0808333	base-pairing
0.068	nonbase-pairing
0.0766667	base-pairing
0.06	nonbase-pairing
0.155	base-pairing
0.11	nonbase-pairing
0.1025	nonbase-pairing
0.07	nonbase-pairing
0.0766667	nonbase-pairing
0.055	nonbase-pairing
0.0728571	base-pairing
0.0666667	nonbase-pairing
0.0566667	nonbase-pairing
0.095	nonbase-pairing
0.115	nonbase-pairing
0.07	base-pairing
0.095	nonbase-pairing
0.055	nonbase-pairing
0.1	nonbase-pairing
0.085	nonbase-pairing
0.115	nonbase-pairing
0.0625	base-pairing
0.075	nonbase-pairing
0.0616667	nonbase-pairing
0.05875	nonbase-pairing
0.0566667	nonbase-pairing
0.111333	nonbase-pairing
0.235	nonbase-pairing
0.07	nonbase-pairing
0.062	nonbase-pairing
0.0685714	nonbase-pairing
0.1	base-pairing
0.0542857	nonbase-pairing
0.065	nonbase-pairing
0.07	nonbase-pairing
0.06	base-pairing
0.0566667	nonbase-pairing
0.07	nonbase-pairing
0.07	nonbase-pairing
0.065	nonbase-pairing
0.05	base-pairing
0.09	nonbase-pairing
0.085	nonbase-pairing
0.05	base-pairing
0.0533333	nonbase-pairing
0.06	nonbase-pairing
0.06	nonbase-pairing
0.055	base-pairing
0.055	base-pairing
0.105	nonbase-pairing
0.055	nonbase-pairing
0.095	nonbase-pairing
0.075	base-pairing
0.08	base-pairing
0.06	base-pairing
0.065	nonbase-pairing
0.05	nonbase-pairing
0.0775	nonbase-pairing
0.08	nonbase-pairing
0.085	nonbase-pairing
0.06	nonbase-pairing
0.0681818	nonbase-pairing
0.063	nonbase-pairing
0.06	nonbase-pairing
0.072	base-pairing
0.14	base-pairing
0.065	base-pairing
0.075	nonbase-pairing
0.065	nonbase-pairing
0.105	nonbase-pairing
0.05	nonbase-pairing
0.055	nonbase-pairing
0.055	nonbase-pairing
0.0575	base-pairing
0.0666667	base-pairing
0.065	nonbase-pairing
0.05	nonbase-pairing
0.055	nonbase-pairing
0.05	nonbase-pairing
0.06	nonbase-pairing
0.0633333	base-pairing
0.0725	nonbase-pairing
0.07	nonbase-pairing
0.06	base-pairing
0.145	nonbase-pairing
0.06	nonbase-pairing
0.055	base-pairing
0.05	nonbase-pairing
0.075	nonbase-pairing
0.08	nonbase-pairing
0.075	base-pairing
0.07	nonbase-pairing
0.08	nonbase-pairing
0.085	nonbase-pairing
0.05	base-pairing
0.0842857	nonbase-pairing
0.0583333	base-pairing
0.055	nonbase-pairing
0.055	nonbase-pairing
0.05	nonbase-pairing
0.065	nonbase-pairing
0.06	nonbase-pairing
0.07	base-pairing
0.06	nonbase-pairing
0.07	nonbase-pairing
0.16	base-pairing
0.0766667	base-pairing
0.05	nonbase-pairing
0.055	base-pairing
0.095	nonbase-pairing
0.065	nonbase-pairing
0.075	base-pairing
0.05	nonbase-pairing
0.0525	nonbase-pairing
0.05	nonbase-pairing
0.07	base-pairing
0.085	nonbase-pairing
0.056	nonbase-pairing
0.065	nonbase-pairing
0.0525	nonbase-pairing
0.11	base-pairing
0.075	nonbase-pairing
0.06	nonbase-pairing
0.065	nonbase-pairing
0.0566667	nonbase-pairing
0.06	nonbase-pairing
0.065	nonbase-pairing
0.05	base-pairing
0.05	nonbase-pairing
0.06	nonbase-pairing
0.0784615	nonbase-pairing
0.06	base-pairing
0.06	nonbase-pairing
0.0533333	base-pairing
0.0625	base-pairing
0.058	base-pairing
0.05	nonbase-pairing
0.07	nonbase-pairing
0.055	nonbase-pairing
0.055	nonbase-pairing
0.06	base-pairing
0.065	nonbase-pairing
0.06	nonbase-pairing
0.055	nonbase-pairing
0.0566667	nonbase-pairing
0.0666667	base-pairing
0.06	nonbase-pairing
0.05	nonbase-pairing
0.06	base-pairing
0.05	nonbase-pairing
0.06	base-pairing
0.0616667	nonbase-pairing
0.06	nonbase-pairing
0.07	nonbase-pairing
0.06	base-pairing
0.06	base-pairing
0.09	nonbase-pairing
0.07	base-pairing
0.1	nonbase-pairing
0.0575	nonbase-pairing
0.1	nonbase-pairing
0.11	nonbase-pairing
0.052	nonbase-pairing
0.0616667	nonbase-pairing
0.065	nonbase-pairing
0.0575	nonbase-pairing
0.094	nonbase-pairing
0.055	nonbase-pairing
0.05	nonbase-pairing
0.0533333	nonbase-pairing
0.054	nonbase-pairing
0.055	base-pairing
0.06	nonbase-pairing
0.169375	nonbase-pairing
0.05	nonbase-pairing
0.055	nonbase-pairing
0.0675	base-pairing
0.055	base-pairing
0.0533333	base-pairing
0.06	nonbase-pairing
0.07	nonbase-pairing
0.06	nonbase-pairing
0.09	nonbase-pairing
0.055	nonbase-pairing
0.08	nonbase-pairing
0.095	nonbase-pairing
0.065	nonbase-pairing
0.05	base-pairing
0.06	nonbase-pairing
0.06	nonbase-pairing
0.06875	nonbase-pairing
0.0566667	nonbase-pairing
0.055	nonbase-pairing
0.05	nonbase-pairing
0.055	base-pairing
0.055	nonbase-pairing
0.0566667	nonbase-pairing
0.05	nonbase-pairing
0.062	nonbase-pairing
0.07	nonbase-pairing
0.11	nonbase-pairing
0.0755556	base-pairing
0.09	base-pairing
0.055	nonbase-pairing
0.0575	base-pairing
0.09	nonbase-pairing
0.11	nonbase-pairing
0.0633333	nonbase-pairing
0.0566667	nonbase-pairing
0.08	nonbase-pairing
0.055	base-pairing
0.085	nonbase-pairing
0.05	nonbase-pairing
0.0666667	base-pairing
0.106667	nonbase-pairing
0.06	base-pairing
0.095	nonbase-pairing
0.08	base-pairing
0.05	base-pairing
0.068	nonbase-pairing
0.05	nonbase-pairing
0.065	base-pairing
0.0775	base-pairing
0.055	nonbase-pairing
0.06	base-pairing
0.0625	nonbase-pairing
0.055	base-pairing
0.08	nonbase-pairing
0.05	nonbase-pairing
0.06	nonbase-pairing
0.055	base-pairing
0.055	nonbase-pairing
0.065	nonbase-pairing
0.08	nonbase-pairing
0.0761538	nonbase-pairing
0.05	base-pairing
0.065	nonbase-pairing
0.0733333	base-pairing
0.06	nonbase-pairing
0.06	base-pairing
0.0566667	nonbase-pairing
0.066	base-pairing
0.05	nonbase-pairing
0.055	base-pairing
0.075	nonbase-pairing
0.0866667	nonbase-pairing
0.0688889	base-pairing
0.06	nonbase-pairing
0.0666667	nonbase-pairing
0.0811111	nonbase-pairing
0.06	base-pairing
0.06	nonbase-pairing
0.065	nonbase-pairing
0.07	nonbase-pairing
0.075	nonbase-pairing
0.0683333	base-pairing
0.055	nonbase-pairing
0.07	nonbase-pairing
0.085	nonbase-pairing
0.055	base-pairing
0.065	nonbase-pairing
0.07	nonbase-pairing
0.06	nonbase-pairing
0.0657143	nonbase-pairing
0.1725	nonbase-pairing
0.07	nonbase-pairing
0.06	nonbase-pairing
0.145385	nonbase-pairing
0.08	nonbase-pairing
0.08	nonbase-pairing
0.06	nonbase-pairing
0.075	nonbase-pairing
0.068	base-pairing
0.0533333	base-pairing
0.055	nonbase-pairing
0.06	nonbase-pairing
0.09	nonbase-pairing
0.088	nonbase-pairing
0.0566667	base-pairing
0.0733333	nonbase-pairing
0.065	base-pairing
0.05	nonbase-pairing
0.122	nonbase-pairing
0.06	nonbase-pairing
0.055	nonbase-pairing
0.07	nonbase-pairing
0.06	nonbase-pairing
0.075	base-pairing
0.06	base-pairing
0.055	nonbase-pairing
0.0675	nonbase-pairing
0.133333	nonbase-pairing
0.0778571	nonbase-pairing
0.0733333	base-pairing
0.0866667	base-pairing
0.05	nonbase-pairing
0.055	nonbase-pairing
0.235	nonbase-pairing
0.06	nonbase-pairing
0.06	nonbase-pairing
0.184	base-pairing
0.05	nonbase-pairing
0.086	base-pairing
0.0566667	base-pairing
0.055	nonbase-pairing
0.055	nonbase-pairing
0.06	nonbase-pairing
0.078	nonbase-pairing
0.05	nonbase-pairing
0.065	base-pairing
0.07	base-pairing
0.0723077	nonbase-pairing
0.1075	nonbase-pairing
0.07	nonbase-pairing
0.065	base-pairing
0.075	nonbase-pairing
0.0566667	base-pairing
0.05	base-pairing
0.06	base-pairing
0.0575	base-pairing
0.055	nonbase-pairing
0.05	nonbase-pairing
0.06	base-pairing
0.055	base-pairing
0.06	base-pairing
0.176667	nonbase-pairing
0.06	nonbase-pairing
0.06	base-pairing
0.07	nonbase-pairing
0.06	nonbase-pairing
0.085	nonbase-pairing
0.0666667	nonbase-pairing
0.055	base-pairing
0.065	nonbase-pairing
0.055	nonbase-pairing
0.055	nonbase-pairing
0.055	base-pairing
0.05	base-pairing
0.06	nonbase-pairing
0.055	nonbase-pairing
0.07	nonbase-pairing
0.055	nonbase-pairing
0.0864286	nonbase-pairing
0.0623077	nonbase-pairing
0.06	nonbase-pairing
0.065	nonbase-pairing
0.055	nonbase-pairing
0.0666667	nonbase-pairing
0.0566667	nonbase-pairing
0.0533333	nonbase-pairing
0.06	base-pairing
0.0666667	nonbase-pairing
0.07	nonbase-pairing
0.055	nonbase-pairing
0.065	nonbase-pairing
0.0614286	nonbase-pairing
0.0585714	nonbase-pairing
0.055	nonbase-pairing
0.06	base-pairing
0.05	nonbase-pairing
0.05	nonbase-pairing
0.05	nonbase-pairing
0.19	base-pairing
0.075	nonbase-pairing
0.06	nonbase-pairing
0.055	nonbase-pairing
0.09	nonbase-pairing
0.07	nonbase-pairing
0.08	base-pairing
0.0633333	base-pairing
0.06	nonbase-pairing
0.0633333	nonbase-pairing
0.07	nonbase-pairing
0.1075	nonbase-pairing
0.075	nonbase-pairing
0.07	nonbase-pairing
0.065	nonbase-pairing
0.065	base-pairing
0.09	nonbase-pairing
0.07	base-pairing
0.09	nonbase-pairing
0.065	nonbase-pairing
0.105	nonbase-pairing
0.0766667	base-pairing
0.05	nonbase-pairing
0.12	base-pairing
0.0675	nonbase-pairing
0.09	nonbase-pairing
0.186667	nonbase-pairing
0.1	nonbase-pairing
0.1	nonbase-pairing
0.06	nonbase-pairing
0.06	nonbase-pairing
0.08	nonbase-pairing
0.055	base-pairing
0.0607143	base-pairing
0.054	nonbase-pairing
0.055	base-pairing
0.0733333	nonbase-pairing
0.055	nonbase-pairing
0.102	nonbase-pairing
0.05	base-pairing
0.05	nonbase-pairing
0.065	base-pairing
0.055	nonbase-pairing
0.095	nonbase-pairing
0.08	base-pairing
0.0657143	nonbase-pairing
0.05	nonbase-pairing
0.0625	nonbase-pairing
0.113333	nonbase-pairing
0.06	base-pairing
0.095	nonbase-pairing
0.0825	nonbase-pairing
0.105	base-pairing
0.0966667	nonbase-pairing
0.06	nonbase-pairing
0.0616667	nonbase-pairing
0.0641667	base-pairing
0.075	nonbase-pairing
0.05	nonbase-pairing
0.1	base-pairing
0.0746154	nonbase-pairing
0.0666667	nonbase-pairing
0.0833333	nonbase-pairing
0.085	nonbase-pairing
0.0892308	nonbase-pairing
0.07	nonbase-pairing
0.07	base-pairing
0.063	nonbase-pairing
0.0675	nonbase-pairing
0.055	nonbase-pairing
0.05	nonbase-pairing
0.06	nonbase-pairing
0.0925	nonbase-pairing
0.075	nonbase-pairing
0.0633333	nonbase-pairing
0.065	nonbase-pairing
0.0716667	nonbase-pairing
0.0666667	base-pairing
0.0825	nonbase-pairing
0.06	nonbase-pairing
0.05	nonbase-pairing
0.065	nonbase-pairing
0.065	nonbase-pairing
0.065	nonbase-pairing
0.0616667	nonbase-pairing
0.075	nonbase-pairing
0.215	nonbase-pairing
0.065	base-pairing
0.085	nonbase-pairing
0.082	nonbase-pairing
0.0533333	nonbase-pairing
0.055	nonbase-pairing
0.0877778	base-pairing
0.115	nonbase-pairing
0.11	nonbase-pairing
0.0857143	base-pairing
0.05	nonbase-pairing
0.0566667	base-pairing
0.0666667	nonbase-pairing
0.1	nonbase-pairing
0.0633333	base-pairing
0.05	nonbase-pairing
0.06	nonbase-pairing
0.058	nonbase-pairing
0.06	base-pairing
0.055	nonbase-pairing
0.0746154	base-pairing
0.055	nonbase-pairing
0.0575	base-pairing
0.0833333	nonbase-pairing
0.05	nonbase-pairing
0.064	nonbase-pairing
0.0542857	nonbase-pairing
0.0533333	nonbase-pairing
0.055	nonbase-pairing
0.06	base-pairing
0.06	nonbase-pairing
0.0866667	base-pairing
0.05	nonbase-pairing
0.0533333	nonbase-pairing
0.0585714	base-pairing
0.0566667	nonbase-pairing
0.0575	nonbase-pairing
0.0575	nonbase-pairing
0.06	nonbase-pairing
0.065	nonbase-pairing
0.07	nonbase-pairing
0.06	nonbase-pairing
0.0583333	base-pairing
0.0583333	base-pairing
0.065	base-pairing
0.055	nonbase-pairing
0.08	nonbase-pairing
0.06	nonbase-pairing
0.062	base-pairing
0.12	nonbase-pairing
0.075	nonbase-pairing
0.0514286	nonbase-pairing
0.085	nonbase-pairing
0.055	base-pairing
0.05	nonbase-pairing
0.055	nonbase-pairing
0.05	nonbase-pairing
0.07	nonbase-pairing
0.065	nonbase-pairing
0.138889	nonbase-pairing
0.0733333	nonbase-pairing
0.06	nonbase-pairing
0.075	nonbase-pairing
0.06	base-pairing
0.0633333	nonbase-pairing
0.123333	nonbase-pairing
0.055	nonbase-pairing
0.07	nonbase-pairing
0.06	base-pairing
0.0566667	nonbase-pairing
0.145	nonbase-pairing
0.08	nonbase-pairing
0.106667	nonbase-pairing
0.105	base-pairing
0.055	nonbase-pairing
0.0533333	nonbase-pairing
0.055	nonbase-pairing
0.0592857	base-pairing
0.07	base-pairing
0.1	base-pairing
0.095	nonbase-pairing
0.05	nonbase-pairing
0.055	base-pairing
0.0566667	nonbase-pairing
0.0625	nonbase-pairing
0.152	base-pairing
0.174	base-pairing
0.06	base-pairing
0.09	base-pairing
0.05	nonbase-pairing
0.0785714	nonbase-pairing
0.08	nonbase-pairing
0.125	nonbase-pairing
0.0625	base-pairing
0.055	nonbase-pairing
0.06	nonbase-pairing
0.08	nonbase-pairing
0.075	nonbase-pairing
0.0633333	nonbase-pairing
0.0575	nonbase-pairing
0.095	nonbase-pairing
0.055	nonbase-pairing
0.05	base-pairing
0.23	base-pairing
0.07	nonbase-pairing
0.06	nonbase-pairing
0.064	nonbase-pairing
0.065	base-pairing
0.0542857	nonbase-pairing
0.0966667	nonbase-pairing
0.0733333	nonbase-pairing
0.05	base-pairing
0.06	nonbase-pairing
0.095	base-pairing
0.065	nonbase-pairing
0.065	base-pairing
0.05	nonbase-pairing
0.058	nonbase-pairing
0.06	base-pairing
0.065	nonbase-pairing
0.0516667	nonbase-pairing
0.095	nonbase-pairing
0.0666667	base-pairing
0.05	nonbase-pairing
0.055	nonbase-pairing
0.055	base-pairing
0.055	nonbase-pairing
0.06	nonbase-pairing
0.065	base-pairing
0.055	nonbase-pairing
0.125	nonbase-pairing
0.06	nonbase-pairing
0.05	nonbase-pairing
0.07	nonbase-pairing
0.05	nonbase-pairing
0.0571429	nonbase-pairing
0.241429	nonbase-pairing
0.06	nonbase-pairing
0.055	nonbase-pairing
0.0566667	nonbase-pairing
0.055	nonbase-pairing
0.06	nonbase-pairing
0.07	nonbase-pairing
0.135	nonbase-pairing
0.09	nonbase-pairing
0.065	nonbase-pairing
0.0533333	nonbase-pairing
0.0633333	nonbase-pairing
0.058	nonbase-pairing
0.0985714	nonbase-pairing
0.0533333	nonbase-pairing
0.06	base-pairing
0.08	base-pairing
0.0975	nonbase-pairing
0.09	nonbase-pairing
0.123333	nonbase-pairing
0.065	nonbase-pairing
0.055	base-pairing
0.06	nonbase-pairing
0.07	base-pairing
0.066	base-pairing
0.07	nonbase-pairing
0.05	nonbase-pairing
0.0533333	nonbase-pairing
0.0675	base-pairing
0.092	nonbase-pairing
0.085	nonbase-pairing
0.0583333	nonbase-pairing
0.0833333	nonbase-pairing
0.055	nonbase-pairing
0.055	nonbase-pairing
0.12	nonbase-pairing
0.0766667	nonbase-pairing
0.0925	base-pairing
0.07	nonbase-pairing
0.05	base-pairing
0.05	nonbase-pairing
0.055	nonbase-pairing
0.05	nonbase-pairing
0.07	base-pairing
0.05	base-pairing
0.085	nonbase-pairing
0.08	nonbase-pairing
0.065	nonbase-pairing
0.055	base-pairing
0.0585714	base-pairing
0.075	nonbase-pairing
0.068	nonbase-pairing
0.065	nonbase-pairing
0.08	nonbase-pairing
0.055	nonbase-pairing
0.055	nonbase-pairing
0.082	nonbase-pairing
0.07	nonbase-pairing
0.12	base-pairing
0.0628571	nonbase-pairing
0.137857	nonbase-pairing
0.05	nonbase-pairing
0.06	nonbase-pairing
0.066	base-pairing
0.065	nonbase-pairing
0.055	nonbase-pairing
0.065	nonbase-pairing
0.0866667	nonbase-pairing
0.05	nonbase-pairing
0.05	nonbase-pairing
0.06	nonbase-pairing
0.05	base-pairing
0.07	nonbase-pairing
0.1	base-pairing
0.155	nonbase-pairing
0.0566667	nonbase-pairing
0.05	nonbase-pairing
0.06	nonbase-pairing
0.05	nonbase-pairing
0.105	base-pairing
0.08	nonbase-pairing
0.07	nonbase-pairing
0.07	nonbase-pairing
0.085	base-pairing
0.0575	base-pairing
0.065	nonbase-pairing
0.05	base-pairing
0.06	nonbase-pairing
0.075	nonbase-pairing
0.08	base-pairing
0.175	nonbase-pairing
0.08	nonbase-pairing
0.055	base-pairing
0.07	nonbase-pairing
0.075	nonbase-pairing
0.0845455	nonbase-pairing
0.065	nonbase-pairing
0.065	base-pairing
0.08	nonbase-pairing
0.09	nonbase-pairing
0.1	base-pairing
0.05	nonbase-pairing
0.0933333	nonbase-pairing
0.08	base-pairing
0.06	nonbase-pairing
0.08	nonbase-pairing
0.085	nonbase-pairing
0.1	nonbase-pairing
0.05	nonbase-pairing
0.07	nonbase-pairing
0.133333	nonbase-pairing
0.12	base-pairing
0.06	base-pairing
0.05	base-pairing
0.0666667	nonbase-pairing
0.06	nonbase-pairing
0.07	nonbase-pairing
0.08	nonbase-pairing
0.055	nonbase-pairing
0.0566667	nonbase-pairing
0.0622222	nonbase-pairing
0.0566667	base-pairing
0.07	nonbase-pairing
0.115	nonbase-pairing
0.05	base-pairing
0.06	nonbase-pairing
0.05	nonbase-pairing
0.065	nonbase-pairing
0.085	base-pairing
0.066	base-pairing
0.06	nonbase-pairing
0.065	nonbase-pairing
0.065	nonbase-pairing
0.068	nonbase-pairing
0.05	nonbase-pairing
0.05	nonbase-pairing
0.0775	nonbase-pairing
0.085	base-pairing
0.05	base-pairing
0.055	nonbase-pairing
0.055	nonbase-pairing
0.05	nonbase-pairing
0.0566667	nonbase-pairing
0.06	base-pairing
0.05	nonbase-pairing
0.08	nonbase-pairing
0.06	nonbase-pairing
0.06	nonbase-pairing
0.06	nonbase-pairing
0.06	base-pairing
0.055	nonbase-pairing
0.055	base-pairing
0.06	base-pairing
0.0516667	nonbase-pairing
0.054	nonbase-pairing
0.0733333	nonbase-pairing
0.06	nonbase-pairing
0.075	nonbase-pairing
0.05	base-pairing
0.05	nonbase-pairing
0.055	base-pairing
0.055	nonbase-pairing
0.06	base-pairing
0.055	base-pairing
0.07	nonbase-pairing
0.055	nonbase-pairing
0.0775	base-pairing
0.085	nonbase-pairing
0.0708333	nonbase-pairing
0.105	nonbase-pairing
0.065	nonbase-pairing
0.05	nonbase-pairing
0.115	nonbase-pairing
0.0733333	base-pairing
0.065	nonbase-pairing
0.07	nonbase-pairing
0.0591667	nonbase-pairing
0.056	nonbase-pairing
0.075	base-pairing
0.055	nonbase-pairing
0.06	nonbase-pairing
0.08	base-pairing
0.062	nonbase-pairing
0.058	nonbase-pairing
0.0566667	nonbase-pairing
0.13	base-pairing
0.0533333	nonbase-pairing
0.0633333	nonbase-pairing
0.08	base-pairing
0.055	nonbase-pairing
0.059	nonbase-pairing
0.055	nonbase-pairing
0.06	nonbase-pairing
0.105	nonbase-pairing
0.0566667	nonbase-pairing
0.055	nonbase-pairing
0.065	nonbase-pairing
0.06	nonbase-pairing
0.0666667	nonbase-pairing
0.09	nonbase-pairing
0.0733333	nonbase-pairing
0.0714286	base-pairing
0.0728571	nonbase-pairing
0.075	nonbase-pairing
0.065	nonbase-pairing
0.065	nonbase-pairing
0.06	nonbase-pairing
0.0616667	nonbase-pairing
0.0675	nonbase-pairing
0.065	nonbase-pairing
0.0633333	nonbase-pairing
0.1	nonbase-pairing
0.05	base-pairing
0.0628571	base-pairing
0.05	base-pairing
0.0707692	base-pairing
0.195	base-pairing
0.0614286	nonbase-pairing
0.0533333	base-pairing
0.0866667	nonbase-pairing
0.085	base-pairing
0.055	nonbase-pairing
0.06	nonbase-pairing
0.07	nonbase-pairing
0.05	base-pairing
0.0583333	nonbase-pairing
0.08	nonbase-pairing
0.07	base-pairing
0.11	nonbase-pairing
0.105	base-pairing
0.07	nonbase-pairing
0.07	nonbase-pairing
0.0566667	base-pairing
0.0566667	nonbase-pairing
0.065	nonbase-pairing
0.0666667	nonbase-pairing
0.078	nonbase-pairing
0.07	base-pairing
0.085	nonbase-pairing
0.05	nonbase-pairing
0.079	nonbase-pairing
0.298	nonbase-pairing
0.05	nonbase-pairing
0.05	nonbase-pairing
0.06	nonbase-pairing
0.09	nonbase-pairing
0.213333	nonbase-pairing
0.065	nonbase-pairing
0.05	nonbase-pairing
0.08	nonbase-pairing
0.0666667	nonbase-pairing
0.065	nonbase-pairing
0.055	nonbase-pairing
0.05	nonbase-pairing
0.09	nonbase-pairing
0.07	base-pairing
0.058	nonbase-pairing
0.055	nonbase-pairing
0.07	nonbase-pairing
0.065	base-pairing
0.055	nonbase-pairing
0.055	nonbase-pairing
0.07	base-pairing
0.05	nonbase-pairing
0.115	base-pairing
0.06	nonbase-pairing
0.055	base-pairing
0.1	nonbase-pairing
0.075	nonbase-pairing
0.0633333	nonbase-pairing
0.07	nonbase-pairing
0.05	nonbase-pairing
0.075	nonbase-pairing
0.075	nonbase-pairing
0.09	nonbase-pairing
0.09	nonbase-pairing
0.055	nonbase-pairing
0.08	nonbase-pairing
0.105	nonbase-pairing
0.0616667	nonbase-pairing
0.068	nonbase-pairing
0.06	nonbase-pairing
0.07	nonbase-pairing
0.055	nonbase-pairing
0.176429	base-pairing
0.05	base-pairing
0.12	nonbase-pairing
0.0566667	nonbase-pairing
0.0866667	nonbase-pairing
0.0525	nonbase-pairing
0.055	nonbase-pairing
0.0655556	nonbase-pairing
0.05	nonbase-pairing
0.065	base-pairing
0.0566667	base-pairing
0.065	nonbase-pairing
0.07	nonbase-pairing
0.06	base-pairing
0.075	base-pairing
0.0533333	nonbase-pairing
0.05	nonbase-pairing
0.065	nonbase-pairing
0.0533333	base-pairing
0.0769231	base-pairing
0.08625	nonbase-pairing
0.05	base-pairing
0.0586667	nonbase-pairing
0.0772727	nonbase-pairing
0.1	nonbase-pairing
0.07	nonbase-pairing
0.0692857	nonbase-pairing
0.0575	nonbase-pairing
0.0633333	nonbase-pairing
0.055	nonbase-pairing
0.0533333	nonbase-pairing
0.1	nonbase-pairing
0.06	nonbase-pairing
0.055	nonbase-pairing
0.055	nonbase-pairing
0.295	base-pairing
0.05	nonbase-pairing
0.065	nonbase-pairing
0.0533333	base-pairing
0.05	nonbase-pairing
0.0575	nonbase-pairing
0.065	nonbase-pairing
0.05	base-pairing
0.0792308	nonbase-pairing
0.065	nonbase-pairing
0.0733333	nonbase-pairing
0.08	base-pairing
0.05	base-pairing
0.06	base-pairing
0.0525	nonbase-pairing
0.055	nonbase-pairing
0.065	nonbase-pairing
0.065	nonbase-pairing
0.0585714	nonbase-pairing
0.09	base-pairing
0.0855556	nonbase-pairing
0.069	base-pairing
0.085	nonbase-pairing
0.12	nonbase-pairing
0.09	nonbase-pairing
0.05	nonbase-pairing
0.055	nonbase-pairing
0.06	nonbase-pairing
0.219167	nonbase-pairing
0.095	base-pairing
0.0975	nonbase-pairing
0.0633333	nonbase-pairing
0.05	base-pairing
0.08	nonbase-pairing
0.08	nonbase-pairing
0.0733333	base-pairing
0.115	nonbase-pairing
0.145	nonbase-pairing
0.095	nonbase-pairing
0.065	nonbase-pairing
0.06	nonbase-pairing
0.0566667	nonbase-pairing
0.09	nonbase-pairing
0.085	nonbase-pairing
0.05	nonbase-pairing
0.05	base-pairing
0.065	base-pairing
0.055	nonbase-pairing
0.06	nonbase-pairing
0.05	nonbase-pairing
0.0516667	nonbase-pairing
0.095	nonbase-pairing
0.06	base-pairing
0.0722222	nonbase-pairing
0.06125	nonbase-pairing
0.055	base-pairing
0.0533333	base-pairing
0.0583333	nonbase-pairing
0.0716667	nonbase-pairing
0.066	nonbase-pairing
0.0733333	nonbase-pairing
0.124	nonbase-pairing

## Sheet: Fig. S3A
ΨΔrRNA			ΔtruB			ΔtruC			ΔtruD
Condition	Log2 TPM		Condition	Log2 TPM		Condition	Log2 TPM		Condition	Log2 TPM
ΨΔrRNA	5.61658		ΔtruB	4.07402		ΔtruC	-0.744692		ΔtruD	6.15438
WT	6.88764		WT	3.74402		WT	0.714869		WT	2.69545
ΨΔrRNA	-2.55336		ΔtruB	1.91838		ΔtruC	6.23596		ΔtruD	5.95416
WT	3.24755		WT	0.405145		WT	6.77976		WT	5.54336
ΨΔrRNA	3.42215		ΔtruB	2.01936		ΔtruC	3.04878		ΔtruD	-0.670533
WT	4.36723		WT	0.762394		WT	2.88223		WT	3.81028
ΨΔrRNA	6.76784		ΔtruB	0.215161		ΔtruC	5.74532		ΔtruD	-2.32982
WT	7.76676		WT	0.643068		WT	6.74738		WT	0.403515
ΨΔrRNA	3.7484		ΔtruB	3.85122		ΔtruC	6.42401		ΔtruD	5.64175
WT	6.53693		WT	3.18351		WT	5.82843		WT	5.41486
ΨΔrRNA	7.06544		ΔtruB	-4.702		ΔtruC	10.3174		ΔtruD	3.85379
WT	6.06313		WT	-2.87001		WT	6.70787		WT	0.314068
ΨΔrRNA	1.72373		ΔtruB	-2.29177		ΔtruC	4.94187		ΔtruD	1.99397
WT	0.507263		WT	0.589981		WT	4.14053		WT	2.29141
ΨΔrRNA	1.77651		ΔtruB	1.07657		ΔtruC	-0.164493		ΔtruD	-0.743331
WT	3.83743		WT	0.799917		WT	0.0286989		WT	2.16944
ΨΔrRNA	-0.460673		ΔtruB	5.4525		ΔtruC	0.778234		ΔtruD	0.478474
WT	1.05993		WT	5.65795		WT	0.0692665		WT	3.496
ΨΔrRNA	3.41465		ΔtruB	5.79154		ΔtruC	0.763703		ΔtruD	-0.607498
WT	4.93464		WT	6.35892		WT	2.20811		WT	-0.554986
ΨΔrRNA	0.750829		ΔtruB	6.9846		ΔtruC	-2.07349		ΔtruD	6.3904
WT	2.14553		WT	8.28381		WT	-2.48213		WT	7.79585
ΨΔrRNA	5.50667		ΔtruB	0.446012		ΔtruC	4.71691		ΔtruD	-0.82884
WT	5.03358		WT	0.605359		WT	4.96927		WT	2.11867
ΨΔrRNA	7.37706		ΔtruB	7.80575		ΔtruC	1.46573		ΔtruD	-2.32145
WT	7.66418		WT	7.70965		WT	0.911301		WT	0.277818
ΨΔrRNA	2.21846		ΔtruB	1.65062		ΔtruC	2.77766		ΔtruD	7.90857
WT	2.73419		WT	6.25209		WT	3.10938		WT	7.86503
ΨΔrRNA	3.44514		ΔtruB	0.98954		ΔtruC	1.86949		ΔtruD	2.56415
WT	5.21587		WT	1.9287		WT	1.47563		WT	3.9582
ΨΔrRNA	-0.436623		ΔtruB	-1.05576		ΔtruC	7.14433		ΔtruD	8.69987
WT	1.69944		WT	6.23226		WT	7.02132		WT	9.72646
ΨΔrRNA	1.94855		ΔtruB	0.040485		ΔtruC	6.35158		ΔtruD	1.29362
WT	2.40714		WT	5.31361		WT	2.78906		WT	3.5288
ΨΔrRNA	-0.0875825		ΔtruB	1.46943		ΔtruC	12.4555		ΔtruD	0.753578
WT	2.21207		WT	1.84478		WT	9.74757		WT	1.84478
ΨΔrRNA	5.63846		ΔtruB	10.4196		ΔtruC	4.23027
WT	7.5943		WT	8.82999		WT	5.0703
ΨΔrRNA	6.70192		ΔtruB	0.662178		ΔtruC	3.55024
WT	8.77137		WT	1.512		WT	6.694
ΨΔrRNA	3.82075		ΔtruB	-4.67822		ΔtruC	5.63744
WT	4.50736		WT	-2.95743		WT	5.46892
ΨΔrRNA	3.97667		ΔtruB	0.73804		ΔtruC	-3.97179
WT	5.38622		WT	1.25853		WT	-1.66137
ΨΔrRNA	5.28174					ΔtruC	5.95872
WT	6.80828					WT	6.99747
ΨΔrRNA	-4.03055					ΔtruC	5.42113
WT	-2.66343					WT	5.27054
ΨΔrRNA	-4.44354					ΔtruC	9.76014
WT	-3.69366					WT	9.74548
ΨΔrRNA	3.55793					ΔtruC	3.98745
WT	5.15046					WT	4.52504
ΨΔrRNA	2.0782					ΔtruC	7.54424
WT	3.67544					WT	6.62053
ΨΔrRNA	-0.531502
WT	1.06372
ΨΔrRNA	5.33207
WT	5.72239
ΨΔrRNA	-0.954006
WT	0.852363
ΨΔrRNA	5.19893
WT	6.1562
ΨΔrRNA	-1.07892
WT	1.0667
ΨΔrRNA	-1.44814
WT	-1.20679
ΨΔrRNA	4.88843
WT	6.35892
ΨΔrRNA	0.118144
WT	1.20262
ΨΔrRNA	4.44363
WT	5.86099
ΨΔrRNA	0.74542
WT	2.22583
ΨΔrRNA	5.85137
WT	7.09133
ΨΔrRNA	-4.80472
WT	-2.83679
ΨΔrRNA	4.83451
WT	6.2949
ΨΔrRNA	5.71856
WT	6.51261
ΨΔrRNA	2.80262
WT	4.19638
ΨΔrRNA	9.13504
WT	9.83445
ΨΔrRNA	7.08022
WT	7.04655
ΨΔrRNA	-2.75569
WT	-1.30452
ΨΔrRNA	-1.47951
WT	0.201805
ΨΔrRNA	3.20233
WT	3.77079
ΨΔrRNA	2.64527
WT	2.28866

[truncated: 1 more sheets: Fig. S3B]
